# Supplementary material for: A tungsten polyoxometalate mediated aqueous redox flow battery with high open-circuit voltage up to 2 V
Source: Nat Commun. 2025 May 19;16:4654. doi: 10.1038/s41467-025-60018-7 (PMC12089354; doi:10.1038/s41467-025-60018-7)
Supplement: Supplementary file 3 — Source Data [file 41467_2025_60018_MOESM3_ESM.xlsx]

## Sheet: Figure 1b
Figure 1b		pH values
	Electron number	charge	discharge
	0	1.35	1.6
	1	1.56	1.84
	2	2.62	7.38
	3	6.1	8.17
	4	8.7	9.75
	5	11	11

## Sheet: Figure 1c
Figrue 1c
	Redox pair	Potential (V vs. SHE)	Condition
	PW124-/PW125-	-0.07	Acid
	SiW125-/SiW126-	-0.25	Acid
	V2+/V3+	-0.27	Acid
	P2W1810-/P2W1812-	-0.31	Acid
	Fe/Fe2+	-0.44	near neutral
	BW126-/BW127-	-0.46	pH 1-8
	CoW128-CoW1210-	-0.47	pH4
	PW125-/PW126-	-0.51	near neutral
	SiW126-/SiW127-	-0.7	near neutral
	Zn/Zn2+	-0.76	near neutral
	PW126-/PW127-	-0.78	near neutral
	SiW127-/SiW128-	-0.99	near neutral
	PW127-/PW128-	-1.1 V	near neutral

## Sheet: Figure 1d
Figure 1d
	3Na-PW12		H-PW12
	Potential (V vs. SHE)	Current (mA)	Potential (V vs. SHE)	Current (mA)
	0.5983	0.8068	-0.5998	-0.8334
	0.5973	0.8046	-0.5988	-0.8206
	0.5963	0.8004	-0.5978	-0.8089
	0.5953	0.7988	-0.5968	-0.7979
	0.5943	0.7973	-0.5958	-0.7875
	0.5933	0.7959	-0.5948	-0.7776
	0.5923	0.7946	-0.5938	-0.768
	0.5913	0.7935	-0.5928	-0.7587
	0.5903	0.7923	-0.5918	-0.7498
	0.5893	0.7913	-0.5908	-0.741
	0.5883	0.7903	-0.5898	-0.7326
	0.5873	0.7893	-0.5888	-0.7244
	0.5863	0.7883	-0.5878	-0.7163
	0.5853	0.7873	-0.5868	-0.7084
	0.5843	0.7864	-0.5858	-0.7008
	0.5833	0.7856	-0.5848	-0.6933
	0.5823	0.7847	-0.5838	-0.686
	0.5813	0.7839	-0.5828	-0.6789
	0.5803	0.7831	-0.5818	-0.672
	0.5793	0.7824	-0.5808	-0.6651
	0.5783	0.7816	-0.5798	-0.6585
	0.5773	0.781	-0.5788	-0.652
	0.5763	0.7803	-0.5778	-0.6457
	0.5753	0.7796	-0.5768	-0.6398
	0.5743	0.779	-0.5758	-0.6346
	0.5733	0.7783	-0.5748	-0.6288
	0.5723	0.7777	-0.5738	-0.623
	0.5713	0.777	-0.5728	-0.6175
	0.5703	0.7764	-0.5718	-0.612
	0.5693	0.7758	-0.5708	-0.6067
	0.5683	0.7752	-0.5698	-0.6015
	0.5673	0.7746	-0.5688	-0.5964
	0.5663	0.774	-0.5678	-0.5915
	0.5653	0.7735	-0.5668	-0.587
	0.5643	0.7729	-0.5658	-0.5826
	0.5633	0.7724	-0.5648	-0.5781
	0.5623	0.7719	-0.5638	-0.5736
	0.5613	0.7713	-0.5628	-0.5694
	0.5603	0.7708	-0.5618	-0.5651
	0.5593	0.7703	-0.5608	-0.5612
	0.5583	0.7698	-0.5598	-0.557
	0.5573	0.7693	-0.5588	-0.5529
	0.5563	0.7688	-0.5578	-0.549
	0.5553	0.7684	-0.5568	-0.5451
	0.5543	0.7679	-0.5558	-0.5412
	0.5533	0.7675	-0.5548	-0.5375
	0.5523	0.7671	-0.5538	-0.5338
	0.5513	0.7667	-0.5528	-0.5301
	0.5503	0.7662	-0.5518	-0.5266
	0.5493	0.7658	-0.5508	-0.5231
	0.5483	0.7654	-0.5498	-0.5196
	0.5473	0.7649	-0.5488	-0.5162
	0.5463	0.7645	-0.5478	-0.5129
	0.5453	0.7641	-0.5468	-0.5096
	0.5443	0.7636	-0.5458	-0.5063
	0.5433	0.7633	-0.5448	-0.5031
	0.5423	0.7629	-0.5438	-0.4999
	0.5413	0.7625	-0.5428	-0.4967
	0.5403	0.7622	-0.5418	-0.4936
	0.5393	0.7618	-0.5408	-0.4905
	0.5383	0.7615	-0.5398	-0.4874
	0.5373	0.7612	-0.5388	-0.4843
	0.5363	0.7608	-0.5378	-0.4812
	0.5353	0.7605	-0.5368	-0.4781
	0.5343	0.7601	-0.5358	-0.4751
	0.5333	0.7598	-0.5348	-0.472
	0.5323	0.7594	-0.5338	-0.469
	0.5313	0.759	-0.5328	-0.4659
	0.5303	0.7587	-0.5318	-0.4628
	0.5293	0.7583	-0.5308	-0.4597
	0.5283	0.758	-0.5298	-0.4566
	0.5273	0.7577	-0.5288	-0.4535
	0.5263	0.7574	-0.5278	-0.4504
	0.5253	0.7571	-0.5268	-0.4472
	0.5243	0.7568	-0.5258	-0.4441
	0.5233	0.7566	-0.5248	-0.4408
	0.5223	0.7562	-0.5238	-0.4376
	0.5213	0.756	-0.5228	-0.4343
	0.5203	0.7556	-0.5218	-0.431
	0.5193	0.7553	-0.5208	-0.4276
	0.5183	0.755	-0.5198	-0.4242
	0.5173	0.7547	-0.5188	-0.4207
	0.5163	0.7544	-0.5178	-0.4177
	0.5153	0.7542	-0.5168	-0.4144
	0.5143	0.7539	-0.5158	-0.4108
	0.5133	0.7536	-0.5148	-0.4072
	0.5123	0.7533	-0.5138	-0.4034
	0.5113	0.7531	-0.5128	-0.3996
	0.5103	0.7529	-0.5118	-0.3957
	0.5093	0.7526	-0.5108	-0.3917
	0.5083	0.7523	-0.5098	-0.3876
	0.5073	0.7521	-0.5088	-0.3836
	0.5062	0.7518	-0.5078	-0.3794
	0.5052	0.7516	-0.5068	-0.3751
	0.5043	0.7513	-0.5058	-0.3708
	0.5033	0.7511	-0.5048	-0.3663
	0.5023	0.7508	-0.5038	-0.3618
	0.5013	0.7505	-0.5028	-0.3572
	0.5003	0.7503	-0.5018	-0.3525
	0.4992	0.75	-0.5008	-0.3477
	0.4982	0.7498	-0.4998	-0.3429
	0.4973	0.7495	-0.4988	-0.338
	0.4963	0.7493	-0.4978	-0.333
	0.4953	0.7491	-0.4968	-0.3279
	0.4943	0.7488	-0.4958	-0.3228
	0.4932	0.7486	-0.4948	-0.3175
	0.4922	0.7484	-0.4938	-0.3122
	0.4913	0.7482	-0.4928	-0.3068
	0.4902	0.7479	-0.4918	-0.3013
	0.4893	0.7477	-0.4908	-0.2958
	0.4882	0.7475	-0.4898	-0.2901
	0.4872	0.7473	-0.4888	-0.2844
	0.4863	0.747	-0.4878	-0.2786
	0.4852	0.7468	-0.4868	-0.2728
	0.4843	0.7465	-0.4858	-0.2669
	0.4833	0.7463	-0.4848	-0.2609
	0.4823	0.746	-0.4838	-0.2548
	0.4813	0.7458	-0.4828	-0.2487
	0.4802	0.7456	-0.4818	-0.2425
	0.4792	0.7454	-0.4808	-0.2363
	0.4782	0.7452	-0.4798	-0.2299
	0.4772	0.7451	-0.4788	-0.2235
	0.4763	0.7448	-0.4778	-0.2171
	0.4752	0.7446	-0.4768	-0.2106
	0.4742	0.7444	-0.4758	-0.2041
	0.4733	0.7442	-0.4748	-0.1982
	0.4723	0.7439	-0.4738	-0.1915
	0.4713	0.7437	-0.4728	-0.1848
	0.4702	0.7435	-0.4718	-0.1781
	0.4693	0.7433	-0.4708	-0.1713
	0.4683	0.743	-0.4698	-0.1644
	0.4672	0.7429	-0.4688	-0.1575
	0.4662	0.7426	-0.4678	-0.1507
	0.4652	0.7425	-0.4668	-0.1438
	0.4642	0.7423	-0.4658	-0.1368
	0.4633	0.7421	-0.4648	-0.1299
	0.4623	0.7419	-0.4638	-0.1229
	0.4612	0.7417	-0.4628	-0.1159
	0.4602	0.7415	-0.4618	-0.1089
	0.4593	0.7413	-0.4608	-0.1019
	0.4582	0.741	-0.4598	-0.09485
	0.4573	0.7409	-0.4588	-0.08778
	0.4563	0.7406	-0.4578	-0.08065
	0.4552	0.7404	-0.4568	-0.07375
	0.4542	0.7402	-0.4558	-0.06677
	0.4532	0.74	-0.4548	-0.05971
	0.4522	0.7398	-0.4538	-0.05266
	0.4512	0.7396	-0.4528	-0.04559
	0.4502	0.7394	-0.4518	-0.03855
	0.4492	0.7392	-0.4508	-0.0316
	0.4482	0.739	-0.4498	-0.02461
	0.4472	0.7388	-0.4488	-0.01765
	0.4462	0.7386	-0.4478	-0.01067
	0.4452	0.7384	-0.4468	-0.00379
	0.4442	0.7382	-0.4458	0.00318
	0.4432	0.738	-0.4448	0.01
	0.4422	0.7378	-0.4438	0.01676
	0.4412	0.7376	-0.4428	0.02351
	0.4402	0.7374	-0.4418	0.0301
	0.4392	0.7372	-0.4408	0.03671
	0.4382	0.737	-0.4398	0.0433
	0.4372	0.7368	-0.4388	0.04982
	0.4362	0.7365	-0.4378	0.0563
	0.4352	0.7364	-0.4368	0.06271
	0.4342	0.7361	-0.4358	0.06898
	0.4332	0.736	-0.4348	0.07517
	0.4322	0.7357	-0.4338	0.08123
	0.4313	0.7356	-0.4328	0.08723
	0.4302	0.7353	-0.4318	0.0932
	0.4292	0.7351	-0.4308	0.09937
	0.4282	0.7349	-0.4298	0.1051
	0.4272	0.7347	-0.4288	0.1107
	0.4262	0.7344	-0.4278	0.1162
	0.4252	0.7342	-0.4268	0.1215
	0.4242	0.7339	-0.4258	0.1267
	0.4232	0.7337	-0.4248	0.1317
	0.4222	0.7334	-0.4238	0.1366
	0.4212	0.7333	-0.4228	0.1413
	0.4202	0.733	-0.4218	0.1459
	0.4192	0.7328	-0.4208	0.1504
	0.4183	0.7326	-0.4198	0.1546
	0.4173	0.7324	-0.4188	0.1587
	0.4162	0.7321	-0.4178	0.1625
	0.4153	0.7318	-0.4168	0.1661
	0.4142	0.7315	-0.4158	0.1695
	0.4132	0.7313	-0.4148	0.1727
	0.4122	0.731	-0.4138	0.1757
	0.4112	0.7308	-0.4128	0.1784
	0.4102	0.7305	-0.4118	0.1809
	0.4092	0.7303	-0.4108	0.1832
	0.4082	0.73	-0.4098	0.1851
	0.4072	0.7298	-0.4088	0.1869
	0.4063	0.7295	-0.4078	0.1883
	0.4053	0.7292	-0.4068	0.1895
	0.4043	0.729	-0.4058	0.1903
	0.4033	0.7287	-0.4048	0.1909
	0.4023	0.7283	-0.4038	0.1911
	0.4013	0.728	-0.4028	0.1911
	0.4003	0.7276	-0.4018	0.1908
	0.3993	0.7273	-0.4008	0.1901
	0.3983	0.727	-0.3998	0.1892
	0.3973	0.7267	-0.3988	0.1879
	0.3963	0.7264	-0.3978	0.1864
	0.3953	0.7261	-0.3968	0.1846
	0.3943	0.7257	-0.3958	0.1825
	0.3933	0.7254	-0.3948	0.1801
	0.3923	0.725	-0.3938	0.1774
	0.3913	0.7247	-0.3928	0.1746
	0.3903	0.7243	-0.3918	0.1714
	0.3893	0.724	-0.3908	0.1681
	0.3883	0.7235	-0.3898	0.1646
	0.3873	0.7232	-0.3888	0.1611
	0.3863	0.7227	-0.3878	0.1572
	0.3853	0.7224	-0.3868	0.1531
	0.3843	0.7219	-0.3858	0.149
	0.3833	0.7216	-0.3848	0.1448
	0.3823	0.7211	-0.3838	0.1407
	0.3813	0.7208	-0.3828	0.1365
	0.3803	0.7203	-0.3818	0.1324
	0.3793	0.72	-0.3808	0.1282
	0.3783	0.7195	-0.3798	0.1241
	0.3773	0.7191	-0.3788	0.1201
	0.3763	0.7185	-0.3778	0.116
	0.3753	0.7181	-0.3768	0.1121
	0.3743	0.7175	-0.3758	0.1082
	0.3733	0.7171	-0.3748	0.1044
	0.3723	0.7165	-0.3738	0.1006
	0.3713	0.716	-0.3728	0.097
	0.3703	0.7155	-0.3718	0.09347
	0.3693	0.715	-0.3708	0.09005
	0.3683	0.7144	-0.3698	0.08668
	0.3673	0.714	-0.3688	0.08341
	0.3663	0.7134	-0.3678	0.08016
	0.3653	0.7128	-0.3668	0.07685
	0.3643	0.7122	-0.3658	0.07383
	0.3633	0.7116	-0.3648	0.07094
	0.3623	0.711	-0.3638	0.06811
	0.3613	0.7104	-0.3628	0.06538
	0.3603	0.7097	-0.3618	0.06271
	0.3593	0.7091	-0.3608	0.06011
	0.3583	0.7084	-0.3598	0.05756
	0.3573	0.7078	-0.3588	0.0551
	0.3563	0.707	-0.3578	0.0527
	0.3553	0.7064	-0.3568	0.05039
	0.3543	0.7056	-0.3558	0.04808
	0.3533	0.705	-0.3548	0.04585
	0.3523	0.7042	-0.3538	0.04366
	0.3513	0.7035	-0.3528	0.04152
	0.3503	0.7027	-0.3518	0.03941
	0.3493	0.702	-0.3508	0.03737
	0.3483	0.7011	-0.3498	0.03534
	0.3473	0.7003	-0.3488	0.03335
	0.3463	0.6994	-0.3478	0.03142
	0.3453	0.6986	-0.3468	0.02949
	0.3443	0.6976	-0.3458	0.02761
	0.3433	0.6968	-0.3448	0.02577
	0.3423	0.6958	-0.3438	0.02395
	0.3413	0.695	-0.3428	0.02213
	0.3403	0.694	-0.3418	0.02035
	0.3393	0.6931	-0.3408	0.01859
	0.3383	0.692	-0.3398	0.01685
	0.3373	0.6911	-0.3388	0.01513
	0.3363	0.69	-0.3378	0.01344
	0.3353	0.689	-0.3368	0.01177
	0.3343	0.6879	-0.3358	0.01012
	0.3333	0.6868	-0.3348	0.00849
	0.3323	0.6856	-0.3338	0.00687
	0.3313	0.6846	-0.3328	0.00525
	0.3303	0.6834	-0.3318	0.00369
	0.3293	0.6823	-0.3308	0.00214
	0.3283	0.681	-0.3298	0.0005909
	0.3273	0.6798	-0.3287	-0.0008163
	0.3263	0.6785	-0.3278	-0.00242
	0.3253	0.6774	-0.3268	-0.00389
	0.3243	0.6759	-0.3258	-0.00534
	0.3233	0.6747	-0.3248	-0.00677
	0.3223	0.6732	-0.3238	-0.00817
	0.3213	0.6719	-0.3228	-0.00956
	0.3203	0.6704	-0.3218	-0.01091
	0.3193	0.669	-0.3208	-0.01225
	0.3183	0.6675	-0.3198	-0.01356
	0.3173	0.6661	-0.3188	-0.01485
	0.3163	0.6645	-0.3178	-0.01612
	0.3153	0.663	-0.3168	-0.01738
	0.3143	0.6614	-0.3158	-0.0186
	0.3133	0.6599	-0.3148	-0.0198
	0.3123	0.6581	-0.3138	-0.02097
	0.3113	0.6565	-0.3128	-0.02212
	0.3103	0.6547	-0.3118	-0.02326
	0.3093	0.653	-0.3108	-0.02438
	0.3083	0.6512	-0.3098	-0.02547
	0.3073	0.6495	-0.3088	-0.02653
	0.3063	0.6475	-0.3078	-0.02758
	0.3053	0.6458	-0.3068	-0.02862
	0.3043	0.6438	-0.3058	-0.02962
	0.3033	0.6421	-0.3048	-0.03062
	0.3023	0.64	-0.3038	-0.03159
	0.3013	0.6382	-0.3028	-0.03254
	0.3003	0.6361	-0.3018	-0.03348
	0.2993	0.6341	-0.3008	-0.03439
	0.29824	0.6319	-0.2998	-0.03529
	0.29726	0.6299	-0.2988	-0.03618
	0.29625	0.6276	-0.2978	-0.03705
	0.29527	0.6256	-0.2968	-0.0379
	0.29426	0.6233	-0.2958	-0.03875
	0.29326	0.6212	-0.2948	-0.03957
	0.29225	0.6188	-0.2938	-0.04037
	0.29125	0.6167	-0.2928	-0.04115
	0.29026	0.6143	-0.2918	-0.04193
	0.28926	0.6121	-0.2908	-0.04269
	0.28825	0.6096	-0.2898	-0.04345
	0.28725	0.6073	-0.2888	-0.04419
	0.28625	0.6048	-0.2878	-0.04492
	0.28525	0.6025	-0.2868	-0.04564
	0.28425	0.5999	-0.2858	-0.04634
	0.28327	0.5975	-0.2848	-0.04704
	0.28226	0.5949	-0.2838	-0.04772
	0.28127	0.5925	-0.2828	-0.04839
	0.28026	0.5898	-0.2818	-0.04904
	0.27926	0.5873	-0.2808	-0.04969
	0.27827	0.5846	-0.2798	-0.05032
	0.27726	0.5821	-0.2788	-0.05094
	0.27626	0.5794	-0.2778	-0.05156
	0.27524	0.5769	-0.2768	-0.05216
	0.27424	0.574	-0.2758	-0.05275
	0.27324	0.5715	-0.2748	-0.05334
	0.27225	0.5687	-0.2738	-0.05391
	0.27126	0.5661	-0.2728	-0.05447
	0.27026	0.5632	-0.2718	-0.05503
	0.26925	0.5607	-0.2708	-0.05557
	0.26826	0.5578	-0.2698	-0.05612
	0.26725	0.5552	-0.2688	-0.05665
	0.26626	0.5523	-0.2678	-0.05717
	0.26526	0.5497	-0.2668	-0.05769
	0.26426	0.5468	-0.2658	-0.0582
	0.26328	0.5442	-0.2648	-0.0587
	0.26225	0.5412	-0.2638	-0.05919
	0.26124	0.5386	-0.2628	-0.05968
	0.26024	0.5356	-0.2618	-0.06015
	0.25924	0.533	-0.2608	-0.06063
	0.25825	0.5302	-0.2598	-0.06109
	0.25724	0.5276	-0.2588	-0.06156
	0.25623	0.5246	-0.2578	-0.062
	0.25525	0.5221	-0.2568	-0.06244
	0.25426	0.5191	-0.2558	-0.06286
	0.25325	0.5166	-0.2548	-0.06329
	0.25227	0.5137	-0.2538	-0.0637
	0.25125	0.5112	-0.2528	-0.06411
	0.25027	0.5084	-0.2518	-0.06452
	0.24924	0.5059	-0.2508	-0.06491
	0.24824	0.5031	-0.2498	-0.0653
	0.24724	0.5007	-0.2488	-0.06568
	0.24622	0.4979	-0.2478	-0.06605
	0.24524	0.4955	-0.2468	-0.06642
	0.24425	0.4927	-0.2457	-0.06678
	0.24323	0.4904	-0.2448	-0.06713
	0.24224	0.4877	-0.2438	-0.06747
	0.24124	0.4854	-0.2428	-0.0678
	0.24024	0.4829	-0.2418	-0.06813
	0.23925	0.4807	-0.2408	-0.06845
	0.23826	0.4782	-0.2398	-0.06877
	0.23724	0.4761	-0.2388	-0.06908
	0.23624	0.4736	-0.2378	-0.06939
	0.23524	0.4715	-0.2368	-0.06969
	0.23424	0.4692	-0.2358	-0.06998
	0.23324	0.4672	-0.2347	-0.07027
	0.23226	0.4649	-0.2337	-0.07055
	0.23125	0.463	-0.2328	-0.07083
	0.23026	0.4608	-0.2318	-0.07109
	0.22926	0.4591	-0.2308	-0.07136
	0.22826	0.457	-0.2297	-0.07161
	0.22724	0.4553	-0.2288	-0.07186
	0.22624	0.4533	-0.2278	-0.07211
	0.22525	0.4518	-0.2268	-0.07236
	0.22422	0.4498	-0.2258	-0.07258
	0.22322	0.4484	-0.2248	-0.0728
	0.22223	0.4466	-0.2237	-0.07302
	0.22122	0.4453	-0.2227	-0.07323
	0.22023	0.4437	-0.2217	-0.07345
	0.21923	0.4424	-0.2208	-0.07365
	0.21824	0.4408	-0.2197	-0.07384
	0.21724	0.4398	-0.2188	-0.07403
	0.21624	0.4383	-0.2178	-0.07421
	0.21524	0.4374	-0.2167	-0.07439
	0.21423	0.4361	-0.2157	-0.07455
	0.21326	0.4354	-0.2147	-0.07471
	0.21225	0.4342	-0.2137	-0.07487
	0.21125	0.4335	-0.2127	-0.07502
	0.21024	0.4324	-0.2118	-0.07516
	0.20923	0.4318	-0.2107	-0.0753
	0.20824	0.4309	-0.2097	-0.07543
	0.20725	0.4304	-0.2087	-0.07555
	0.20626	0.4296	-0.2078	-0.07566
	0.20525	0.4293	-0.2067	-0.07576
	0.20426	0.4286	-0.2058	-0.07588
	0.20326	0.4284	-0.2048	-0.07599
	0.20226	0.4279	-0.2038	-0.07608
	0.20126	0.4277	-0.2028	-0.07616
	0.20027	0.4273	-0.2018	-0.07624
	0.19925	0.4273	-0.2008	-0.07631
	0.19824	0.427	-0.1998	-0.07637
	0.19725	0.4272	-0.1988	-0.07643
	0.19625	0.427	-0.1978	-0.07648
	0.19526	0.4272	-0.1968	-0.07651
	0.19426	0.4271	-0.1958	-0.07655
	0.19326	0.4275	-0.1948	-0.07658
	0.19225	0.4275	-0.1938	-0.07659
	0.19127	0.4279	-0.1928	-0.07661
	0.19025	0.428	-0.1918	-0.07661
	0.18926	0.4285	-0.1908	-0.07662
	0.18825	0.4287	-0.1898	-0.0766
	0.18726	0.4293	-0.1888	-0.07658
	0.18624	0.4295	-0.1878	-0.07655
	0.18524	0.4302	-0.1868	-0.0765
	0.18424	0.4305	-0.1858	-0.07646
	0.18326	0.4312	-0.1848	-0.0764
	0.18226	0.4316	-0.1838	-0.07633
	0.18126	0.4324	-0.1828	-0.07623
	0.18025	0.4328	-0.1817	-0.07614
	0.17925	0.4336	-0.1808	-0.07605
	0.17827	0.4341	-0.1798	-0.07594
	0.17725	0.4349	-0.1788	-0.07582
	0.17626	0.4354	-0.1778	-0.07567
	0.17526	0.4362	-0.1768	-0.07552
	0.17425	0.4367	-0.1758	-0.07535
	0.17324	0.4376	-0.1748	-0.07518
	0.17224	0.4381	-0.1738	-0.07498
	0.17124	0.439	-0.1728	-0.07479
	0.17024	0.4395	-0.1718	-0.07457
	0.16924	0.4404	-0.1708	-0.07436
	0.16825	0.4409	-0.1698	-0.07413
	0.16725	0.4418	-0.1688	-0.07388
	0.16625	0.4423	-0.1678	-0.07361
	0.16525	0.4431	-0.1667	-0.07333
	0.16426	0.4436	-0.1658	-0.07304
	0.16325	0.4444	-0.1648	-0.07273
	0.16226	0.4448	-0.1638	-0.07241
	0.16125	0.4456	-0.1628	-0.07205
	0.16023	0.446	-0.1618	-0.0717
	0.15924	0.4467	-0.1608	-0.07136
	0.15824	0.4471	-0.1598	-0.07095
	0.15724	0.4478	-0.1587	-0.07054
	0.15624	0.4482	-0.1577	-0.07014
	0.15524	0.4489	-0.1567	-0.0697
	0.15425	0.4492	-0.1558	-0.06925
	0.15325	0.4499	-0.1547	-0.06877
	0.15226	0.4502	-0.1538	-0.06828
	0.15126	0.4508	-0.1527	-0.06776
	0.15025	0.4511	-0.1518	-0.06724
	0.14924	0.4516	-0.1508	-0.06667
	0.14824	0.4518	-0.1498	-0.06609
	0.14723	0.4523	-0.1488	-0.0655
	0.14624	0.4525	-0.1478	-0.06489
	0.14524	0.453	-0.1467	-0.06423
	0.14422	0.4531	-0.1457	-0.06355
	0.14325	0.4536	-0.1448	-0.06287
	0.14223	0.4538	-0.1437	-0.06215
	0.14121	0.4542	-0.1427	-0.0614
	0.14021	0.4543	-0.1418	-0.06064
	0.13923	0.4547	-0.1408	-0.05981
	0.13823	0.4548	-0.1397	-0.05898
	0.13723	0.4552	-0.1387	-0.05812
	0.13625	0.4553	-0.1378	-0.05724
	0.13525	0.4557	-0.1368	-0.05631
	0.13423	0.4557	-0.1358	-0.05534
	0.13323	0.456	-0.1348	-0.05438
	0.13223	0.4561	-0.1337	-0.05335
	0.13123	0.4564	-0.1327	-0.0523
	0.13025	0.4565	-0.1317	-0.05121
	0.12924	0.4568	-0.1307	-0.05008
	0.12823	0.4568	-0.1297	-0.04894
	0.12724	0.4572	-0.1287	-0.04777
	0.12624	0.4572	-0.1278	-0.04656
	0.12524	0.4575	-0.1267	-0.04528
	0.12424	0.4576	-0.1258	-0.044
	0.12324	0.4579	-0.1248	-0.04267
	0.12223	0.4579	-0.1238	-0.0413
	0.12123	0.4582	-0.1228	-0.03989
	0.12022	0.4582	-0.1218	-0.03845
	0.11923	0.4585	-0.1207	-0.03699
	0.11822	0.4585	-0.1197	-0.03546
	0.11723	0.4588	-0.1187	-0.03395
	0.11625	0.4587	-0.1177	-0.03236
	0.11523	0.459	-0.1167	-0.03074
	0.11424	0.459	-0.1157	-0.02908
	0.11325	0.4593	-0.1147	-0.02739
	0.11224	0.4593	-0.1137	-0.02568
	0.11124	0.4595	-0.1127	-0.02392
	0.11025	0.4595	-0.1118	-0.0221
	0.10921	0.4598	-0.1107	-0.02025
	0.10823	0.4597	-0.1098	-0.01841
	0.10723	0.46	-0.1088	-0.01653
	0.10622	0.4599	-0.1077	-0.01459
	0.10522	0.4602	-0.1067	-0.01262
	0.10424	0.4601	-0.1057	-0.01061
	0.10324	0.4603	-0.1047	-0.00858
	0.10222	0.4602	-0.1037	-0.0065
	0.10122	0.4604	-0.1028	-0.00469
	0.10023	0.4602	-0.1018	-0.00247
	0.09923	0.4604	-0.1008	-0.0002866
	0.0982	0.4603	-0.0997	0.00109
	0.0972	0.4604	-0.0988	0.00413
	0.0962	0.4602	-0.0978	0.00642
	0.0952	0.4604	-0.0968	0.00874
	0.0942	0.4602	-0.0958	0.01083
	0.0932	0.4604	-0.0948	0.01334
	0.0922	0.4602	-0.0938	0.01575
	0.0912	0.4602	-0.0928	0.01811
	0.0902	0.4599	-0.0918	0.02054
	0.0892	0.46	-0.0908	0.02301
	0.0882	0.4597	-0.0898	0.02546
	0.0872	0.4596	-0.0888	0.02795
	0.0862	0.4593	-0.0878	0.03044
	0.0852	0.4593	-0.0868	0.03293
	0.0842	0.4589	-0.0858	0.03546
	0.0832	0.4589	-0.0848	0.03804
	0.0822	0.4585	-0.0838	0.0406
	0.0812	0.4584	-0.0828	0.04319
	0.0802	0.458	-0.0818	0.04581
	0.0792	0.4579	-0.0808	0.04839
	0.0782	0.4574	-0.0798	0.05103
	0.0772	0.4573	-0.0788	0.05363
	0.0762	0.4567	-0.0778	0.05623
	0.0752	0.4565	-0.0768	0.05884
	0.0742	0.4559	-0.0758	0.06149
	0.0732	0.4556	-0.0748	0.06415
	0.0722	0.455	-0.0738	0.06679
	0.0712	0.4547	-0.0728	0.06945
	0.0702	0.454	-0.0718	0.07209
	0.0692	0.4537	-0.0708	0.07474
	0.0682	0.453	-0.0698	0.07738
	0.0672	0.4526	-0.0688	0.08002
	0.0662	0.4519	-0.0678	0.0826
	0.0652	0.4514	-0.0668	0.08517
	0.0642	0.4505	-0.0658	0.08777
	0.0632	0.4501	-0.0648	0.09035
	0.0622	0.4492	-0.0638	0.09319
	0.0612	0.4486	-0.0628	0.09574
	0.0602	0.4476	-0.0618	0.09829
	0.0592	0.447	-0.0608	0.1008
	0.0582	0.446	-0.0598	0.1033
	0.0572	0.4453	-0.0588	0.1057
	0.0562	0.4443	-0.0578	0.1082
	0.0552	0.4435	-0.0568	0.1106
	0.0542	0.4424	-0.0558	0.113
	0.0532	0.4416	-0.0548	0.1153
	0.0522	0.4404	-0.0538	0.1177
	0.0512	0.4395	-0.0528	0.1199
	0.0502	0.4382	-0.0518	0.1222
	0.0492	0.4373	-0.0508	0.1244
	0.0482	0.4359	-0.0498	0.1266
	0.0472	0.4349	-0.0488	0.1287
	0.0462	0.4335	-0.0478	0.1307
	0.0452	0.4325	-0.0468	0.1328
	0.0442	0.431	-0.0458	0.1348
	0.0432	0.4298	-0.0448	0.1367
	0.0422	0.4282	-0.0438	0.1387
	0.0412	0.427	-0.0428	0.1405
	0.0402	0.4254	-0.0418	0.1423
	0.0392	0.4241	-0.0408	0.144
	0.0382	0.4223	-0.0398	0.1457
	0.0372	0.421	-0.0388	0.1473
	0.0362	0.4192	-0.0378	0.1488
	0.0352	0.4178	-0.0368	0.1504
	0.0342	0.4159	-0.0358	0.1518
	0.0332	0.4144	-0.0348	0.1531
	0.0322	0.4127	-0.0338	0.1545
	0.0313	0.4111	-0.0328	0.1557
	0.0303	0.409	-0.0318	0.1569
	0.0293	0.4073	-0.0308	0.158
	0.0283	0.4051	-0.0298	0.1591
	0.0273	0.4034	-0.0288	0.1601
	0.0263	0.4011	-0.0278	0.161
	0.0253	0.3993	-0.0268	0.1618
	0.0243	0.397	-0.0258	0.1626
	0.0233	0.3951	-0.0248	0.1633
	0.0223	0.3927	-0.0238	0.164
	0.0212	0.3907	-0.0228	0.1645
	0.0203	0.3882	-0.0218	0.165
	0.0192	0.3862	-0.0208	0.1654
	0.0182	0.3836	-0.0198	0.1658
	0.0173	0.3816	-0.0188	0.1661
	0.0163	0.3789	-0.0178	0.1663
	0.0152	0.3767	-0.0168	0.1665
	0.0143	0.3739	-0.0158	0.1665
	0.0133	0.3717	-0.0148	0.1665
	0.0123	0.3689	-0.0138	0.1665
	0.0113	0.3665	-0.0128	0.1663
	0.0103	0.3636	-0.0118	0.1662
	0.0092	0.3612	-0.0108	0.1659
	0.0083	0.3583	-0.0098	0.1656
	0.0073	0.3558	-0.0088	0.1652
	0.0062	0.3528	-0.0078	0.1647
	0.0052	0.3502	-0.0068	0.1642
	0.0043	0.3471	-0.0058	0.1637
	0.0033	0.3446	-0.0048	0.1631
	0.0023	0.3414	-0.0038	0.1624
	0.0013	0.3387	-0.0028	0.1617
	0.0003	0.3355	-0.0018	0.1609
	-0.0007	0.3328	-0.0008	0.1601
	-0.0017	0.3295	0.0002	0.1592
	-0.0027	0.3267	0.0012	0.1583
	-0.0037	0.3234	0.0022	0.1573
	-0.0047	0.3206	0.0032	0.1564
	-0.0057	0.3172	0.0042	0.1554
	-0.0068	0.3143	0.0052	0.1545
	-0.0077	0.311	0.0062	0.1535
	-0.0088	0.308	0.0072	0.1524
	-0.0098	0.3046	0.0082	0.1513
	-0.0108	0.3016	0.0092	0.1502
	-0.0117	0.2981	0.0102	0.149
	-0.0127	0.2952	0.0112	0.1478
	-0.0138	0.2917	0.0122	0.1465
	-0.0147	0.2887	0.0132	0.1453
	-0.0157	0.2852	0.0142	0.144
	-0.0167	0.2823	0.0152	0.1427
	-0.0177	0.2787	0.0162	0.1414
	-0.0187	0.2757	0.0172	0.1401
	-0.0197	0.2721	0.0182	0.1388
	-0.0207	0.2691	0.0192	0.1375
	-0.0217	0.2656	0.0202	0.1362
	-0.0227	0.2625	0.0212	0.1348
	-0.0237	0.259	0.0222	0.1335
	-0.0247	0.256	0.0232	0.1322
	-0.0257	0.2524	0.0242	0.1309
	-0.0267	0.2495	0.0252	0.1295
	-0.0277	0.246	0.0262	0.1282
	-0.0287	0.243	0.0272	0.1269
	-0.0297	0.2395	0.0282	0.1256
	-0.0308	0.2366	0.0292	0.1243
	-0.0318	0.2332	0.0302	0.123
	-0.0328	0.2303	0.0312	0.1217
	-0.0337	0.2269	0.0322	0.1204
	-0.0348	0.2241	0.0332	0.1191
	-0.0358	0.2207	0.0342	0.1178
	-0.0367	0.2179	0.0352	0.1165
	-0.0377	0.2146	0.0362	0.1153
	-0.0387	0.2119	0.0372	0.114
	-0.0397	0.2087	0.0382	0.1128
	-0.0408	0.206	0.0392	0.1116
	-0.0417	0.2029	0.0402	0.1104
	-0.0427	0.2004	0.0412	0.1092
	-0.0437	0.1972	0.0422	0.108
	-0.0448	0.1948	0.0432	0.1068
	-0.0458	0.1918	0.0442	0.1057
	-0.0468	0.1894	0.0452	0.1045
	-0.0477	0.1865	0.0462	0.1034
	-0.0487	0.1842	0.0472	0.1022
	-0.0497	0.1815	0.0482	0.1011
	-0.0507	0.1793	0.0492	0.1
	-0.0517	0.1766	0.0502	0.0989
	-0.0527	0.1746	0.0512	0.09781
	-0.0537	0.1721	0.0522	0.09676
	-0.0547	0.1702	0.0532	0.09569
	-0.0558	0.1678	0.0542	0.09464
	-0.0568	0.166	0.0552	0.09361
	-0.0578	0.1637	0.0562	0.09258
	-0.0588	0.1621	0.0572	0.09158
	-0.0598	0.1599	0.0582	0.09058
	-0.0608	0.1585	0.0593	0.08959
	-0.0618	0.1565	0.0602	0.0886
	-0.0627	0.1552	0.0612	0.08763
	-0.0638	0.1533	0.0622	0.08667
	-0.0648	0.1522	0.0632	0.08573
	-0.0658	0.1505	0.0642	0.0848
	-0.0667	0.1495	0.0652	0.08388
	-0.0678	0.148	0.0662	0.08297
	-0.0687	0.1473	0.0672	0.08208
	-0.0697	0.146	0.0682	0.08119
	-0.0708	0.1453	0.0692	0.08032
	-0.0718	0.1441	0.0702	0.07919
	-0.0727	0.1437	0.0712	0.07833
	-0.0738	0.1427	0.0722	0.0775
	-0.0748	0.1425	0.0732	0.07667
	-0.0758	0.1417	0.0742	0.07585
	-0.0768	0.1415	0.0752	0.07505
	-0.0777	0.1409	0.0762	0.07425
	-0.0788	0.141	0.0772	0.07348
	-0.0798	0.1405	0.0782	0.07273
	-0.0807	0.1408	0.0792	0.07197
	-0.0817	0.1405	0.0802	0.07124
	-0.0828	0.1409	0.0812	0.07052
	-0.0838	0.1407	0.0822	0.06981
	-0.0848	0.1414	0.0832	0.06911
	-0.0858	0.1414	0.0843	0.06842
	-0.0868	0.1421	0.0852	0.06775
	-0.0878	0.1423	0.0862	0.06708
	-0.0888	0.1432	0.0872	0.06643
	-0.0898	0.1435	0.0882	0.06579
	-0.0908	0.1445	0.0892	0.06516
	-0.0918	0.145	0.0902	0.06455
	-0.0928	0.1462	0.0912	0.06395
	-0.0938	0.1468	0.0922	0.06336
	-0.0948	0.1481	0.0932	0.06279
	-0.0958	0.1489	0.0942	0.06224
	-0.0968	0.1504	0.0952	0.06169
	-0.0978	0.1515	0.0962	0.06114
	-0.0988	0.1532	0.0972	0.06063
	-0.0998	0.1542	0.0982	0.06013
	-0.1008	0.1557	0.09925	0.05965
	-0.1018	0.1568	0.10024	0.0592
	-0.1028	0.1584	0.10123	0.05876
	-0.1038	0.1595	0.10223	0.05833
	-0.1048	0.1612	0.10326	0.05792
	-0.1058	0.1624	0.10424	0.05752
	-0.1067	0.1641	0.10525	0.05712
	-0.1078	0.1653	0.10624	0.05674
	-0.1088	0.167	0.10723	0.05637
	-0.1098	0.1683	0.10823	0.05604
	-0.1108	0.1701	0.10923	0.05575
	-0.1118	0.1714	0.11026	0.05547
	-0.1128	0.1731	0.11125	0.05521
	-0.1138	0.1745	0.11224	0.05498
	-0.1148	0.1763	0.11325	0.05476
	-0.1158	0.1777	0.11425	0.05454
	-0.1168	0.1795	0.11524	0.05436
	-0.1178	0.1808	0.11626	0.05418
	-0.1188	0.1826	0.11725	0.05403
	-0.1198	0.184	0.11825	0.05387
	-0.1208	0.1857	0.11924	0.05377
	-0.1218	0.187	0.12024	0.05368
	-0.1228	0.1888	0.12123	0.0536
	-0.1238	0.1901	0.12223	0.05355
	-0.1248	0.1919	0.12326	0.05353
	-0.1258	0.1932	0.12426	0.05353
	-0.1268	0.1949	0.12526	0.05354
	-0.1278	0.1962	0.12625	0.05358
	-0.1288	0.1978	0.12727	0.05365
	-0.1298	0.1991	0.12824	0.05374
	-0.1307	0.2007	0.12926	0.05384
	-0.1318	0.202	0.13025	0.05398
	-0.1328	0.2035	0.13124	0.05414
	-0.1338	0.2048	0.13225	0.05434
	-0.1348	0.2063	0.13324	0.05458
	-0.1358	0.2075	0.13424	0.05483
	-0.1368	0.209	0.13526	0.05512
	-0.1378	0.2101	0.13626	0.05545
	-0.1387	0.2116	0.13726	0.0558
	-0.1398	0.2127	0.13825	0.05618
	-0.1408	0.2141	0.13925	0.05656
	-0.1418	0.2152	0.14024	0.05701
	-0.1428	0.2166	0.14124	0.05747
	-0.1438	0.2177	0.14225	0.05798
	-0.1448	0.219	0.14324	0.0585
	-0.1458	0.2201	0.14424	0.05906
	-0.1467	0.2214	0.14524	0.05966
	-0.1478	0.2225	0.14624	0.0603
	-0.1488	0.2237	0.14723	0.06096
	-0.1498	0.2248	0.14825	0.06165
	-0.1508	0.226	0.14923	0.0624
	-0.1518	0.227	0.15026	0.06319
	-0.1528	0.2282	0.15125	0.064
	-0.1538	0.2292	0.15226	0.06489
	-0.1548	0.2304	0.15326	0.06579
	-0.1558	0.2314	0.15426	0.06672
	-0.1568	0.2325	0.15526	0.0677
	-0.1578	0.2335	0.15625	0.06872
	-0.1588	0.2347	0.15726	0.06977
	-0.1598	0.2356	0.15824	0.0709
	-0.1608	0.2367	0.15925	0.07203
	-0.1618	0.2377	0.16024	0.07325
	-0.1628	0.2388	0.16126	0.07449
	-0.1638	0.2397	0.16226	0.07575
	-0.1648	0.2408	0.16326	0.07708
	-0.1658	0.2417	0.16426	0.07845
	-0.1668	0.2428	0.16526	0.07986
	-0.1678	0.2436	0.16626	0.08133
	-0.1688	0.2447	0.16726	0.08281
	-0.1698	0.2455	0.16826	0.08436
	-0.1708	0.2466	0.16926	0.0859
	-0.1718	0.2474	0.17025	0.08753
	-0.1728	0.2485	0.17124	0.0892
	-0.1738	0.2493	0.17225	0.09112
	-0.1748	0.2503	0.17324	0.09286
	-0.1758	0.2511	0.17426	0.09465
	-0.1768	0.2521	0.17526	0.09648
	-0.1778	0.2529	0.17626	0.09835
	-0.1788	0.2539	0.17727	0.1003
	-0.1798	0.2547	0.17828	0.1023
	-0.1808	0.2556	0.17927	0.1042
	-0.1818	0.2564	0.18027	0.1063
	-0.1828	0.2573	0.18127	0.1084
	-0.1838	0.2581	0.18227	0.1105
	-0.1848	0.259	0.18326	0.1126
	-0.1858	0.2597	0.18426	0.1148
	-0.1868	0.2606	0.18526	0.1171
	-0.1878	0.2613	0.18627	0.1193
	-0.1888	0.2622	0.18728	0.1217
	-0.1898	0.2629	0.18827	0.124
	-0.1908	0.2638	0.18927	0.1263
	-0.1918	0.2645	0.19029	0.1288
	-0.1928	0.2653	0.19128	0.1312
	-0.1938	0.266	0.19226	0.1337
	-0.1948	0.2668	0.19327	0.1362
	-0.1958	0.2675	0.19427	0.1387
	-0.1968	0.2683	0.19526	0.1412
	-0.1978	0.2689	0.19626	0.1438
	-0.1988	0.2697	0.19725	0.1464
	-0.1998	0.2703	0.19825	0.149
	-0.2008	0.2711	0.19926	0.1517
	-0.2018	0.2718	0.20027	0.1544
	-0.2028	0.2725	0.20127	0.1571
	-0.2038	0.2732	0.20227	0.1598
	-0.2048	0.2739	0.20328	0.1625
	-0.2058	0.2745	0.20427	0.1651
	-0.2068	0.2752	0.20526	0.1679
	-0.2078	0.2758	0.20628	0.1707
	-0.2088	0.2765	0.20727	0.1734
	-0.2098	0.277	0.20826	0.1762
	-0.2108	0.2777	0.20926	0.179
	-0.2118	0.2783	0.21026	0.1817
	-0.2128	0.2789	0.21125	0.1845
	-0.2138	0.2795	0.21227	0.1873
	-0.2148	0.2801	0.21328	0.1901
	-0.2158	0.2807	0.21426	0.1929
	-0.2168	0.2813	0.21527	0.1956
	-0.2178	0.2819	0.21627	0.1984
	-0.2188	0.2825	0.21726	0.2012
	-0.2198	0.283	0.21828	0.2039
	-0.2208	0.2836	0.21927	0.2067
	-0.2218	0.2841	0.22027	0.2094
	-0.2228	0.2846	0.22126	0.212
	-0.2238	0.2851	0.22226	0.2148
	-0.2248	0.2857	0.22325	0.2174
	-0.2258	0.2862	0.22426	0.22
	-0.2268	0.2867	0.22529	0.2226
	-0.2278	0.2872	0.22627	0.2252
	-0.2288	0.2877	0.22728	0.2278
	-0.2298	0.2881	0.22829	0.2303
	-0.2308	0.2887	0.22928	0.2328
	-0.2318	0.2891	0.23027	0.2353
	-0.2328	0.2896	0.23128	0.2377
	-0.2338	0.29	0.23228	0.2401
	-0.2348	0.2906	0.23328	0.2424
	-0.2358	0.2909	0.23428	0.2447
	-0.2368	0.2914	0.23526	0.247
	-0.2378	0.2918	0.23626	0.2492
	-0.2388	0.2923	0.23727	0.2513
	-0.2398	0.2927	0.23829	0.2534
	-0.2408	0.2931	0.23928	0.2555
	-0.2418	0.2934	0.24028	0.2575
	-0.2428	0.2939	0.24127	0.2594
	-0.2438	0.2942	0.24228	0.2613
	-0.2448	0.2947	0.24326	0.2631
	-0.2458	0.295	0.24428	0.2649
	-0.2468	0.2955	0.24527	0.2666
	-0.2478	0.2958	0.24627	0.2682
	-0.2488	0.2962	0.24727	0.2698
	-0.2498	0.2965	0.24828	0.2713
	-0.2508	0.2969	0.24926	0.2727
	-0.2518	0.2972	0.25029	0.2741
	-0.2528	0.2976	0.25128	0.2754
	-0.2538	0.2979	0.25228	0.2766
	-0.2548	0.2983	0.25327	0.2777
	-0.2558	0.2985	0.25427	0.2789
	-0.2568	0.2989	0.25529	0.2799
	-0.2578	0.2992	0.25627	0.2808
	-0.2588	0.2995	0.25728	0.2816
	-0.2598	0.2998	0.25828	0.2824
	-0.2608	0.3002	0.25927	0.2831
	-0.2618	0.3004	0.26028	0.2838
	-0.2628	0.3008	0.26127	0.2843
	-0.2638	0.301	0.26227	0.2848
	-0.2648	0.3013	0.2633	0.2852
	-0.2658	0.3015	0.26427	0.2855
	-0.2668	0.3018	0.26529	0.2858
	-0.2678	0.302	0.26627	0.2859
	-0.2688	0.3023	0.26729	0.286
	-0.2698	0.3025	0.26823	0.2857
	-0.2708	0.3028	0.26923	0.2858
	-0.2718	0.303	0.27023	0.2857
	-0.2728	0.3033	0.27123	0.2855
	-0.2738	0.3035	0.27222	0.2853
	-0.2748	0.3038	0.27322	0.285
	-0.2758	0.304	0.27423	0.2846
	-0.2768	0.3042	0.27521	0.2842
	-0.2778	0.3044	0.27624	0.2837
	-0.2788	0.3046	0.27723	0.2831
	-0.2798	0.3047	0.27824	0.2825
	-0.2808	0.3049	0.27925	0.2818
	-0.2818	0.3051	0.28024	0.2811
	-0.2828	0.3053	0.28124	0.2803
	-0.2838	0.3054	0.28224	0.2794
	-0.2848	0.3057	0.28324	0.2785
	-0.2858	0.3058	0.28424	0.2776
	-0.2868	0.306	0.28523	0.2766
	-0.2878	0.3061	0.28623	0.2756
	-0.2888	0.3063	0.28723	0.2745
	-0.2898	0.3064	0.28822	0.2734
	-0.2908	0.3065	0.28924	0.2723
	-0.2918	0.3066	0.29023	0.2711
	-0.2928	0.3068	0.29124	0.2699
	-0.2938	0.3068	0.29224	0.2686
	-0.2948	0.307	0.29323	0.2674
	-0.2958	0.3071	0.29424	0.2661
	-0.2968	0.3072	0.29524	0.2648
	-0.2978	0.3073	0.29623	0.2634
	-0.2988	0.3074	0.29724	0.2621
	-0.2998	0.3074	0.29823	0.2607
	-0.3008	0.3075	0.2992	0.2593
	-0.3018	0.3075	0.3002	0.2579
	-0.3028	0.3076	0.3012	0.2565
	-0.3038	0.3076	0.3023	0.2551
	-0.3048	0.3078	0.3032	0.2536
	-0.3058	0.3078	0.3042	0.2522
	-0.3068	0.3079	0.3052	0.2508
	-0.3078	0.3079	0.3062	0.2493
	-0.3088	0.308	0.3072	0.2479
	-0.3098	0.3079	0.3082	0.2464
	-0.3108	0.308	0.3092	0.2449
	-0.3118	0.3079	0.3102	0.2435
	-0.3128	0.308	0.3113	0.242
	-0.3138	0.3079	0.3122	0.2406
	-0.3148	0.308	0.3132	0.2391
	-0.3158	0.3079	0.3143	0.2377
	-0.3168	0.308	0.3153	0.2362
	-0.3178	0.3079	0.3163	0.2348
	-0.3188	0.3079	0.3173	0.2334
	-0.3198	0.3078	0.3182	0.232
	-0.3208	0.3079	0.3192	0.2305
	-0.3218	0.3078	0.3202	0.2291
	-0.3228	0.3078	0.3213	0.2278
	-0.3238	0.3077	0.3222	0.2264
	-0.3248	0.3077	0.3232	0.225
	-0.3258	0.3075	0.3242	0.2236
	-0.3268	0.3075	0.3252	0.2223
	-0.3278	0.3074	0.3262	0.2209
	-0.3288	0.3074	0.3272	0.2196
	-0.3298	0.3072	0.3283	0.2183
	-0.3308	0.3072	0.3293	0.217
	-0.3318	0.307	0.3303	0.2157
	-0.3328	0.307	0.3312	0.2144
	-0.3338	0.3068	0.3323	0.2131
	-0.3348	0.3068	0.3332	0.2119
	-0.3358	0.3066	0.3343	0.2106
	-0.3368	0.3065	0.3353	0.2094
	-0.3378	0.3063	0.3363	0.2081
	-0.3388	0.3064	0.3372	0.2069
	-0.3398	0.3061	0.3382	0.2057
	-0.3408	0.306	0.3393	0.2045
	-0.3418	0.3058	0.3403	0.2034
	-0.3428	0.3057	0.3413	0.2022
	-0.3438	0.3055	0.3423	0.2011
	-0.3448	0.3054	0.3432	0.1999
	-0.3458	0.3051	0.3442	0.1988
	-0.3468	0.305	0.3452	0.1977
	-0.3478	0.3048	0.3462	0.1966
	-0.3488	0.3047	0.3472	0.1955
	-0.3498	0.3044	0.3482	0.1944
	-0.3508	0.3043	0.3492	0.1933
	-0.3518	0.304	0.3502	0.1922
	-0.3528	0.3039	0.3512	0.1912
	-0.3538	0.3036	0.3522	0.1902
	-0.3548	0.3035	0.3532	0.1891
	-0.3558	0.3031	0.3543	0.1881
	-0.3568	0.303	0.3553	0.1871
	-0.3578	0.3027	0.3563	0.1861
	-0.3588	0.3025	0.3572	0.1852
	-0.3598	0.3022	0.3583	0.1842
	-0.3608	0.302	0.3593	0.1832
	-0.3618	0.3017	0.3603	0.1823
	-0.3628	0.3015	0.3613	0.1813
	-0.3638	0.3011	0.3622	0.1804
	-0.3648	0.301	0.3633	0.1795
	-0.3658	0.3006	0.3643	0.1786
	-0.3668	0.3004	0.3653	0.1777
	-0.3678	0.3	0.3663	0.1768
	-0.3688	0.2998	0.3673	0.1759
	-0.3698	0.2994	0.3683	0.175
	-0.3708	0.2991	0.3693	0.1742
	-0.3718	0.2987	0.3703	0.1733
	-0.3728	0.2985	0.3713	0.1725
	-0.3738	0.298	0.3723	0.1717
	-0.3748	0.2978	0.3733	0.1708
	-0.3758	0.2973	0.3743	0.17
	-0.3768	0.2971	0.3753	0.1692
	-0.3778	0.2965	0.3762	0.1684
	-0.3788	0.2963	0.3772	0.1676
	-0.3798	0.2957	0.3782	0.1668
	-0.3808	0.2954	0.3793	0.1661
	-0.3818	0.2949	0.3803	0.1653
	-0.3828	0.2945	0.3813	0.1645
	-0.3838	0.2939	0.3823	0.1638
	-0.3848	0.2936	0.3833	0.1631
	-0.3858	0.293	0.3843	0.1623
	-0.3868	0.2926	0.3853	0.1616
	-0.3878	0.2919	0.3863	0.1609
	-0.3888	0.2915	0.3873	0.1601
	-0.3898	0.2908	0.3883	0.1594
	-0.3908	0.2904	0.3893	0.1587
	-0.3918	0.2896	0.3903	0.158
	-0.3928	0.2892	0.3913	0.1574
	-0.3938	0.2884	0.3923	0.1567
	-0.3948	0.2879	0.3933	0.156
	-0.3958	0.2871	0.3943	0.1554
	-0.3968	0.2866	0.3953	0.1547
	-0.3978	0.2857	0.3963	0.1541
	-0.3988	0.2851	0.3973	0.1534
	-0.3998	0.2842	0.3983	0.1527
	-0.4008	0.2837	0.3993	0.1521
	-0.4018	0.2827	0.4003	0.1515
	-0.4028	0.282	0.4013	0.1509
	-0.4038	0.281	0.4023	0.1503
	-0.4048	0.2803	0.4033	0.1496
	-0.4058	0.2792	0.4043	0.149
	-0.4068	0.2785	0.4053	0.1484
	-0.4078	0.2773	0.4063	0.1478
	-0.4088	0.2765	0.4073	0.1472
	-0.4098	0.2753	0.4083	0.1467
	-0.4108	0.2745	0.4093	0.1462
	-0.4118	0.2732	0.4103	0.1456
	-0.4128	0.2723	0.4113	0.145
	-0.4138	0.271	0.4123	0.1445
	-0.4148	0.27	0.4133	0.1439
	-0.4158	0.2686	0.4143	0.1433
	-0.4168	0.2676	0.4153	0.1428
	-0.4178	0.2662	0.4163	0.1423
	-0.4188	0.265	0.4173	0.1418
	-0.4198	0.2635	0.4183	0.1414
	-0.4208	0.2624	0.4193	0.1409
	-0.4218	0.2607	0.4203	0.1403
	-0.4228	0.2595	0.4213	0.1398
	-0.4238	0.2578	0.4223	0.1393
	-0.4248	0.2565	0.4233	0.1388
	-0.4258	0.2548	0.4243	0.1383
	-0.4268	0.2534	0.4253	0.1378
	-0.4278	0.2515	0.4263	0.1373
	-0.4288	0.2501	0.4273	0.1368
	-0.4298	0.2482	0.4283	0.1363
	-0.4308	0.2467	0.4293	0.1358
	-0.4318	0.2447	0.4303	0.1353
	-0.4328	0.2431	0.4313	0.1348
	-0.4338	0.241	0.4323	0.1343
	-0.4348	0.2393	0.4333	0.1339
	-0.4358	0.2371	0.4343	0.1334
	-0.4368	0.2354	0.4353	0.1329
	-0.4378	0.2332	0.4363	0.1325
	-0.4388	0.2313	0.4373	0.132
	-0.4398	0.229	0.4383	0.1316
	-0.4408	0.227	0.4393	0.1311
	-0.4418	0.2246	0.4403	0.1307
	-0.4428	0.2227	0.4413	0.1302
	-0.4438	0.2201	0.4423	0.1298
	-0.4448	0.2181	0.4433	0.1293
	-0.4458	0.2154	0.4443	0.1289
	-0.4468	0.2133	0.4453	0.1285
	-0.4478	0.2106	0.4463	0.128
	-0.4488	0.2084	0.4473	0.1276
	-0.4498	0.2056	0.4483	0.1272
	-0.4508	0.2033	0.4493	0.1268
	-0.4518	0.2004	0.4503	0.1264
	-0.4528	0.1981	0.4513	0.1259
	-0.4538	0.1951	0.4523	0.1255
	-0.4548	0.1927	0.4533	0.1251
	-0.4558	0.1896	0.4543	0.1247
	-0.4568	0.1871	0.4553	0.1243
	-0.4578	0.1839	0.4563	0.1239
	-0.4588	0.1814	0.4573	0.1235
	-0.4598	0.1782	0.4583	0.1231
	-0.4608	0.1755	0.4593	0.1227
	-0.4618	0.1722	0.4603	0.1223
	-0.4628	0.1695	0.4613	0.122
	-0.4638	0.1662	0.4623	0.1216
	-0.4648	0.1634	0.4633	0.1212
	-0.4658	0.1599	0.4643	0.1208
	-0.4668	0.1571	0.4653	0.1205
	-0.4678	0.1535	0.4663	0.1201
	-0.4688	0.1507	0.4673	0.1198
	-0.4698	0.1471	0.4683	0.1197
	-0.4708	0.1441	0.4693	0.1194
	-0.4718	0.1405	0.4703	0.119
	-0.4728	0.1375	0.4713	0.1187
	-0.4738	0.1337	0.4723	0.1183
	-0.4748	0.1307	0.4733	0.1179
	-0.4758	0.1269	0.4743	0.1176
	-0.4768	0.1239	0.4753	0.1172
	-0.4778	0.12	0.4763	0.1169
	-0.4788	0.117	0.4773	0.1166
	-0.4798	0.113	0.4783	0.1162
	-0.4808	0.1099	0.4793	0.1158
	-0.4818	0.106	0.4803	0.1155
	-0.4828	0.1028	0.4813	0.1151
	-0.4838	0.09881	0.4823	0.1148
	-0.4848	0.09562	0.4833	0.1144
	-0.4858	0.09162	0.4843	0.114
	-0.4868	0.08837	0.4853	0.1137
	-0.4878	0.08437	0.4863	0.1134
	-0.4888	0.08111	0.4873	0.1131
	-0.4898	0.07709	0.4883	0.1128
	-0.4908	0.07356	0.4893	0.1125
	-0.4918	0.06948	0.4903	0.1122
	-0.4928	0.06625	0.4913	0.1119
	-0.4938	0.06219	0.4923	0.1116
	-0.4948	0.05891	0.4933	0.1113
	-0.4958	0.05485	0.4943	0.1109
	-0.4968	0.0516	0.4953	0.1106
	-0.4978	0.04753	0.4963	0.1103
	-0.4988	0.04426	0.4973	0.11
	-0.4998	0.04025	0.4983	0.1097
	-0.5008	0.03701	0.4993	0.1094
	-0.5018	0.03299	0.5003	0.1091
	-0.5028	0.02974	0.5013	0.1088
	-0.5038	0.02575	0.5023	0.1085
	-0.5048	0.02259	0.5033	0.1082
	-0.5058	0.0186	0.5043	0.108
	-0.5068	0.01547	0.5053	0.1077
	-0.5078	0.0115	0.5063	0.1074
	-0.5088	0.00845	0.5073	0.1071
	-0.5098	0.00456	0.5083	0.1068
	-0.5108	0.00115	0.5093	0.1065
	-0.5118	-0.00268	0.5103	0.1063
	-0.5128	-0.00566	0.5113	0.106
	-0.5138	-0.0094	0.5123	0.1057
	-0.5148	-0.01197	0.5133	0.1054
	-0.5158	-0.01568	0.5143	0.1051
	-0.5168	-0.01852	0.5153	0.1048
	-0.5178	-0.02218	0.5163	0.1046
	-0.5188	-0.0249	0.5173	0.1043
	-0.5198	-0.02847	0.5183	0.104
	-0.5208	-0.03113	0.5193	0.1037
	-0.5218	-0.0346	0.5203	0.1035
	-0.5228	-0.03718	0.5213	0.1032
	-0.5238	-0.04056	0.5223	0.1029
	-0.5248	-0.04303	0.5233	0.1026
	-0.5258	-0.0463	0.5243	0.1024
	-0.5268	-0.04866	0.5253	0.1021
	-0.5278	-0.05185	0.5263	0.1018
	-0.5288	-0.05405	0.5273	0.1015
	-0.5298	-0.05707	0.5283	0.1013
	-0.5308	-0.05917	0.5293	0.101
	-0.5318	-0.06209	0.5303	0.1008
	-0.5328	-0.06408	0.5313	0.1005
	-0.5338	-0.06686	0.5323	0.1002
	-0.5348	-0.06868	0.5333	0.09998
	-0.5358	-0.07129	0.5343	0.09972
	-0.5368	-0.07301	0.5353	0.09946
	-0.5378	-0.07552	0.5363	0.0992
	-0.5388	-0.07706	0.5373	0.09893
	-0.5398	-0.07939	0.5383	0.09868
	-0.5408	-0.0808	0.5393	0.09844
	-0.5418	-0.08296	0.5403	0.09819
	-0.5428	-0.0842	0.5413	0.09794
	-0.5438	-0.08619	0.5423	0.09769
	-0.5448	-0.08724	0.5433	0.09745
	-0.5458	-0.08903	0.5443	0.09721
	-0.5468	-0.08976	0.5453	0.09697
	-0.5478	-0.0914	0.5463	0.09673
	-0.5488	-0.09216	0.5473	0.09649
	-0.5498	-0.09362	0.5483	0.09625
	-0.5508	-0.09421	0.5493	0.096
	-0.5518	-0.09546	0.5503	0.09576
	-0.5528	-0.09587	0.5513	0.09553
	-0.5538	-0.09699	0.5523	0.09529
	-0.5548	-0.09721	0.5533	0.09505
	-0.5558	-0.09814	0.5543	0.09482
	-0.5568	-0.09823	0.5553	0.0946
	-0.5578	-0.09898	0.5563	0.09436
	-0.5588	-0.09893	0.5573	0.09413
	-0.5598	-0.09948	0.5583	0.0939
	-0.5608	-0.09921	0.5593	0.09368
	-0.5618	-0.0996	0.5603	0.09344
	-0.5628	-0.0992	0.5613	0.09321
	-0.5638	-0.09941	0.5623	0.09299
	-0.5648	-0.09886	0.5633	0.09277
	-0.5658	-0.09891	0.5643	0.09254
	-0.5668	-0.09826	0.5653	0.09232
	-0.5678	-0.09818	0.5663	0.09211
	-0.5688	-0.09738	0.5673	0.09189
	-0.5698	-0.09716	0.5683	0.0917
	-0.5708	-0.09624	0.5693	0.0915
	-0.5718	-0.0959	0.5703	0.09129
	-0.5728	-0.09485	0.5713	0.09106
	-0.5738	-0.0944	0.5723	0.09084
	-0.5748	-0.09324	0.5733	0.09063
	-0.5758	-0.0927	0.5743	0.09041
	-0.5768	-0.09147	0.5753	0.09019
	-0.5778	-0.09082	0.5763	0.08998
	-0.5788	-0.08953	0.5773	0.08978
	-0.5798	-0.08874	0.5783	0.08957
	-0.5808	-0.08734	0.5793	0.08936
	-0.5818	-0.08652	0.5803	0.08914
	-0.5828	-0.08511	0.5813	0.08895
	-0.5838	-0.08426	0.5823	0.08874
	-0.5848	-0.08281	0.5833	0.08853
	-0.5858	-0.0819	0.5843	0.08833
	-0.5868	-0.08042	0.5853	0.08813
	-0.5878	-0.07971	0.5863	0.08793
	-0.5888	-0.07821	0.5873	0.08774
	-0.5898	-0.07719	0.5883	0.08754
	-0.5908	-0.0757	0.5893	0.08734
	-0.5918	-0.07468	0.5903	0.08714
	-0.5928	-0.07317	0.5913	0.08695
	-0.5938	-0.07213	0.5923	0.08674
	-0.5948	-0.07062	0.5933	0.08654
	-0.5958	-0.06957	0.5943	0.08635
	-0.5968	-0.06808	0.5953	0.08616
	-0.5978	-0.06703	0.5963	0.08598
	-0.5988	-0.06558	0.5973	0.08579
	-0.5998	-0.06453	0.5983	0.0856
	-0.6008	-0.0631	0.5993	0.08541
	-0.6018	-0.06205	0.5983	0.08492
	-0.6028	-0.06066	0.5973	0.08447
	-0.6038	-0.05963	0.5963	0.08408
	-0.6048	-0.05825	0.5953	0.08371
	-0.6058	-0.05718	0.5943	0.08333
	-0.6068	-0.05583	0.5933	0.08298
	-0.6078	-0.05485	0.5923	0.08263
	-0.6088	-0.05353	0.5913	0.0823
	-0.6098	-0.05256	0.5903	0.08197
	-0.6108	-0.05127	0.5893	0.08165
	-0.6118	-0.05033	0.5883	0.08134
	-0.6128	-0.04905	0.5873	0.08103
	-0.6138	-0.04811	0.5863	0.08073
	-0.6148	-0.0469	0.5853	0.08017
	-0.6158	-0.046	0.5843	0.07987
	-0.6168	-0.04483	0.5833	0.07958
	-0.6178	-0.04396	0.5823	0.07929
	-0.6188	-0.04283	0.5813	0.07901
	-0.6198	-0.04198	0.5803	0.07874
	-0.6208	-0.0409	0.5793	0.07846
	-0.6218	-0.04008	0.5783	0.07819
	-0.6228	-0.03901	0.5773	0.07792
	-0.6238	-0.03821	0.5763	0.07765
	-0.6248	-0.0372	0.5753	0.07739
	-0.6258	-0.03641	0.5743	0.07713
	-0.6268	-0.03543	0.5733	0.07687
	-0.6278	-0.0347	0.5723	0.07662
	-0.6288	-0.03375	0.5713	0.07636
	-0.6298	-0.03305	0.5703	0.07611
	-0.6308	-0.03214	0.5693	0.07586
	-0.6318	-0.03145	0.5683	0.07561
	-0.6328	-0.03061	0.5673	0.07536
	-0.6338	-0.02996	0.5663	0.07511
	-0.6348	-0.02914	0.5653	0.07487
	-0.6358	-0.02853	0.5643	0.07463
	-0.6368	-0.02775	0.5633	0.0744
	-0.6378	-0.02717	0.5623	0.07416
	-0.6388	-0.02644	0.5613	0.07393
	-0.6398	-0.0259	0.5603	0.0737
	-0.6408	-0.02521	0.5593	0.07347
	-0.6418	-0.02469	0.5583	0.07324
	-0.6428	-0.02404	0.5573	0.073
	-0.6438	-0.02359	0.5563	0.07278
	-0.6448	-0.02298	0.5553	0.07256
	-0.6458	-0.02256	0.5543	0.07233
	-0.6468	-0.02201	0.5533	0.07211
	-0.6478	-0.02163	0.5523	0.07189
	-0.6488	-0.0211	0.5513	0.07166
	-0.6498	-0.02077	0.5503	0.07145
	-0.6508	-0.02029	0.5493	0.07123
	-0.6518	-0.02	0.5483	0.07101
	-0.6528	-0.01957	0.5473	0.0708
	-0.6538	-0.01934	0.5463	0.07059
	-0.6548	-0.01896	0.5453	0.07037
	-0.6558	-0.01876	0.5443	0.07016
	-0.6568	-0.01844	0.5433	0.06995
	-0.6578	-0.01827	0.5423	0.06975
	-0.6588	-0.01799	0.5413	0.06954
	-0.6598	-0.01788	0.5403	0.06933
	-0.6608	-0.01766	0.5393	0.06913
	-0.6618	-0.01761	0.5383	0.06892
	-0.6628	-0.01745	0.5373	0.06872
	-0.6638	-0.01747	0.5363	0.06851
	-0.6648	-0.01735	0.5353	0.06831
	-0.6658	-0.01742	0.5343	0.06811
	-0.6668	-0.01736	0.5333	0.06792
	-0.6678	-0.01747	0.5323	0.06772
	-0.6688	-0.01748	0.5313	0.06753
	-0.6698	-0.01765	0.5303	0.06733
	-0.6708	-0.01773	0.5293	0.06713
	-0.6718	-0.01796	0.5283	0.06694
	-0.6728	-0.01807	0.5273	0.06675
	-0.6738	-0.01838	0.5263	0.06656
	-0.6748	-0.01855	0.5253	0.06636
	-0.6758	-0.01893	0.5243	0.06617
	-0.6768	-0.01916	0.5233	0.06598
	-0.6778	-0.01961	0.5223	0.06579
	-0.6788	-0.01993	0.5213	0.0656
	-0.6798	-0.02044	0.5203	0.06542
	-0.6808	-0.02081	0.5193	0.06523
	-0.6818	-0.02141	0.5183	0.06505
	-0.6828	-0.02183	0.5173	0.06486
	-0.6838	-0.02251	0.5163	0.06468
	-0.6848	-0.02304	0.5153	0.0645
	-0.6858	-0.02377	0.5143	0.06431
	-0.6868	-0.02436	0.5133	0.06413
	-0.6878	-0.02517	0.5123	0.06395
	-0.6888	-0.02583	0.5113	0.06378
	-0.6898	-0.02672	0.5103	0.0636
	-0.6908	-0.02747	0.5093	0.06342
	-0.6918	-0.02845	0.5083	0.06324
	-0.6928	-0.02926	0.5073	0.06307
	-0.6938	-0.03033	0.5063	0.06289
	-0.6948	-0.03123	0.5053	0.06272
	-0.6958	-0.03237	0.5043	0.06254
	-0.6968	-0.03333	0.5033	0.06237
	-0.6978	-0.03456	0.5023	0.06219
	-0.6988	-0.03559	0.5013	0.06202
	-0.6998	-0.0369	0.5003	0.06186
	-0.7008	-0.03802	0.4993	0.06168
	-0.7018	-0.03943	0.4983	0.06152
	-0.7028	-0.04066	0.4973	0.06135
	-0.7038	-0.04216	0.4963	0.06118
	-0.7048	-0.04346	0.4953	0.06101
	-0.7058	-0.04506	0.4943	0.06084
	-0.7068	-0.04644	0.4933	0.06068
	-0.7078	-0.04814	0.4923	0.06051
	-0.7088	-0.04962	0.4913	0.06034
	-0.7098	-0.05139	0.4903	0.06018
	-0.7108	-0.05269	0.4893	0.06001
	-0.7118	-0.05457	0.4883	0.05984
	-0.7128	-0.05624	0.4873	0.05968
	-0.7138	-0.05819	0.4863	0.05952
	-0.7148	-0.0599	0.4853	0.05936
	-0.7158	-0.06193	0.4843	0.05919
	-0.7167	-0.06372	0.4833	0.05903
	-0.7177	-0.06584	0.4823	0.05887
	-0.7188	-0.06771	0.4813	0.05871
	-0.7198	-0.06991	0.4803	0.05855
	-0.7208	-0.07187	0.4793	0.05839
	-0.7218	-0.07413	0.4783	0.05823
	-0.7228	-0.07619	0.4773	0.05808
	-0.7238	-0.07855	0.4763	0.05791
	-0.7248	-0.08066	0.4753	0.05776
	-0.7258	-0.08311	0.4743	0.0576
	-0.7268	-0.0853	0.4733	0.05745
	-0.7278	-0.08783	0.4723	0.05729
	-0.7288	-0.09006	0.4713	0.05713
	-0.7298	-0.0925	0.4703	0.05698
	-0.7308	-0.09486	0.4693	0.05682
	-0.7318	-0.09751	0.4683	0.05667
	-0.7328	-0.0999	0.4673	0.05651
	-0.7338	-0.1026	0.4663	0.05636
	-0.7348	-0.1051	0.4653	0.05621
	-0.7358	-0.1079	0.4643	0.05606
	-0.7368	-0.1104	0.4633	0.05591
	-0.7378	-0.1133	0.4623	0.05576
	-0.7388	-0.1159	0.4613	0.0556
	-0.7398	-0.1188	0.4603	0.05545
	-0.7408	-0.1214	0.4593	0.0553
	-0.7418	-0.1244	0.4583	0.05515
	-0.7428	-0.1271	0.4573	0.055
	-0.7438	-0.1302	0.4563	0.05486
	-0.7448	-0.133	0.4553	0.05471
	-0.7458	-0.1361	0.4543	0.05456
	-0.7468	-0.1389	0.4533	0.05441
	-0.7478	-0.142	0.4523	0.05426
	-0.7488	-0.1449	0.4513	0.05411
	-0.7498	-0.148	0.4503	0.05396
	-0.7508	-0.1509	0.4493	0.05382
	-0.7518	-0.1542	0.4483	0.05367
	-0.7528	-0.1571	0.4473	0.05352
	-0.7538	-0.1603	0.4463	0.05338
	-0.7548	-0.1633	0.4453	0.05323
	-0.7558	-0.1666	0.4443	0.05309
	-0.7568	-0.1695	0.4433	0.05294
	-0.7578	-0.1729	0.4423	0.0528
	-0.7588	-0.1759	0.4413	0.05266
	-0.7598	-0.1792	0.4403	0.05251
	-0.7608	-0.1822	0.4393	0.05237
	-0.7618	-0.1856	0.4383	0.05222
	-0.7628	-0.1887	0.4373	0.05208
	-0.7638	-0.192	0.4363	0.05194
	-0.7648	-0.1951	0.4353	0.05179
	-0.7658	-0.1984	0.4343	0.05165
	-0.7668	-0.2015	0.4333	0.05151
	-0.7678	-0.2048	0.4323	0.05136
	-0.7688	-0.2078	0.4313	0.05122
	-0.7698	-0.2112	0.4303	0.05107
	-0.7708	-0.2143	0.4293	0.05093
	-0.7718	-0.2176	0.4283	0.05079
	-0.7728	-0.2206	0.4273	0.05065
	-0.7738	-0.2239	0.4263	0.0505
	-0.7748	-0.2269	0.4253	0.05036
	-0.7758	-0.2302	0.4243	0.05022
	-0.7768	-0.2332	0.4233	0.05008
	-0.7778	-0.2365	0.4223	0.04993
	-0.7788	-0.2394	0.4213	0.04979
	-0.7798	-0.2426	0.4203	0.04965
	-0.7808	-0.2456	0.4193	0.0495
	-0.7818	-0.2488	0.4183	0.04936
	-0.7828	-0.2516	0.4173	0.04922
	-0.7838	-0.2548	0.4163	0.04908
	-0.7848	-0.2576	0.4153	0.04893
	-0.7858	-0.2607	0.4143	0.04879
	-0.7868	-0.2635	0.4133	0.04865
	-0.7878	-0.2666	0.4123	0.0485
	-0.7888	-0.2693	0.4113	0.04836
	-0.7898	-0.2723	0.4103	0.04822
	-0.7908	-0.2749	0.4093	0.04807
	-0.7918	-0.2778	0.4083	0.04793
	-0.7928	-0.2804	0.4073	0.04778
	-0.7938	-0.2832	0.4063	0.04764
	-0.7948	-0.2857	0.4053	0.0475
	-0.7958	-0.2884	0.4043	0.04735
	-0.7968	-0.2908	0.4033	0.0472
	-0.7978	-0.2935	0.4023	0.04705
	-0.7988	-0.2958	0.4013	0.04691
	-0.7998	-0.2983	0.4003	0.04676
	-0.8008	-0.3006	0.3993	0.04661
	-0.802	-0.303	0.3983	0.04646
	-0.803	-0.3052	0.3973	0.04632
	-0.804	-0.3075	0.3963	0.04617
	-0.805	-0.3096	0.3953	0.04601
	-0.806	-0.3118	0.3943	0.04586
	-0.807	-0.3138	0.3933	0.04571
	-0.808	-0.3159	0.3923	0.04556
	-0.809	-0.3178	0.3913	0.0454
	-0.81	-0.3198	0.3903	0.04525
	-0.811	-0.3214	0.3893	0.0451
	-0.812	-0.3233	0.3883	0.04494
	-0.813	-0.3248	0.3873	0.04478
	-0.814	-0.3266	0.3863	0.04462
	-0.815	-0.328	0.3853	0.04446
	-0.816	-0.3296	0.3842	0.0443
	-0.817	-0.3308	0.3833	0.04414
	-0.818	-0.3323	0.3823	0.04398
	-0.819	-0.3335	0.3813	0.04381
	-0.82	-0.3348	0.3803	0.04365
	-0.821	-0.3358	0.3793	0.04348
	-0.822	-0.337	0.3782	0.04331
	-0.823	-0.3379	0.3773	0.04314
	-0.824	-0.3389	0.3763	0.04297
	-0.825	-0.3397	0.3753	0.04279
	-0.826	-0.3405	0.3743	0.04261
	-0.827	-0.3411	0.3733	0.04244
	-0.828	-0.3418	0.3723	0.04226
	-0.829	-0.3423	0.3713	0.04208
	-0.83	-0.3428	0.3703	0.0419
	-0.831	-0.3432	0.3693	0.04171
	-0.832	-0.3436	0.3683	0.04152
	-0.833	-0.3438	0.3673	0.04133
	-0.834	-0.344	0.3663	0.04114
	-0.835	-0.3441	0.3653	0.04094
	-0.836	-0.3442	0.3642	0.04075
	-0.837	-0.344	0.3633	0.04054
	-0.838	-0.344	0.3623	0.04034
	-0.839	-0.3438	0.3613	0.04013
	-0.84	-0.3436	0.3602	0.03992
	-0.841	-0.3432	0.3593	0.03971
	-0.842	-0.3429	0.3583	0.03949
	-0.843	-0.3424	0.3573	0.03928
	-0.844	-0.3419	0.3563	0.03905
	-0.845	-0.3413	0.3553	0.03883
	-0.846	-0.3407	0.3543	0.0386
	-0.847	-0.34	0.3533	0.03836
	-0.848	-0.3393	0.3522	0.03812
	-0.849	-0.3385	0.3512	0.03788
	-0.85	-0.3377	0.3502	0.03764
	-0.851	-0.3368	0.3492	0.03738
	-0.852	-0.3359	0.3483	0.03713
	-0.853	-0.3348	0.3473	0.03686
	-0.854	-0.3338	0.3463	0.0366
	-0.855	-0.3327	0.3453	0.03633
	-0.856	-0.3316	0.3443	0.03606
	-0.857	-0.3304	0.3433	0.03577
	-0.858	-0.3292	0.3423	0.03548
	-0.859	-0.328	0.3413	0.03519
	-0.86	-0.3267	0.3403	0.03489
	-0.861	-0.3254	0.3393	0.03458
	-0.862	-0.3241	0.3383	0.03427
	-0.863	-0.3227	0.3373	0.03395
	-0.864	-0.3213	0.3362	0.03362
	-0.865	-0.3199	0.3353	0.03329
	-0.866	-0.3185	0.3343	0.03295
	-0.867	-0.317	0.3333	0.0326
	-0.868	-0.3156	0.3323	0.03224
	-0.869	-0.314	0.3313	0.03188
	-0.87	-0.3126	0.3303	0.03151
	-0.871	-0.311	0.3293	0.03113
	-0.872	-0.3095	0.3283	0.03073
	-0.873	-0.308	0.3272	0.03032
	-0.874	-0.3064	0.3262	0.02991
	-0.875	-0.3049	0.3252	0.02949
	-0.876	-0.3033	0.3242	0.02906
	-0.877	-0.3017	0.3232	0.02862
	-0.878	-0.3002	0.3222	0.02817
	-0.879	-0.2986	0.3212	0.0277
	-0.88	-0.297	0.3202	0.02722
	-0.881	-0.2954	0.3192	0.02673
	-0.882	-0.2938	0.3182	0.02623
	-0.883	-0.2923	0.3173	0.02571
	-0.884	-0.2907	0.3163	0.02519
	-0.885	-0.2891	0.3153	0.02464
	-0.886	-0.2875	0.3143	0.02409
	-0.887	-0.286	0.3132	0.02351
	-0.888	-0.2844	0.3123	0.02293
	-0.889	-0.2829	0.3112	0.02232
	-0.89	-0.2813	0.3103	0.0217
	-0.891	-0.2798	0.3093	0.02107
	-0.892	-0.2782	0.3083	0.02041
	-0.893	-0.2767	0.3072	0.01975
	-0.894	-0.2752	0.3062	0.01906
	-0.895	-0.2737	0.3053	0.01835
	-0.896	-0.2722	0.3043	0.01763
	-0.897	-0.2707	0.3033	0.01688
	-0.898	-0.2693	0.3023	0.01611
	-0.899	-0.2678	0.3012	0.01532
	-0.9	-0.2664	0.3002	0.01451
	-0.901	-0.2649	0.2992	0.01368
	-0.902	-0.2635	0.29822	0.01283
	-0.903	-0.2621	0.29725	0.01196
	-0.904	-0.2607	0.29624	0.01106
	-0.905	-0.2593	0.29526	0.01013
	-0.906	-0.2579	0.29424	0.00919
	-0.907	-0.2565	0.29323	0.00821
	-0.908	-0.2552	0.29224	0.00721
	-0.909	-0.2539	0.29123	0.00613
	-0.91	-0.2525	0.29023	0.00507
	-0.911	-0.2512	0.28924	0.004
	-0.912	-0.2499	0.28821	0.00288
	-0.913	-0.2486	0.28722	0.00174
	-0.914	-0.2473	0.28623	0.0005744
	-0.915	-0.2461	0.28519	-0.0008872
	-0.916	-0.2448	0.28423	-0.00184
	-0.917	-0.2436	0.28324	-0.0031
	-0.918	-0.2424	0.28224	-0.0044
	-0.919	-0.2412	0.28125	-0.00572
	-0.92	-0.24	0.28024	-0.00707
	-0.921	-0.2388	0.27924	-0.00846
	-0.922	-0.2376	0.27825	-0.00988
	-0.923	-0.2365	0.27724	-0.01129
	-0.924	-0.2353	0.27624	-0.01279
	-0.925	-0.2342	0.27523	-0.01431
	-0.926	-0.2331	0.27423	-0.01585
	-0.927	-0.232	0.27325	-0.01746
	-0.928	-0.2309	0.27224	-0.01909
	-0.929	-0.2298	0.27124	-0.02077
	-0.93	-0.2287	0.27025	-0.02247
	-0.931	-0.2277	0.26923	-0.02422
	-0.932	-0.2266	0.26825	-0.026
	-0.933	-0.2256	0.2673	-0.02757
	-0.934	-0.2246	0.2663	-0.02947
	-0.935	-0.2236	0.26531	-0.0314
	-0.936	-0.2226	0.2643	-0.03334
	-0.937	-0.2217	0.26331	-0.03532
	-0.938	-0.2207	0.26229	-0.03733
	-0.939	-0.2198	0.26128	-0.03939
	-0.94	-0.2188	0.26029	-0.0415
	-0.941	-0.2179	0.25929	-0.04361
	-0.942	-0.217	0.25829	-0.04578
	-0.943	-0.2161	0.25728	-0.048
	-0.944	-0.2152	0.25628	-0.05024
	-0.945	-0.2143	0.25529	-0.05252
	-0.946	-0.2134	0.25429	-0.05485
	-0.947	-0.2126	0.25328	-0.05721
	-0.948	-0.2117	0.2523	-0.05961
	-0.949	-0.2109	0.25128	-0.06205
	-0.95	-0.2101	0.25031	-0.06452
	-0.951	-0.2093	0.24928	-0.06704
	-0.952	-0.2085	0.24828	-0.06956
	-0.953	-0.2077	0.24728	-0.07216
	-0.954	-0.2069	0.24628	-0.07476
	-0.955	-0.2062	0.24529	-0.07741
	-0.956	-0.2054	0.24429	-0.08009
	-0.957	-0.2047	0.24328	-0.08283
	-0.958	-0.2039	0.24229	-0.08558
	-0.959	-0.2033	0.24128	-0.08837
	-0.96	-0.2025	0.24029	-0.09118
	-0.961	-0.2018	0.2393	-0.09382
	-0.962	-0.2011	0.23828	-0.09671
	-0.963	-0.2005	0.23728	-0.09962
	-0.964	-0.1998	0.23626	-0.1026
	-0.965	-0.1992	0.23528	-0.1055
	-0.966	-0.1986	0.23427	-0.1085
	-0.967	-0.198	0.23328	-0.1115
	-0.968	-0.1974	0.23229	-0.1146
	-0.969	-0.1968	0.23128	-0.1176
	-0.97	-0.1962	0.23028	-0.1207
	-0.971	-0.1956	0.22929	-0.1238
	-0.972	-0.195	0.22829	-0.127
	-0.973	-0.1945	0.22729	-0.1301
	-0.974	-0.194	0.22628	-0.1333
	-0.975	-0.1935	0.22529	-0.1365
	-0.976	-0.193	0.22426	-0.1397
	-0.977	-0.1925	0.22326	-0.1429
	-0.978	-0.192	0.22226	-0.1461
	-0.979	-0.1916	0.22127	-0.1493
	-0.98	-0.1912	0.22028	-0.1525
	-0.981	-0.1908	0.21928	-0.1558
	-0.982	-0.1903	0.21828	-0.159
	-0.983	-0.19	0.21728	-0.1623
	-0.984	-0.1896	0.21629	-0.1655
	-0.985	-0.1892	0.21528	-0.1688
	-0.986	-0.1889	0.21428	-0.172
	-0.987	-0.1886	0.21328	-0.1753
	-0.988	-0.1882	0.21228	-0.1786
	-0.989	-0.188	0.21126	-0.1818
	-0.99	-0.1877	0.21027	-0.185
	-0.991	-0.1875	0.20927	-0.1882
	-0.992	-0.1872	0.20827	-0.1914
	-0.993	-0.1871	0.20728	-0.1946
	-0.994	-0.1869	0.20629	-0.1977
	-0.995	-0.1867	0.20528	-0.2009
	-0.996	-0.1866	0.20428	-0.204
	-0.997	-0.1865	0.20329	-0.2071
	-0.998	-0.1864	0.2023	-0.2102
	-0.999	-0.1863	0.20129	-0.2132
	-1	-0.1863	0.20028	-0.2162
	-1.001	-0.1863	0.19927	-0.2192
	-1.002	-0.1863	0.19825	-0.2222
	-1.003	-0.1864	0.19727	-0.225
	-1.004	-0.1865	0.19628	-0.2279
	-1.005	-0.1866	0.19528	-0.2307
	-1.006	-0.1868	0.19428	-0.2335
	-1.007	-0.187	0.19328	-0.2362
	-1.008	-0.1872	0.19228	-0.2389
	-1.009	-0.1875	0.19129	-0.2415
	-1.01	-0.1877	0.19029	-0.2441
	-1.011	-0.1881	0.18928	-0.2466
	-1.012	-0.1884	0.18828	-0.2491
	-1.013	-0.1889	0.18728	-0.2514
	-1.014	-0.1893	0.18626	-0.2538
	-1.015	-0.1898	0.18526	-0.256
	-1.016	-0.1902	0.18426	-0.2583
	-1.017	-0.1908	0.18327	-0.2603
	-1.018	-0.1914	0.18227	-0.2624
	-1.019	-0.1921	0.18128	-0.2643
	-1.02	-0.1927	0.18028	-0.2662
	-1.021	-0.1935	0.17928	-0.268
	-1.022	-0.1943	0.17828	-0.2697
	-1.023	-0.1951	0.17728	-0.2713
	-1.024	-0.1959	0.17628	-0.2729
	-1.025	-0.1969	0.17527	-0.2744
	-1.026	-0.1977	0.17427	-0.2758
	-1.027	-0.1988	0.17325	-0.277
	-1.028	-0.1997	0.17226	-0.2782
	-1.029	-0.2008	0.17126	-0.2793
	-1.03	-0.2019	0.17027	-0.2802
	-1.031	-0.2031	0.16927	-0.2811
	-1.032	-0.2042	0.16827	-0.282
	-1.033	-0.2055	0.16729	-0.2827
	-1.034	-0.2067	0.16628	-0.2833
	-1.035	-0.208	0.16527	-0.2838
	-1.036	-0.2093	0.16428	-0.2842
	-1.037	-0.2108	0.16328	-0.2846
	-1.038	-0.2121	0.16228	-0.2848
	-1.039	-0.2136	0.16127	-0.2849
	-1.04	-0.2151	0.16026	-0.2849
	-1.041	-0.2166	0.15925	-0.2849
	-1.042	-0.2181	0.15826	-0.2847
	-1.043	-0.2198	0.15726	-0.2845
	-1.044	-0.2214	0.15626	-0.2842
	-1.045	-0.2231	0.15527	-0.2838
	-1.046	-0.2248	0.15427	-0.2833
	-1.047	-0.2265	0.15326	-0.2827
	-1.048	-0.2282	0.15227	-0.2821
	-1.049	-0.2301	0.15127	-0.2814
	-1.05	-0.2318	0.15027	-0.2806
	-1.051	-0.2337	0.14925	-0.2797
	-1.052	-0.2356	0.14826	-0.2788
	-1.053	-0.2375	0.14724	-0.2778
	-1.054	-0.2394	0.14625	-0.2767
	-1.055	-0.2414	0.14525	-0.2756
	-1.056	-0.2434	0.14425	-0.2745
	-1.057	-0.2454	0.14326	-0.2732
	-1.058	-0.2474	0.14226	-0.272
	-1.059	-0.2495	0.14124	-0.2707
	-1.06	-0.2516	0.14025	-0.2694
	-1.061	-0.2538	0.13926	-0.268
	-1.062	-0.2559	0.13826	-0.2666
	-1.063	-0.258	0.13727	-0.2652
	-1.064	-0.2602	0.13628	-0.2637
	-1.065	-0.2624	0.13527	-0.2622
	-1.066	-0.2646	0.13425	-0.2608
	-1.067	-0.2668	0.13326	-0.2592
	-1.068	-0.269	0.13226	-0.2577
	-1.069	-0.2713	0.13125	-0.2562
	-1.07	-0.2736	0.13027	-0.2546
	-1.071	-0.2759	0.12926	-0.2531
	-1.072	-0.2782	0.12825	-0.2515
	-1.073	-0.2805	0.12727	-0.2499
	-1.074	-0.2828	0.12625	-0.2484
	-1.075	-0.2852	0.12526	-0.2468
	-1.076	-0.2875	0.12427	-0.2453
	-1.077	-0.2899	0.12325	-0.2437
	-1.078	-0.2922	0.12224	-0.2422
	-1.079	-0.2946	0.12124	-0.2407
	-1.08	-0.2969	0.12024	-0.2391
	-1.081	-0.2994	0.11925	-0.2376
	-1.082	-0.3015	0.11824	-0.2361
	-1.083	-0.3039	0.11725	-0.2346
	-1.084	-0.3063	0.11626	-0.2331
	-1.085	-0.3087	0.11525	-0.2316
	-1.086	-0.311	0.11426	-0.2302
	-1.087	-0.3134	0.11326	-0.2287
	-1.088	-0.3158	0.11226	-0.2273
	-1.089	-0.3182	0.11127	-0.2259
	-1.09	-0.3205	0.11026	-0.2245
	-1.091	-0.3229	0.10924	-0.2231
	-1.092	-0.3253	0.10825	-0.2217
	-1.093	-0.3277	0.10726	-0.2204
	-1.094	-0.33	0.10625	-0.2191
	-1.095	-0.3324	0.10526	-0.2178
	-1.096	-0.3347	0.10425	-0.2165
	-1.097	-0.337	0.10326	-0.2152
	-1.098	-0.3393	0.10225	-0.2139
	-1.099	-0.3416	0.10124	-0.2127
	-1.1	-0.3439	0.10026	-0.2115
	-1.101	-0.3462	0.09925	-0.2102
	-1.102	-0.3484	0.0982	-0.209
	-1.103	-0.3507	0.0972	-0.2079
	-1.104	-0.3529	0.0962	-0.2067
	-1.105	-0.3552	0.0952	-0.2056
	-1.106	-0.3573	0.0942	-0.2044
	-1.107	-0.3596	0.0932	-0.2033
	-1.108	-0.3617	0.0922	-0.2023
	-1.109	-0.3639	0.0913	-0.2012
	-1.11	-0.366	0.0902	-0.2001
	-1.111	-0.3682	0.0893	-0.1991
	-1.112	-0.3703	0.0882	-0.1981
	-1.113	-0.3724	0.0873	-0.1971
	-1.114	-0.3744	0.0863	-0.1961
	-1.115	-0.3764	0.0853	-0.1951
	-1.116	-0.3784	0.0843	-0.1941
	-1.117	-0.3805	0.0832	-0.1932
	-1.118	-0.3824	0.0822	-0.1923
	-1.119	-0.3844	0.0812	-0.1913
	-1.12	-0.3863	0.0802	-0.1905
	-1.121	-0.3882	0.0792	-0.1896
	-1.122	-0.3901	0.0782	-0.1887
	-1.123	-0.392	0.0772	-0.1878
	-1.124	-0.3938	0.0762	-0.187
	-1.125	-0.3956	0.0752	-0.1862
	-1.126	-0.3973	0.0743	-0.1854
	-1.127	-0.3992	0.0733	-0.1846
	-1.128	-0.4008	0.0722	-0.1838
	-1.129	-0.4026	0.0712	-0.183
	-1.13	-0.4042	0.0702	-0.1823
	-1.131	-0.4059	0.0692	-0.1815
	-1.132	-0.4074	0.0682	-0.1808
	-1.133	-0.4091	0.0672	-0.1801
	-1.134	-0.4106	0.0662	-0.1794
	-1.135	-0.4122	0.0652	-0.1787
	-1.136	-0.4137	0.0642	-0.178
	-1.137	-0.4152	0.0632	-0.1774
	-1.138	-0.4166	0.0623	-0.1767
	-1.139	-0.4181	0.0613	-0.1761
	-1.14	-0.4194	0.0603	-0.1755
	-1.141	-0.4209	0.0592	-0.1749
	-1.142	-0.4221	0.0582	-0.1743
	-1.143	-0.4235	0.0572	-0.1737
	-1.144	-0.4247	0.0562	-0.1732
	-1.145	-0.4261	0.0552	-0.1726
	-1.146	-0.4272	0.0542	-0.1721
	-1.147	-0.4285	0.0532	-0.1716
	-1.148	-0.4296	0.0522	-0.171
	-1.149	-0.4309	0.0512	-0.1706
	-1.15	-0.4319	0.0502	-0.1701
	-1.151	-0.4331	0.0492	-0.1696
	-1.152	-0.4341	0.0482	-0.1692
	-1.153	-0.4352	0.0472	-0.1688
	-1.154	-0.4361	0.0462	-0.1683
	-1.155	-0.4372	0.0452	-0.168
	-1.156	-0.4381	0.0442	-0.1676
	-1.157	-0.4391	0.0432	-0.1672
	-1.158	-0.4399	0.0422	-0.1669
	-1.159	-0.4409	0.0412	-0.1665
	-1.16	-0.4417	0.0402	-0.1662
	-1.161	-0.4427	0.0392	-0.166
	-1.162	-0.4434	0.0382	-0.1657
	-1.163	-0.4443	0.0372	-0.1655
	-1.164	-0.445	0.0362	-0.1652
	-1.165	-0.4458	0.0352	-0.165
	-1.166	-0.4465	0.0342	-0.1649
	-1.167	-0.4472	0.0332	-0.1647
	-1.168	-0.4478	0.0322	-0.1646
	-1.169	-0.4486	0.0312	-0.1645
	-1.17	-0.4491	0.0302	-0.1644
	-1.171	-0.4499	0.0292	-0.1643
	-1.172	-0.4504	0.0282	-0.1643
	-1.173	-0.4511	0.0272	-0.1643
	-1.174	-0.4516	0.0262	-0.1643
	-1.175	-0.4523	0.0252	-0.1644
	-1.176	-0.4527	0.0242	-0.1644
	-1.177	-0.4533	0.0232	-0.1645
	-1.178	-0.4538	0.0222	-0.1646
	-1.179	-0.4543	0.0212	-0.1648
	-1.18	-0.4547	0.0202	-0.1649
	-1.181	-0.4553	0.0192	-0.1652
	-1.182	-0.4556	0.0182	-0.1654
	-1.183	-0.4561	0.0172	-0.1656
	-1.184	-0.4565	0.0162	-0.1659
	-1.185	-0.457	0.0152	-0.1662
	-1.186	-0.4573	0.0142	-0.1666
	-1.187	-0.4577	0.0132	-0.167
	-1.188	-0.458	0.0122	-0.1674
	-1.189	-0.4584	0.0112	-0.1678
	-1.19	-0.4587	0.0102	-0.1683
	-1.191	-0.4591	0.0092	-0.1688
	-1.192	-0.4594	0.0082	-0.1693
	-1.193	-0.4598	0.0072	-0.1698
	-1.194	-0.46	0.0062	-0.1704
	-1.195	-0.4604	0.0052	-0.1711
	-1.196	-0.4605	0.0042	-0.1717
	-1.197	-0.4609	0.0032	-0.1724
	-1.198	-0.4611	0.0022	-0.1732
	-1.199	-0.4614	0.0012	-0.1739
	-1.2	-0.4616	0.0002	-0.1747
	-1.201	-0.4619	-0.0008	-0.1755
	-1.202	-0.4621	-0.0017	-0.1763
	-1.203	-0.4624	-0.0028	-0.1773
	-1.204	-0.4626	-0.0037	-0.1782
	-1.205	-0.4629	-0.0048	-0.1792
	-1.206	-0.4631	-0.0057	-0.1802
	-1.207	-0.4634	-0.0068	-0.1813
	-1.208	-0.4635	-0.0078	-0.1823
	-1.209	-0.4639	-0.0087	-0.1835
	-1.21	-0.464	-0.0098	-0.1846
	-1.211	-0.4643	-0.0108	-0.1858
	-1.212	-0.4644	-0.0118	-0.1871
	-1.213	-0.4647	-0.0128	-0.1884
	-1.214	-0.4648	-0.0138	-0.1897
	-1.215	-0.4651	-0.0148	-0.191
	-1.216	-0.4652	-0.0157	-0.1924
	-1.217	-0.4656	-0.0167	-0.1938
	-1.218	-0.4656	-0.0177	-0.1953
	-1.219	-0.466	-0.0188	-0.1969
	-1.22	-0.4661	-0.0198	-0.1984
	-1.221	-0.4663	-0.0208	-0.2
	-1.222	-0.4665	-0.0218	-0.2017
	-1.223	-0.4668	-0.0228	-0.2033
	-1.224	-0.4669	-0.0238	-0.205
	-1.225	-0.4672	-0.0248	-0.2068
	-1.226	-0.4674	-0.0258	-0.2085
	-1.227	-0.4677	-0.0268	-0.2104
	-1.228	-0.4678	-0.0278	-0.2122
	-1.229	-0.4682	-0.0287	-0.2141
	-1.23	-0.4683	-0.0298	-0.216
	-1.231	-0.4687	-0.0308	-0.218
	-1.232	-0.4688	-0.0318	-0.22
	-1.233	-0.4692	-0.0328	-0.222
	-1.234	-0.4693	-0.0338	-0.2241
	-1.235	-0.4697	-0.0348	-0.2263
	-1.236	-0.4699	-0.0358	-0.2284
	-1.237	-0.4703	-0.0368	-0.2305
	-1.238	-0.4705	-0.0378	-0.2328
	-1.239	-0.4709	-0.0388	-0.235
	-1.24	-0.4711	-0.0398	-0.2373
	-1.241	-0.4715	-0.0408	-0.2396
	-1.242	-0.4718	-0.0418	-0.2419
	-1.243	-0.4722	-0.0428	-0.2443
	-1.244	-0.4724	-0.0438	-0.2467
	-1.245	-0.4729	-0.0448	-0.2491
	-1.246	-0.4732	-0.0458	-0.2515
	-1.247	-0.4736	-0.0468	-0.2541
	-1.248	-0.4739	-0.0478	-0.2565
	-1.249	-0.4744	-0.0488	-0.259
	-1.25	-0.4747	-0.0498	-0.2616
	-1.251	-0.4752	-0.0508	-0.2642
	-1.252	-0.4756	-0.0518	-0.2668
	-1.253	-0.4761	-0.0528	-0.2694
	-1.254	-0.4764	-0.0538	-0.272
	-1.255	-0.477	-0.0548	-0.2746
	-1.256	-0.4774	-0.0558	-0.2773
	-1.257	-0.478	-0.0568	-0.2799
	-1.258	-0.4784	-0.0578	-0.2827
	-1.259	-0.479	-0.0588	-0.2853
	-1.26	-0.4794	-0.0598	-0.2881
	-1.261	-0.4801	-0.0608	-0.2908
	-1.262	-0.4806	-0.0618	-0.2935
	-1.263	-0.4813	-0.0628	-0.2962
	-1.264	-0.4818	-0.0638	-0.299
	-1.265	-0.4825	-0.0648	-0.3017
	-1.266	-0.4831	-0.0658	-0.3044
	-1.267	-0.4838	-0.0668	-0.3071
	-1.268	-0.4844	-0.0678	-0.3099
	-1.269	-0.4852	-0.0688	-0.3126
	-1.27	-0.4858	-0.0698	-0.3153
	-1.271	-0.4866	-0.0708	-0.3181
	-1.272	-0.4873	-0.0718	-0.3208
	-1.273	-0.4882	-0.0728	-0.3234
	-1.274	-0.4889	-0.0738	-0.3261
	-1.275	-0.4898	-0.0748	-0.3288
	-1.276	-0.4905	-0.0758	-0.3314
	-1.277	-0.4914	-0.0768	-0.334
	-1.278	-0.4922	-0.0778	-0.3366
	-1.279	-0.4932	-0.0788	-0.3392
	-1.28	-0.494	-0.0798	-0.3417
	-1.281	-0.4951	-0.0808	-0.3443
	-1.282	-0.4959	-0.0818	-0.3468
	-1.283	-0.497	-0.0828	-0.3493
	-1.284	-0.4979	-0.0838	-0.3517
	-1.285	-0.499	-0.0848	-0.3541
	-1.286	-0.4999	-0.0858	-0.3565
	-1.287	-0.5011	-0.0868	-0.3588
	-1.288	-0.5021	-0.0878	-0.3611
	-1.289	-0.5033	-0.0888	-0.3633
	-1.29	-0.5043	-0.0898	-0.3655
	-1.291	-0.5056	-0.0908	-0.3677
	-1.292	-0.5067	-0.0918	-0.3698
	-1.293	-0.508	-0.0928	-0.3718
	-1.294	-0.509	-0.0938	-0.3738
	-1.295	-0.5104	-0.0948	-0.3758
	-1.296	-0.5115	-0.0958	-0.3777
	-1.297	-0.5129	-0.0968	-0.3795
	-1.298	-0.514	-0.0978	-0.3812
	-1.299	-0.5154	-0.0988	-0.383
	-1.3	-0.5166	-0.0998	-0.3846
	-1.301	-0.518	-0.1008	-0.3862
	-1.302	-0.5193	-0.1018	-0.3877
	-1.303	-0.5207	-0.1028	-0.3892
	-1.304	-0.522	-0.1037	-0.3901
	-1.305	-0.5235	-0.1047	-0.3915
	-1.306	-0.5248	-0.1057	-0.3927
	-1.307	-0.5263	-0.1067	-0.394
	-1.308	-0.5276	-0.1077	-0.3951
	-1.309	-0.5291	-0.1087	-0.3961
	-1.31	-0.5305	-0.1097	-0.397
	-1.311	-0.532	-0.1107	-0.3979
	-1.312	-0.5333	-0.1117	-0.3987
	-1.313	-0.5349	-0.1127	-0.3994
	-1.314	-0.5363	-0.1137	-0.4
	-1.315	-0.5378	-0.1147	-0.4006
	-1.316	-0.5392	-0.1157	-0.4011
	-1.317	-0.5408	-0.1167	-0.4015
	-1.318	-0.5422	-0.1177	-0.4018
	-1.319	-0.5439	-0.1187	-0.402
	-1.32	-0.5453	-0.1197	-0.4022
	-1.321	-0.5469	-0.1207	-0.4023
	-1.322	-0.5483	-0.1218	-0.4023
	-1.323	-0.5499	-0.1227	-0.4022
	-1.324	-0.5513	-0.1237	-0.402
	-1.325	-0.5529	-0.1248	-0.4019
	-1.326	-0.5543	-0.1257	-0.4015
	-1.327	-0.556	-0.1267	-0.4012
	-1.328	-0.5574	-0.1278	-0.4007
	-1.329	-0.5591	-0.1287	-0.4002
	-1.33	-0.5604	-0.1297	-0.3997
	-1.331	-0.5621	-0.1307	-0.399
	-1.332	-0.5635	-0.1317	-0.3983
	-1.333	-0.5651	-0.1327	-0.3976
	-1.334	-0.5665	-0.1337	-0.3968
	-1.335	-0.5682	-0.1348	-0.396
	-1.336	-0.5696	-0.1357	-0.395
	-1.337	-0.5712	-0.1367	-0.3941
	-1.338	-0.5726	-0.1378	-0.393
	-1.339	-0.5743	-0.1387	-0.392
	-1.34	-0.5756	-0.1397	-0.3909
	-1.341	-0.5772	-0.1407	-0.3898
	-1.342	-0.5786	-0.1417	-0.3886
	-1.343	-0.5802	-0.1427	-0.3874
	-1.344	-0.5816	-0.1437	-0.3862
	-1.345	-0.5832	-0.1447	-0.3849
	-1.346	-0.5846	-0.1457	-0.3836
	-1.347	-0.5862	-0.1467	-0.3823
	-1.348	-0.5875	-0.1477	-0.381
	-1.349	-0.589	-0.1487	-0.3797
	-1.35	-0.5903	-0.1497	-0.3783
	-1.351	-0.5919	-0.1508	-0.3769
	-1.352	-0.5933	-0.1517	-0.3756
	-1.353	-0.5949	-0.1527	-0.3742
	-1.354	-0.5962	-0.1538	-0.3728
	-1.355	-0.5977	-0.1547	-0.3714
	-1.356	-0.599	-0.1557	-0.37
	-1.357	-0.6006	-0.1567	-0.3686
	-1.358	-0.6019	-0.1577	-0.3672
	-1.359	-0.6035	-0.1587	-0.3658
	-1.36	-0.6047	-0.1598	-0.3644
	-1.361	-0.6063	-0.1608	-0.363
	-1.362	-0.6075	-0.1618	-0.3616
	-1.363	-0.609	-0.1628	-0.3603
	-1.364	-0.6102	-0.1638	-0.3589
	-1.365	-0.6117	-0.1648	-0.3575
	-1.366	-0.613	-0.1657	-0.3562
	-1.367	-0.6145	-0.1668	-0.3549
	-1.368	-0.6157	-0.1677	-0.3535
	-1.369	-0.6172	-0.1687	-0.3522
	-1.37	-0.6184	-0.1697	-0.3509
	-1.371	-0.6198	-0.1707	-0.3496
	-1.372	-0.621	-0.1718	-0.3484
	-1.373	-0.6225	-0.1728	-0.3471
	-1.374	-0.6237	-0.1738	-0.3459
	-1.375	-0.6252	-0.1748	-0.3447
	-1.376	-0.6264	-0.1758	-0.3435
	-1.377	-0.6278	-0.1767	-0.3422
	-1.378	-0.629	-0.1777	-0.3411
	-1.379	-0.6304	-0.1787	-0.3399
	-1.38	-0.6315	-0.1798	-0.3387
	-1.381	-0.6329	-0.1807	-0.3376
	-1.382	-0.634	-0.1818	-0.3364
	-1.383	-0.6354	-0.1827	-0.3353
	-1.384	-0.6366	-0.1837	-0.3342
	-1.385	-0.638	-0.1847	-0.3331
	-1.386	-0.6391	-0.1858	-0.332
	-1.387	-0.6406	-0.1868	-0.3309
	-1.388	-0.6417	-0.1878	-0.3299
	-1.389	-0.6431	-0.1888	-0.3288
	-1.39	-0.6442	-0.1898	-0.3277
	-1.391	-0.6456	-0.1908	-0.3267
	-1.392	-0.6467	-0.1918	-0.3257
	-1.393	-0.648	-0.1928	-0.3247
	-1.394	-0.6491	-0.1938	-0.3237
	-1.395	-0.6505	-0.1948	-0.3227
	-1.396	-0.6516	-0.1958	-0.3217
	-1.397	-0.653	-0.1968	-0.3208
	-1.398	-0.6541	-0.1977	-0.3198
[truncated: 2,004 more rows]

## Sheet: Figure 2b
Figure 2b
	3Na-PW12		2Na-PW12		1Na-PW12		H-PW12
	Capacity (mAh)	Voltage (V)	Capacity (mAh)	Voltage (V)	Capacity (mAh)	Voltage (V)	Capacity (mAh)	Voltage (V)
	0	0.261	0	0.277	0	0.267	0	0.267
	0.09	0.271	0.16	0.281	0.16	0.281	0.10667	0.275
	0.15	0.273	0.27	0.282	0.27	0.285	0.18	0.278
	0.21	0.275	0.38	0.282	0.38	0.286	0.26	0.278
	0.28	0.275	0.49	0.283	0.49	0.288	0.33333	0.278
	0.34	0.276	0.6	0.285	0.61	0.29	0.40667	0.279
	0.4	0.277	0.72	0.288	0.72	0.293	0.48	0.28
	0.46	0.278	0.83	0.29	0.83	0.296	0.55333	0.281
	0.53	0.28	0.94	0.292	0.94	0.298	0.62667	0.283
	0.59	0.282	1.05	0.293	1.05	0.299	0.7	0.285
	0.65	0.283	1.16	0.294	1.16	0.3	0.77333	0.286
	0.71	0.284	1.27	0.295	1.27	0.301	0.84667	0.286
	0.78	0.285	1.38	0.296	1.38	0.303	0.92667	0.288
	0.84	0.286	1.49	0.298	1.49	0.304	1	0.292
	0.9	0.286	1.6	0.299	1.61	0.306	1.07333	0.295
	0.96	0.288	1.71	0.3	1.72	0.307	1.14667	0.295
	1.03	0.288	1.83	0.301	1.83	0.308	1.22	0.294
	1.09	0.29	1.94	0.302	1.94	0.31	1.29333	0.292
	1.15	0.29	2.05	0.303	2.05	0.311	1.36667	0.292
	1.21	0.291	2.16	0.304	2.16	0.312	1.44	0.293
	1.28	0.292	2.27	0.304	2.27	0.313	1.51333	0.294
	1.34	0.293	2.38	0.306	2.38	0.314	1.58667	0.295
	1.4	0.294	2.49	0.306	2.5	0.315	1.66	0.296
	1.47	0.295	2.61	0.307	2.61	0.316	1.74	0.296
	1.53	0.295	2.72	0.308	2.72	0.317	1.81333	0.297
	1.59	0.296	2.83	0.309	2.83	0.317	1.88667	0.297
	1.65	0.296	2.94	0.31	2.94	0.319	1.96	0.298
	1.72	0.297	3.05	0.311	3.05	0.319	2.03333	0.298
	1.78	0.298	3.16	0.311	3.16	0.32	2.10667	0.299
	1.84	0.298	3.27	0.312	3.27	0.321	2.18	0.299
	1.9	0.299	3.38	0.313	3.38	0.322	2.25333	0.299
	1.97	0.299	3.49	0.313	3.5	0.322	2.32667	0.3
	2.03	0.3	3.61	0.314	3.61	0.324	2.40667	0.301
	2.09	0.301	3.72	0.314	3.72	0.324	2.48	0.301
	2.15	0.301	3.83	0.315	3.83	0.325	2.55333	0.301
	2.22	0.302	3.94	0.316	3.94	0.326	2.62667	0.302
	2.28	0.303	4.05	0.316	4.05	0.327	2.7	0.303
	2.34	0.303	4.16	0.317	4.16	0.327	2.77333	0.303
	2.4	0.303	4.27	0.317	4.27	0.328	2.84667	0.303
	2.47	0.304	4.38	0.318	4.38	0.329	2.92	0.304
	2.53	0.304	4.49	0.319	4.5	0.329	2.99333	0.304
	2.59	0.305	4.6	0.319	4.61	0.33	3.07333	0.305
	2.65	0.306	4.72	0.32	4.72	0.33	3.14667	0.305
	2.71	0.306	4.83	0.321	4.83	0.331	3.22	0.306
	2.78	0.306	4.94	0.321	4.94	0.332	3.29333	0.306
	2.84	0.307	5.05	0.321	5.05	0.332	3.36667	0.306
	2.9	0.308	5.16	0.322	5.16	0.333	3.44	0.307
	2.96	0.308	5.27	0.322	5.27	0.334	3.51333	0.308
	3.03	0.308	5.38	0.323	5.38	0.334	3.59333	0.308
	3.09	0.309	5.49	0.324	5.5	0.334	3.66667	0.308
	3.15	0.31	5.6	0.324	5.61	0.335	3.74	0.308
	3.21	0.31	5.72	0.325	5.72	0.335	3.81333	0.309
	3.28	0.311	5.83	0.325	5.83	0.336	3.88667	0.309
	3.34	0.311	5.94	0.326	5.94	0.337	3.96	0.31
	3.4	0.312	6.05	0.327	6.05	0.337	4.03333	0.311
	3.46	0.313	6.16	0.327	6.16	0.338	4.10667	0.311
	3.53	0.313	6.27	0.327	6.27	0.339	4.18	0.311
	3.59	0.313	6.38	0.328	6.38	0.339	4.26	0.312
	3.65	0.314	6.49	0.329	6.5	0.339	4.33333	0.313
	3.71	0.314	6.6	0.329	6.61	0.34	4.40667	0.313
	3.78	0.314	6.72	0.329	6.72	0.34	4.48	0.313
	3.84	0.314	6.83	0.33	6.82	0.34	4.55333	0.314
	3.9	0.314	6.94	0.33	6.94	0.342	4.62667	0.314
	3.96	0.316	7.05	0.331	7.05	0.342	4.7	0.314
	4.03	0.316	7.16	0.332	7.16	0.342	4.77333	0.315
	4.09	0.316	7.27	0.332	7.27	0.342	4.84667	0.315
	4.15	0.316	7.38	0.332	7.38	0.344	4.92667	0.316
	4.21	0.317	7.49	0.333	7.49	0.344	5	0.316
	4.28	0.317	7.6	0.333	7.6	0.345	5.07333	0.316
	4.34	0.317	7.72	0.334	7.71	0.345	5.14667	0.317
	4.4	0.318	7.83	0.334	7.82	0.345	5.22	0.317
	4.46	0.319	7.94	0.335	7.94	0.346	5.29333	0.317
	4.53	0.319	8.05	0.335	8.05	0.347	5.36667	0.317
	4.59	0.319	8.16	0.335	8.16	0.347	5.44	0.318
	4.65	0.32	8.27	0.336	8.27	0.347	5.51333	0.318
	4.71	0.32	8.38	0.336	8.38	0.347	5.59333	0.319
	4.78	0.32	8.49	0.337	8.49	0.348	5.66667	0.319
	4.84	0.321	8.6	0.337	8.6	0.348	5.74	0.319
	4.9	0.321	8.72	0.338	8.71	0.349	5.81333	0.319
	4.96	0.322	8.83	0.338	8.82	0.35	5.88667	0.32
	5.03	0.322	8.94	0.339	8.94	0.35	5.96	0.321
	5.09	0.322	9.05	0.339	9.05	0.35	6.03333	0.321
	5.15	0.324	9.16	0.34	9.16	0.351	6.10667	0.321
	5.21	0.323	9.27	0.34	9.27	0.351	6.18	0.321
	5.28	0.323	9.38	0.34	9.38	0.352	6.26	0.322
	5.34	0.324	9.49	0.341	9.49	0.352	6.33333	0.322
	5.4	0.324	9.6	0.341	9.6	0.353	6.40667	0.322
	5.46	0.325	9.71	0.342	9.71	0.353	6.48	0.322
	5.53	0.325	9.82	0.342	9.82	0.353	6.55333	0.323
	5.59	0.326	9.94	0.344	9.94	0.353	6.62667	0.323
	5.65	0.326	10.05	0.344	10.05	0.354	6.7	0.324
	5.71	0.327	10.16	0.344	10.16	0.355	6.77333	0.324
	5.78	0.327	10.27	0.345	10.27	0.355	6.84667	0.324
	5.84	0.327	10.38	0.345	10.38	0.355	6.92667	0.324
	5.9	0.328	10.49	0.345	10.49	0.356	7	0.325
	5.96	0.328	10.6	0.346	10.6	0.357	7.07333	0.325
	6.03	0.329	10.71	0.347	10.71	0.357	7.14667	0.326
	6.09	0.329	10.82	0.347	10.82	0.357	7.22	0.327
	6.15	0.329	10.94	0.347	10.94	0.358	7.29333	0.327
	6.21	0.33	11.05	0.348	11.05	0.358	7.36667	0.327
	6.28	0.33	11.16	0.348	11.16	0.358	7.44	0.327
	6.34	0.33	11.27	0.349	11.27	0.359	7.51333	0.328
	6.4	0.331	11.38	0.349	11.38	0.359	7.58667	0.328
	6.46	0.331	11.49	0.35	11.49	0.36	7.66667	0.329
	6.53	0.332	11.61	0.35	11.6	0.361	7.74	0.329
	6.59	0.332	11.72	0.351	11.71	0.361	7.81333	0.329
	6.65	0.332	11.83	0.351	11.83	0.361	7.88667	0.33
	6.71	0.332	11.94	0.352	11.94	0.362	7.96	0.33
	6.78	0.333	12.05	0.352	12.05	0.363	8.03333	0.33
	6.84	0.334	12.16	0.353	12.16	0.363	8.10667	0.33
	6.9	0.334	12.27	0.353	12.28	0.363	8.18	0.331
	6.96	0.334	12.38	0.353	12.39	0.364	8.25333	0.331
	7.03	0.335	12.49	0.354	12.5	0.364	8.33333	0.331
	7.09	0.335	12.61	0.355	12.61	0.365	8.40667	0.332
	7.15	0.335	12.72	0.355	12.72	0.365	8.48	0.332
	7.21	0.335	12.83	0.355	12.83	0.365	8.55333	0.332
	7.28	0.336	12.94	0.356	12.94	0.366	8.62667	0.332
	7.34	0.337	13.05	0.357	13.05	0.366	8.7	0.333
	7.4	0.337	13.16	0.357	13.16	0.366	8.77333	0.333
	7.46	0.337	13.27	0.358	13.27	0.367	8.84667	0.334
	7.53	0.338	13.38	0.358	13.39	0.367	8.92	0.334
	7.59	0.338	13.49	0.358	13.5	0.368	8.99333	0.334
	7.65	0.339	13.6	0.359	13.61	0.368	9.07333	0.334
	7.71	0.339	13.72	0.36	13.72	0.368	9.14667	0.334
	7.78	0.339	13.83	0.361	13.83	0.369	9.22	0.335
	7.84	0.34	13.94	0.361	13.94	0.37	9.29333	0.335
	7.9	0.34	14.05	0.361	14.05	0.37	9.36667	0.335
	7.96	0.34	14.16	0.362	14.16	0.371	9.44	0.335
	8.03	0.34	14.27	0.363	14.27	0.371	9.51333	0.336
	8.09	0.341	14.38	0.363	14.39	0.371	9.58667	0.336
	8.15	0.341	14.49	0.364	14.5	0.372	9.66	0.337
	8.21	0.342	14.6	0.365	14.61	0.372	9.74	0.337
	8.28	0.342	14.72	0.365	14.72	0.373	9.81333	0.337
	8.34	0.342	14.83	0.366	14.83	0.373	9.88667	0.337
	8.4	0.344	14.94	0.366	14.94	0.374	9.96	0.338
	8.46	0.344	15.05	0.367	15.05	0.374	10.0333	0.339
	8.53	0.344	15.16	0.367	15.16	0.375	10.1067	0.339
	8.59	0.344	15.27	0.368	15.27	0.375	10.18	0.339
	8.65	0.345	15.38	0.368	15.39	0.376	10.2533	0.339
	8.71	0.345	15.49	0.37	15.5	0.376	10.3267	0.339
	8.78	0.345	15.6	0.37	15.61	0.376	10.4067	0.34
	8.84	0.346	15.72	0.37	15.72	0.378	10.48	0.34
	8.9	0.347	15.83	0.371	15.83	0.378	10.5533	0.34
	8.96	0.347	15.94	0.371	15.94	0.378	10.6267	0.34
	9.03	0.347	16.05	0.372	16.05	0.379	10.7	0.341
	9.09	0.348	16.16	0.373	16.16	0.379	10.7733	0.341
	9.15	0.348	16.27	0.373	16.27	0.38	10.8533	0.342
	9.21	0.348	16.38	0.374	16.39	0.381	10.9267	0.342
	9.28	0.348	16.49	0.375	16.5	0.381	11	0.342
	9.34	0.349	16.6	0.376	16.61	0.381	11.0733	0.342
	9.4	0.35	16.72	0.376	16.72	0.382	11.1467	0.344
	9.46	0.35	16.83	0.378	16.83	0.383	11.22	0.344
	9.53	0.35	16.94	0.378	16.94	0.383	11.2933	0.344
	9.59	0.351	17.05	0.379	17.05	0.383	11.3667	0.344
	9.65	0.351	17.16	0.379	17.16	0.384	11.44	0.345
	9.71	0.352	17.27	0.381	17.27	0.384	11.5133	0.345
	9.78	0.352	17.38	0.381	17.39	0.385	11.5933	0.345
	9.84	0.353	17.49	0.382	17.5	0.386	11.6667	0.346
	9.9	0.353	17.6	0.383	17.61	0.386	11.74	0.346
	9.96	0.353	17.72	0.384	17.72	0.387	11.8133	0.347
	10.03	0.353	17.82	0.384	17.83	0.388	11.8867	0.347
	10.09	0.354	17.94	0.385	17.94	0.388	11.96	0.347
	10.15	0.355	18.05	0.386	18.05	0.389	12.0333	0.347
	10.21	0.355	18.16	0.387	18.16	0.389	12.1067	0.348
	10.28	0.355	18.27	0.388	18.27	0.39	12.18	0.348
	10.34	0.356	18.38	0.389	18.38	0.39	12.2533	0.348
	10.4	0.357	18.49	0.39	18.5	0.391	12.3267	0.348
	10.46	0.357	18.6	0.391	18.61	0.392	12.4	0.348
	10.53	0.357	18.71	0.392	18.72	0.392	12.4733	0.349
	10.59	0.358	18.83	0.393	18.83	0.392	12.5533	0.349
	10.65	0.358	18.94	0.395	18.94	0.394	12.6267	0.35
	10.71	0.358	19.05	0.396	19.05	0.394	12.7	0.35
	10.78	0.359	19.16	0.397	19.16	0.396	12.7733	0.35
	10.84	0.359	19.27	0.398	19.27	0.396	12.8467	0.35
	10.9	0.36	19.38	0.399	19.38	0.397	12.92	0.351
	10.97	0.361	19.49	0.401	19.5	0.397	12.9933	0.351
	11.03	0.361	19.6	0.402	19.61	0.399	13.0667	0.352
	11.09	0.361	19.71	0.403	19.72	0.399	13.14	0.352
	11.15	0.362	19.83	0.405	19.83	0.4	13.2133	0.352
	11.22	0.363	19.94	0.406	19.94	0.401	13.2933	0.352
	11.28	0.363	20.05	0.407	20.05	0.401	13.3667	0.353
	11.34	0.363	20.16	0.41	20.16	0.402	13.44	0.353
	11.4	0.364	20.27	0.41	20.27	0.403	13.5133	0.353
	11.47	0.364	20.38	0.413	20.39	0.404	13.5867	0.353
	11.53	0.365	20.49	0.415	20.5	0.405	13.66	0.353
	11.59	0.365	20.6	0.417	20.61	0.406	13.7333	0.354
	11.65	0.366	20.71	0.419	20.72	0.406	13.8067	0.354
	11.72	0.366	20.82	0.42	20.83	0.407	13.88	0.355
	11.78	0.367	20.93	0.423	20.94	0.409	13.96	0.355
	11.84	0.367	21.04	0.425	21.05	0.409	14.0333	0.355
	11.9	0.368	21.16	0.428	21.16	0.41	14.1067	0.356
	11.97	0.368	21.27	0.432	21.27	0.411	14.18	0.356
	12.03	0.369	21.38	0.433	21.39	0.413	14.2533	0.356
	12.09	0.369	21.49	0.437	21.5	0.414	14.3267	0.357
	12.15	0.37	21.6	0.44	21.61	0.415	14.4	0.357
	12.22	0.37	21.71	0.443	21.72	0.416	14.4733	0.357
	12.28	0.371	21.82	0.448	21.83	0.418	14.5467	0.358
	12.34	0.371	21.93	0.452	21.94	0.419	14.6267	0.358
	12.4	0.372	22.05	0.456	22.05	0.42	14.7	0.358
	12.47	0.372	22.16	0.461	22.16	0.422	14.7733	0.359
	12.53	0.373	22.27	0.466	22.28	0.423	14.8467	0.359
	12.59	0.373	22.38	0.471	22.38	0.424	14.92	0.36
	12.65	0.374	22.49	0.477	22.49	0.426	14.9933	0.36
	12.72	0.375	22.6	0.484	22.6	0.427	15.0733	0.361
	12.78	0.375	22.71	0.49	22.71	0.43	15.1467	0.361
	12.84	0.376	22.82	0.496	22.82	0.431	15.22	0.361
	12.9	0.376	22.93	0.503	22.94	0.433	15.2933	0.361
	12.97	0.377	23.05	0.511	23.05	0.435	15.3667	0.362
	13.03	0.378	23.16	0.517	23.16	0.438	15.44	0.362
	13.09	0.378	23.27	0.525	23.27	0.44	15.5133	0.363
	13.15	0.379	23.38	0.53	23.38	0.442	15.5867	0.363
	13.22	0.38	23.49	0.536	23.49	0.445	15.66	0.363
	13.28	0.38	23.6	0.54	23.6	0.448	15.74	0.363
	13.34	0.381	23.71	0.544	23.71	0.451	15.8133	0.364
	13.4	0.382	23.82	0.547	23.82	0.454	15.8867	0.365
	13.47	0.382	23.93	0.551	23.94	0.458	15.96	0.365
	13.53	0.383	24.05	0.553	24.05	0.461	16.0333	0.365
	13.59	0.384	24.16	0.556	24.16	0.466	16.1067	0.365
	13.65	0.384	24.27	0.558	24.27	0.471	16.18	0.366
	13.72	0.385	24.38	0.56	24.38	0.475	16.2533	0.366
	13.78	0.386	24.49	0.561	24.49	0.482	16.3267	0.366
	13.84	0.386	24.6	0.563	24.6	0.487	16.4067	0.366
	13.9	0.387	24.71	0.564	24.72	0.495	16.48	0.367
	13.97	0.388	24.83	0.567	24.83	0.502	16.5533	0.367
	14.03	0.388	24.94	0.568	24.94	0.511	16.6267	0.368
	14.09	0.389	25.05	0.569	25.05	0.52	16.7	0.368
	14.15	0.389	25.16	0.57	25.16	0.528	16.7733	0.368
	14.22	0.391	25.27	0.572	25.27	0.536	16.8533	0.368
	14.28	0.391	25.38	0.572	25.39	0.542	16.9267	0.369
	14.34	0.392	25.49	0.574	25.5	0.547	17	0.37
	14.4	0.392	25.61	0.574	25.61	0.553	17.0733	0.37
	14.47	0.394	25.72	0.575	25.72	0.557	17.1467	0.37
	14.53	0.394	25.83	0.576	25.83	0.561	17.22	0.371
	14.59	0.396	25.94	0.577	25.94	0.563	17.2933	0.371
	14.65	0.396	26.05	0.578	26.05	0.565	17.3667	0.371
	14.72	0.397	26.16	0.579	26.16	0.569	17.44	0.372
	14.78	0.398	26.27	0.58	26.27	0.571	17.5133	0.372
	14.84	0.399	26.38	0.581	26.38	0.572	17.5933	0.373
	14.9	0.4	26.49	0.581	26.5	0.574	17.6667	0.373
	14.97	0.401	26.61	0.582	26.61	0.575	17.74	0.374
	15.03	0.402	26.72	0.583	26.72	0.577	17.8133	0.374
	15.09	0.402	26.82	0.584	26.83	0.578	17.8867	0.375
	15.15	0.403	26.94	0.585	26.94	0.58	17.96	0.375
	15.21	0.404	27.05	0.586	27.05	0.581	18.0333	0.375
	15.28	0.406	27.16	0.586	27.16	0.582	18.1067	0.376
	15.34	0.406	27.27	0.587	27.28	0.584	18.1867	0.376
	15.4	0.407	27.38	0.588	27.39	0.585	18.26	0.376
	15.46	0.408	27.49	0.588	27.5	0.586	18.3333	0.378
	15.53	0.409	27.61	0.589	27.61	0.587	18.4067	0.378
	15.59	0.41	27.72	0.59	27.72	0.588	18.48	0.378
	15.65	0.411	27.83	0.59	27.83	0.589	18.5533	0.379
	15.71	0.413	27.94	0.591	27.94	0.59	18.6267	0.379
	15.78	0.414	28.05	0.592	28.05	0.591	18.7	0.379
	15.84	0.415	28.16	0.592	28.16	0.592	18.7733	0.38
	15.9	0.416	28.27	0.593	28.27	0.593	18.8467	0.38
	15.96	0.417	28.38	0.593	28.39	0.593	18.9267	0.381
	16.03	0.419	28.49	0.594	28.5	0.594	19	0.381
	16.09	0.42	28.61	0.595	28.61	0.595	19.0733	0.382
	16.15	0.421	28.72	0.595	28.72	0.596	19.1467	0.382
	16.21	0.422	28.83	0.596	28.83	0.596	19.22	0.383
	16.28	0.424	28.94	0.596	28.94	0.597	19.2933	0.383
	16.34	0.425	29.05	0.597	29.05	0.598	19.3667	0.384
	16.4	0.426	29.16	0.597	29.16	0.598	19.44	0.384
	16.47	0.428	29.27	0.598	29.27	0.599	19.5133	0.384
	16.53	0.43	29.38	0.598	29.38	0.6	19.5867	0.385
	16.59	0.432	29.49	0.599	29.5	0.601	19.66	0.386
	16.65	0.433	29.6	0.6	29.6	0.601	19.7333	0.386
	16.72	0.435	29.71	0.601	29.71	0.602	19.8067	0.386
	16.78	0.436	29.82	0.601	29.82	0.603	19.88	0.387
	16.84	0.438	29.93	0.601	29.94	0.603	19.96	0.388
	16.9	0.44	30.05	0.602	30.05	0.604	20.0333	0.388
	16.97	0.441	30.16	0.603	30.16	0.605	20.1067	0.389
	17.03	0.443	30.27	0.603	30.27	0.605	20.18	0.389
	17.09	0.445	30.38	0.604	30.38	0.606	20.2533	0.39
	17.15	0.448	30.49	0.605	30.49	0.606	20.3267	0.391
	17.22	0.45	30.6	0.605	30.6	0.607	20.4	0.391
	17.28	0.452	30.71	0.605	30.71	0.608	20.4733	0.392
	17.34	0.454	30.82	0.606	30.82	0.608	20.5467	0.392
	17.4	0.456	30.93	0.606	30.94	0.609	20.6267	0.393
	17.47	0.458	31.05	0.607	31.05	0.609	20.7	0.394
	17.53	0.46	31.16	0.607	31.16	0.61	20.7733	0.395
	17.59	0.463	31.27	0.608	31.27	0.61	20.8467	0.396
	17.65	0.466	31.38	0.608	31.39	0.611	20.92	0.396
	17.71	0.468	31.49	0.609	31.5	0.611	20.9933	0.397
	17.78	0.471	31.6	0.609	31.61	0.612	21.0733	0.397
	17.84	0.473	31.72	0.609	31.72	0.613	21.1467	0.398
	17.9	0.476	31.83	0.61	31.83	0.613	21.22	0.399
	17.96	0.478	31.94	0.611	31.94	0.613	21.2933	0.399
	18.03	0.482	32.05	0.611	32.05	0.614	21.3667	0.4
	18.09	0.484	32.16	0.612	32.16	0.614	21.44	0.401
	18.15	0.487	32.27	0.612	32.27	0.615	21.5133	0.401
	18.21	0.49	32.38	0.613	32.39	0.616	21.5867	0.402
	18.28	0.492	32.49	0.613	32.5	0.616	21.66	0.403
	18.34	0.495	32.6	0.614	32.61	0.617	21.74	0.404
	18.4	0.499	32.72	0.614	32.72	0.617	21.8133	0.405
	18.46	0.502	32.83	0.614	32.83	0.618	21.8867	0.406
	18.53	0.503	32.94	0.615	32.94	0.619	21.96	0.406
	18.59	0.507	33.05	0.616	33.05	0.619	22.0333	0.407
	18.65	0.509	33.16	0.616	33.16	0.619	22.1067	0.408
	18.71	0.521	33.27	0.617	33.27	0.62	22.18	0.409
	18.78	0.541	33.38	0.617	33.38	0.621	22.2533	0.41
	18.84	0.546	33.49	0.618	33.5	0.621	22.3333	0.411
	18.9	0.55	33.61	0.619	33.61	0.622	22.4067	0.413
	18.97	0.541	33.72	0.619	33.72	0.622	22.48	0.414
	19.03	0.534	33.83	0.62	33.83	0.623	22.5533	0.415
	19.09	0.533	33.94	0.62	33.94	0.623	22.6267	0.416
	19.15	0.53	34.05	0.621	34.05	0.624	22.7	0.417
	19.22	0.53	34.16	0.621	34.16	0.624	22.7733	0.419
	19.28	0.533	34.27	0.621	34.27	0.624	22.8533	0.42
	19.34	0.535	34.38	0.623	34.38	0.625	22.9267	0.421
	19.4	0.537	34.49	0.623	34.5	0.626	23	0.423
	19.47	0.539	34.61	0.623	34.61	0.626	23.0733	0.423
	19.53	0.54	34.72	0.624	34.72	0.626	23.1467	0.425
	19.59	0.541	34.83	0.624	34.83	0.627	23.22	0.427
	19.65	0.541	34.94	0.624	34.94	0.627	23.2933	0.429
	19.72	0.543	35.05	0.625	35.05	0.627	23.3667	0.431
	19.78	0.544	35.16	0.626	35.16	0.628	23.44	0.433
	19.84	0.544	35.27	0.626	35.27	0.629	23.52	0.434
	19.9	0.546	35.38	0.626	35.38	0.629	23.5933	0.437
	19.97	0.547	35.49	0.627	35.5	0.629	23.6667	0.438
	20.03	0.547	35.61	0.627	35.61	0.63	23.74	0.441
	20.09	0.548	35.71	0.628	35.72	0.631	23.8067	0.443
	20.15	0.55	35.83	0.629	35.83	0.631	23.8867	0.446
	20.21	0.55	35.94	0.629	35.94	0.631	23.96	0.449
	20.28	0.551	36.05	0.629	36.05	0.632	24.0333	0.452
	20.34	0.552	36.16	0.63	36.16	0.632	24.1067	0.454
	20.4	0.552	36.27	0.631	36.27	0.633	24.18	0.458
	20.46	0.553	36.38	0.631	36.39	0.633	24.2533	0.462
	20.53	0.554	36.49	0.631	36.5	0.634	24.3333	0.467
	20.59	0.554	36.6	0.632	36.61	0.635	24.4067	0.471
	20.65	0.555	36.72	0.633	36.72	0.636	24.48	0.476
	20.71	0.556	36.83	0.634	36.83	0.636	24.5533	0.481
	20.78	0.556	36.94	0.634	36.94	0.636	24.6267	0.487
	20.84	0.557	37.05	0.635	37.05	0.637	24.7	0.493
	20.9	0.557	37.16	0.636	37.16	0.637	24.7733	0.5
	20.96	0.558	37.27	0.636	37.27	0.637	24.8467	0.505
	21.03	0.558	37.38	0.637	37.39	0.638	24.92	0.511
	21.09	0.559	37.49	0.637	37.5	0.639	25	0.516
	21.15	0.559	37.6	0.637	37.61	0.639	25.0733	0.521
	21.21	0.56	37.72	0.639	37.72	0.639	25.1467	0.525
	21.28	0.56	37.83	0.639	37.83	0.64	25.22	0.53
	21.34	0.561	37.93	0.639	37.94	0.641	25.2933	0.533
	21.4	0.561	38.05	0.64	38.05	0.641	25.3667	0.537
	21.46	0.562	38.16	0.641	38.16	0.641	25.44	0.54
	21.53	0.562	38.27	0.641	38.27	0.642	25.5133	0.543
	21.59	0.563	38.38	0.642	38.38	0.642	25.5867	0.545
	21.65	0.563	38.49	0.642	38.49	0.643	25.6667	0.547
	21.71	0.563	38.6	0.643	38.6	0.643	25.74	0.55
	21.78	0.564	38.71	0.644	38.71	0.644	25.8133	0.551
	21.84	0.564	38.83	0.644	38.82	0.644	25.8867	0.553
	21.9	0.564	38.94	0.645	38.94	0.645	25.96	0.555
	21.96	0.564	39.05	0.645	39.05	0.645	26.0333	0.556
	22.03	0.565	39.16	0.646	39.16	0.645	26.1067	0.557
	22.09	0.565	39.27	0.647	39.27	0.646	26.18	0.559
	22.15	0.565	39.38	0.647	39.38	0.647	26.2533	0.561
	22.21	0.567	39.49	0.648	39.49	0.647	26.3333	0.562
	22.28	0.567	39.6	0.649	39.6	0.647	26.4067	0.563
	22.34	0.567	39.71	0.649	39.71	0.648	26.48	0.564
	22.4	0.569	39.82	0.65	39.82	0.649	26.5533	0.565
	22.46	0.569	39.94	0.65	39.94	0.649	26.6267	0.567
	22.53	0.569	40.05	0.651	40.05	0.65	26.7	0.568
	22.59	0.57	40.16	0.653	40.16	0.65	26.7733	0.569
	22.65	0.57	40.27	0.654	40.27	0.65	26.8467	0.569
	22.72	0.57	40.38	0.654	40.38	0.651	26.92	0.57
	22.78	0.571	40.49	0.655	40.49	0.652	27	0.571
	22.84	0.571	40.61	0.655	40.6	0.653	27.0733	0.572
	22.9	0.571	40.72	0.656	40.71	0.654	27.1467	0.573
	22.97	0.572	40.83	0.657	40.83	0.654	27.22	0.574
	23.03	0.572	40.94	0.658	40.94	0.655	27.2933	0.574
	23.09	0.572	41.05	0.658	41.05	0.655	27.3667	0.575
	23.15	0.573	41.16	0.659	41.16	0.655	27.44	0.575
	23.22	0.574	41.27	0.66	41.27	0.656	27.5133	0.577
	23.28	0.574	41.38	0.661	41.38	0.657	27.5867	0.577
	23.34	0.574	41.49	0.662	41.49	0.657	27.66	0.578
	23.4	0.574	41.6	0.663	41.6	0.658	27.74	0.578
	23.47	0.574	41.71	0.663	41.71	0.658	27.8133	0.579
	23.53	0.574	41.82	0.664	41.83	0.659	27.8867	0.58
	23.59	0.575	41.93	0.665	41.94	0.659	27.96	0.58
	23.65	0.575	42.04	0.666	42.05	0.66	28.0333	0.58
	23.72	0.575	42.16	0.667	42.16	0.66	28.1067	0.582
	23.78	0.576	42.27	0.668	42.27	0.661	28.18	0.584
	23.84	0.577	42.38	0.67	42.38	0.662	28.26	0.586
	23.9	0.577	42.49	0.67	42.5	0.662	28.3267	0.588
	23.96	0.577	42.6	0.672	42.61	0.663	28.4	0.589
	24.03	0.578	42.71	0.673	42.72	0.663	28.48	0.588
	24.09	0.577	42.83	0.674	42.83	0.664	28.5533	0.587
	24.15	0.578	42.94	0.675	42.94	0.665	28.6267	0.587
	24.21	0.578	43.05	0.676	43.05	0.665	28.7	0.587
	24.28	0.578	43.16	0.677	43.16	0.667	28.7733	0.587
	24.34	0.578	43.27	0.678	43.27	0.667	28.8467	0.588
	24.4	0.579	43.38	0.68	43.38	0.667	28.92	0.588
	24.46	0.579	43.49	0.681	43.5	0.668	28.9933	0.588
	24.53	0.58	43.6	0.682	43.61	0.67	29.0667	0.589
	24.59	0.58	43.71	0.684	43.72	0.67	29.1467	0.59
	24.65	0.58	43.83	0.685	43.83	0.671	29.22	0.59
	24.71	0.58	43.94	0.687	43.94	0.672	29.2933	0.591
	24.78	0.581	44.05	0.688	44.05	0.672	29.3667	0.592
	24.84	0.581	44.16	0.691	44.16	0.673	29.44	0.592
	24.9	0.582	44.27	0.692	44.27	0.673	29.5133	0.592
	24.96	0.582	44.38	0.693	44.38	0.675	29.5867	0.593
	25.03	0.582	44.49	0.695	44.5	0.675	29.66	0.593
	25.09	0.583	44.6	0.697	44.61	0.676	29.7333	0.593
	25.15	0.583	44.72	0.699	44.72	0.676	29.8133	0.594
	25.22	0.583	44.83	0.701	44.83	0.677	29.8867	0.595
	25.28	0.583	44.94	0.704	44.94	0.678	29.96	0.595
	25.34	0.583	45.05	0.706	45.05	0.679	30.0333	0.595
	25.4	0.585	45.16	0.709	45.16	0.68	30.1067	0.596
	25.47	0.585	45.27	0.711	45.27	0.681	30.18	0.596
	25.53	0.585	45.38	0.713	45.39	0.681	30.2533	0.596
	25.59	0.585	45.49	0.717	45.5	0.683	30.3333	0.597
	25.65	0.586	45.6	0.719	45.61	0.684	30.4067	0.598
	25.72	0.586	45.72	0.723	45.72	0.685	30.48	0.598
	25.78	0.587	45.83	0.726	45.83	0.685	30.5533	0.598
	25.84	0.587	45.94	0.73	45.94	0.687	30.6267	0.598
	25.9	0.587	46.05	0.734	46.05	0.688	30.7	0.599
	25.97	0.587	46.16	0.74	46.16	0.689	30.7733	0.6
	26.03	0.587	46.27	0.743	46.27	0.69	30.8467	0.601
	26.09	0.588	46.38	0.747	46.39	0.691	30.92	0.601
	26.15	0.588	46.49	0.751	46.5	0.692	31	0.601
	26.22	0.588	46.6	0.758	46.61	0.693	31.0733	0.602
	26.28	0.588	46.72	0.763	46.72	0.694	31.1467	0.603
	26.34	0.589	46.82	0.769	46.83	0.696	31.22	0.603
	26.4	0.589	46.94	0.776	46.94	0.698	31.2933	0.603
	26.46	0.59	47.05	0.782	47.05	0.698	31.3667	0.603
	26.53	0.59	47.16	0.789	47.16	0.7	31.44	0.604
	26.59	0.59	47.27	0.797	47.27	0.701	31.5133	0.604
	26.65	0.59	47.38	0.804	47.38	0.703	31.5867	0.605
	26.71	0.591	47.49	0.812	47.49	0.704	31.6667	0.605
	26.78	0.591	47.6	0.82	47.6	0.706	31.74	0.605
	26.84	0.591	47.71	0.829	47.71	0.707	31.8133	0.606
	26.9	0.592	47.82	0.836	47.82	0.71	31.8867	0.606
	26.96	0.592	47.93	0.846	47.94	0.711	31.96	0.606
	27.03	0.592	48.05	0.857	48.05	0.713	32.0333	0.607
	27.09	0.592	48.16	0.869	48.16	0.715	32.1067	0.607
	27.15	0.593	48.27	0.882	48.27	0.717	32.18	0.608
	27.21	0.593	48.38	0.898	48.38	0.719	32.2533	0.608
	27.28	0.593	48.49	0.912	48.49	0.722	32.3333	0.608
	27.34	0.593	48.6	0.926	48.6	0.725	32.4067	0.608
	27.4	0.593	48.71	0.938	48.71	0.727	32.48	0.609
	27.46	0.594	48.82	0.947	48.83	0.73	32.5533	0.609
	27.53	0.594	48.93	0.953	48.94	0.733	32.6267	0.609
	27.59	0.594	49.05	0.959	49.05	0.736	32.7	0.61
	27.65	0.595	49.16	0.964	49.16	0.74	32.7733	0.61
	27.71	0.595	49.27	0.967	49.28	0.743	32.8467	0.611
	27.78	0.595	49.38	0.97	49.39	0.748	32.92	0.611
	27.84	0.595	49.49	0.972	49.5	0.752	33	0.611
	27.9	0.596	49.6	0.975	49.61	0.758	33.0733	0.612
	27.96	0.596	49.72	0.977	49.72	0.763	33.1467	0.612
	28.03	0.596	49.83	0.979	49.83	0.769	33.22	0.613
	28.09	0.596	49.94	0.98	49.94	0.777	33.2933	0.613
	28.15	0.597	50.05	0.982	50.05	0.785	33.3667	0.613
	28.21	0.597	50.16	0.984	50.16	0.795	33.44	0.613
	28.28	0.598	50.27	0.985	50.28	0.809	33.5133	0.616
	28.34	0.598	50.38	0.986	50.39	0.823	33.5867	0.614
	28.4	0.598	50.49	0.988	50.5	0.844	33.66	0.614
	28.46	0.598	50.6	0.989	50.61	0.871	33.74	0.615
	28.53	0.598	50.71	0.99	50.72	0.9	33.8133	0.615
	28.59	0.598	50.83	0.991	50.83	0.921	33.8867	0.616
	28.65	0.599	50.94	0.991	50.94	0.936	33.96	0.616
	28.71	0.6	51.05	0.993	51.05	0.945	34.0333	0.616
	28.78	0.6	51.16	0.994	51.16	0.952	34.1067	0.616
	28.84	0.6	51.27	0.995	51.28	0.956	34.18	0.617
	28.9	0.6	51.38	0.996	51.38	0.961	34.26	0.617
	28.97	0.6	51.49	0.997	51.49	0.964	34.3333	0.618
	29.03	0.601	51.6	0.998	51.6	0.967	34.4067	0.619
	29.09	0.601	51.71	0.999	51.71	0.969	34.48	0.619
	29.15	0.601	51.83	1	51.83	0.971	34.5533	0.619
	29.22	0.602	51.94	1	51.94	0.972	34.6267	0.619
	29.28	0.602	52.05	1.001	52.05	0.974	34.7	0.62
	29.34	0.602	52.16	1.001	52.16	0.975	34.7733	0.62
	29.4	0.603	52.27	1.003	52.27	0.977	34.8467	0.621
	29.47	0.603	52.38	1.003	52.38	0.978	34.9267	0.621
	29.53	0.603	52.49	1.004	52.49	0.98	35	0.621
	29.59	0.603	52.6	1.004	52.6	0.981	35.0733	0.621
	29.65	0.604	52.71	1.005	52.71	0.982	35.1467	0.622
	29.72	0.604	52.83	1.006	52.83	0.983	35.22	0.623
	29.78	0.605	52.94	1.006	52.94	0.984	35.2933	0.623
	29.84	0.605	53.05	1.007	53.05	0.985	35.3667	0.623
	29.9	0.605	53.16	1.008	53.16	0.986	35.44	0.623
	29.97	0.605	53.27	1.008	53.27	0.986	35.5133	0.624
	30.03	0.605	53.38	1.009	53.38	0.987	35.5867	0.624
	30.09	0.606	53.49	1.009	53.5	0.988	35.66	0.624
	30.15	0.606	53.6	1.01	53.61	0.988	35.74	0.624
	30.21	0.606	53.72	1.011	53.72	0.989	35.8133	0.625
	30.28	0.606	53.83	1.011	53.83	0.99	35.8867	0.625
	30.34	0.606	53.94	1.013	53.94	0.99	35.96	0.626
	30.4	0.607	54.05	1.013	54.05	0.991	36.0333	0.626
	30.46	0.607	54.16	1.013	54.16	0.991	36.1067	0.626
	30.53	0.608	54.27	1.014	54.27	0.993	36.18	0.627
	30.59	0.608	54.38	1.015	54.39	0.993	36.2533	0.627
	30.65	0.608	54.49	1.015	54.5	0.993	36.3333	0.627
	30.71	0.608	54.6	1.016	54.61	0.994	36.4067	0.627
	30.78	0.609	54.72	1.016	54.72	0.995	36.48	0.627
	30.84	0.609	54.83	1.017	54.83	0.996	36.5533	0.628
	30.9	0.609	54.94	1.017	54.94	0.996	36.6267	0.629
	30.96	0.609	55.05	1.018	55.05	0.997	36.7	0.629
	31.03	0.609	55.16	1.018	55.16	0.997	36.7733	0.629
	31.09	0.61	55.27	1.019	55.27	0.998	36.8467	0.629
	31.15	0.61	55.38	1.019	55.39	0.998	36.92	0.63
	31.21	0.611	55.49	1.019	55.5	0.999	37	0.63
	31.28	0.611	55.6	1.02	55.61	1	37.0733	0.631
	31.34	0.611	55.72	1.021	55.72	1	37.1467	0.631
	31.4	0.611	55.83	1.021	55.83	1	37.22	0.631
	31.46	0.612	55.94	1.022	55.94	1.001	37.2933	0.632
	31.53	0.612	56.05	1.022	56.05	1.001	37.3667	0.632
	31.59	0.612	56.16	1.022	56.16	1.001	37.44	0.632
	31.65	0.613	56.27	1.023	56.27	1.002	37.5133	0.632
	31.71	0.613	56.38	1.024	56.39	1.002	37.5933	0.633
	31.78	0.613	56.49	1.024	56.5	1.003	37.6667	0.633
	31.84	0.613	56.6	1.025	56.61	1.003	37.74	0.634
	31.9	0.614	56.72	1.025	56.72	1.003	37.8133	0.634
	31.96	0.614	56.83	1.026	56.83	1.004	37.8867	0.635
	32.03	0.614	56.94	1.026	56.94	1.004	37.96	0.635
	32.09	0.614	57.05	1.027	57.05	1.004	38.0333	0.636
	32.15	0.614	57.16	1.027	57.16	1.005	38.1067	0.636
	32.21	0.615	57.27	1.027	57.27	1.005	38.18	0.636
	32.28	0.615	57.38	1.028	57.38	1.006	38.26	0.636
	32.34	0.616	57.49	1.029	57.5	1.006	38.3333	0.637
	32.4	0.616	57.6	1.03	57.61	1.006	38.4067	0.637
	32.46	0.616	57.72	1.031	57.72	1.007	38.48	0.637
	32.53	0.616	57.83	1.031	57.83	1.007	38.5533	0.638
	32.59	0.617	57.93	1.031	57.94	1.008	38.6267	0.638
	32.65	0.617	58.05	1.032	58.05	1.008	38.7	0.639
	32.72	0.617	58.16	1.032	58.16	1.008	38.7733	0.639
	32.78	0.618	58.27	1.032	58.27	1.009	38.8467	0.639
	32.84	0.618	58.38	1.033	58.38	1.009	38.9267	0.639
	32.9	0.619	58.49	1.034	58.5	1.009	39	0.64
	32.97	0.619	58.6	1.034	58.61	1.01	39.0733	0.641
	33.03	0.619	58.71	1.034	58.72	1.01	39.1467	0.641
	33.09	0.619	58.83	1.035	58.83	1.011	39.22	0.641
	33.15	0.619	58.94	1.035	58.94	1.011	39.2933	0.641
	33.22	0.62	59.05	1.035	59.05	1.011	39.3667	0.642
	33.28	0.62	59.16	1.036	59.16	1.011	39.44	0.642
	33.34	0.621	59.27	1.037	59.27	1.013	39.5133	0.642
	33.4	0.621	59.38	1.037	59.38	1.013	39.5933	0.642
	33.46	0.621	59.49	1.037	59.5	1.013	39.6667	0.643
	33.53	0.621	59.6	1.038	59.61	1.013	39.74	0.644
	33.59	0.621	59.71	1.039	59.72	1.014	39.8133	0.644
	33.65	0.622	59.83	1.039	59.83	1.014	39.8867	0.644
	33.71	0.623	59.94	1.039	59.94	1.014	39.96	0.644
	33.78	0.622	60.05	1.04	60.05	1.014	40.0333	0.645
	33.84	0.623	60.16	1.04	60.16	1.015	40.1067	0.645
	33.9	0.623	60.27	1.04	60.27	1.015	40.18	0.645
	33.97	0.623	60.38	1.041	60.38	1.016	40.2533	0.645
	34.03	0.624	60.49	1.042	60.5	1.016	40.3267	0.646
	34.09	0.624	60.6	1.042	60.61	1.016	40.4067	0.647
	34.15	0.624	60.71	1.042	60.72	1.017	40.48	0.647
	34.22	0.624	60.82	1.043	60.83	1.017	40.5533	0.647
	34.28	0.624	60.93	1.044	60.94	1.017	40.6267	0.648
	34.34	0.625	61.04	1.044	61.05	1.017	40.7	0.648
	34.4	0.625	61.16	1.044	61.16	1.018	40.7733	0.649
	34.47	0.626	61.27	1.045	61.27	1.018	40.8467	0.649
	34.53	0.626	61.38	1.045	61.38	1.019	40.92	0.649
	34.59	0.626	61.49	1.045	61.5	1.019	40.9933	0.649
	34.65	0.626	61.6	1.046	61.61	1.019	41.0733	0.65
	34.72	0.627	61.71	1.046	61.72	1.019	41.1467	0.65
	34.78	0.627	61.82	1.048	61.81	1.019	41.22	0.65
	34.84	0.627	61.93	1.048	61.81	1.021	41.2933	0.651
	34.9	0.628	62.04	1.048	61.95	1.02	41.3667	0.651
	34.97	0.628	62.16	1.049	62.05	1.02	41.44	0.652
	35.03	0.628	62.27	1.05	62.16	1.021	41.5133	0.653
	35.09	0.629	62.39	1.05	62.27	1.021	41.5867	0.653
	35.15	0.629	62.49	1.05	62.39	1.021	41.6667	0.654
	35.21	0.629	62.6	1.05	62.5	1.021	41.74	0.654
	35.28	0.629	62.71	1.051	62.61	1.022	41.8133	0.654
	35.34	0.63	62.82	1.052	62.72	1.022	41.8867	0.655
	35.4	0.631	62.94	1.052	62.83	1.022	41.96	0.655
	35.46	0.631	63.05	1.053	62.94	1.022	42.0333	0.655
	35.53	0.631	63.16	1.053	63.05	1.023	42.1067	0.656
	35.59	0.631	63.27	1.053	63.16	1.023	42.18	0.657
	35.65	0.632	63.38	1.053	63.27	1.024	42.2533	0.657
	35.71	0.632	63.49	1.055	63.39	1.024	42.3333	0.657
	35.78	0.632	63.6	1.055	63.5	1.024	42.4067	0.657
	35.84	0.632	63.71	1.055	63.61	1.024	42.48	0.658
	35.9	0.633	63.82	1.055	63.72	1.024	42.5533	0.658
	35.96	0.633	63.94	1.056	63.83	1.025	42.6267	0.658
	36.03	0.634	64.05	1.057	63.94	1.025	42.7	0.659
	36.09	0.634	64.16	1.057	64.04	1.026	42.7733	0.66
	36.15	0.634	64.27	1.057	64.16	1.026	42.8467	0.66
	36.21	0.634	64.38	1.058	64.27	1.026	42.92	0.66
	36.28	0.635	64.49	1.058	64.38	1.026	43	0.661
	36.34	0.635	64.6	1.059	64.49	1.027	43.0667	0.662
	36.4	0.636	64.71	1.059	64.61	1.027	43.1467	0.662
	36.46	0.637	64.82	1.06	64.72	1.027	43.22	0.662
	36.53	0.637	64.93	1.06	64.83	1.028	43.2933	0.663
	36.59	0.637	65.04	1.061	64.94	1.028	43.3667	0.663
	36.65	0.637	65.16	1.061	65.05	1.028	43.44	0.663
	36.71	0.638	65.27	1.062	65.16	1.029	43.5133	0.664
	36.78	0.638	65.38	1.062	65.27	1.029	43.5867	0.665
	36.84	0.639	65.49	1.062	65.38	1.03	43.6667	0.665
	36.9	0.639	65.6	1.063	65.49	1.03	43.74	0.665
	36.96	0.639	65.71	1.064	65.61	1.031	43.8133	0.666
	37.03	0.639	65.82	1.064	65.72	1.031	43.8867	0.667
	37.09	0.64	65.93	1.065	65.83	1.031	43.96	0.667
	37.15	0.64	66.04	1.065	65.94	1.031	44.0333	0.667
	37.21	0.641	66.16	1.066	66.05	1.032	44.1067	0.668
	37.28	0.641	66.27	1.066	66.16	1.032	44.18	0.668
	37.34	0.641	66.38	1.066	66.28	1.032	44.2533	0.668
	37.4	0.641	66.49	1.067	66.39	1.032	44.3333	0.67
	37.46	0.642	66.6	1.067	66.5	1.033	44.4067	0.67
	37.53	0.642	66.71	1.068	66.61	1.033	44.48	0.671
	37.59	0.643	66.82	1.068	66.72	1.033	44.5667	0.672
	37.65	0.643	66.94	1.069	66.83	1.034	44.6267	0.672
	37.71	0.644	67.05	1.07	66.94	1.034	44.7	0.672
	37.78	0.644	67.16	1.07	67.05	1.034	44.7733	0.673
	37.84	0.644	67.27	1.07	67.16	1.034	44.8467	0.674
	37.9	0.645	67.38	1.07	67.28	1.034	44.92	0.674
	37.96	0.645	67.49	1.071	67.39	1.035	44.9933	0.675
	38.03	0.645	67.61	1.071	67.5	1.035	45.0667	0.675
	38.09	0.646	67.72	1.072	67.61	1.035	45.14	0.676
	38.15	0.646	67.83	1.073	67.72	1.035	45.22	0.676
	38.21	0.647	67.94	1.073	67.83	1.036	45.2933	0.677
	38.28	0.647	68.05	1.073	67.94	1.036	45.3667	0.678
	38.34	0.647	68.16	1.074	68.05	1.037	45.44	0.678
	38.4	0.648	68.27	1.074	68.16	1.037	45.52	0.679
	38.46	0.649	68.38	1.075	68.27	1.037	45.5933	0.68
	38.53	0.649	68.49	1.075	68.39	1.037	45.6667	0.68
	38.59	0.649	68.6	1.076	68.5	1.037	45.74	0.681
	38.65	0.649	68.72	1.076	68.61	1.038	45.8133	0.681
	38.71	0.65	68.83	1.076	68.72	1.039	45.8867	0.682
	38.78	0.65	68.94	1.076	68.83	1.039	45.96	0.683
	38.84	0.65	69.05	1.077	68.94	1.039	46.0333	0.683
	38.9	0.651	69.16	1.078	69.05	1.039	46.1067	0.684
	38.96	0.652	69.27	1.078	69.16	1.039	46.1867	0.685
	39.03	0.652	69.38	1.079	69.27	1.04	46.26	0.685
	39.09	0.652	69.49	1.079	69.38	1.04	46.3333	0.687
	39.15	0.654	69.6	1.079	69.5	1.04	46.4067	0.688
	39.21	0.654	69.72	1.08	69.61	1.04	46.48	0.688
	39.28	0.654	69.83	1.08	69.72	1.041	46.5533	0.689
	39.34	0.655	69.94	1.081	69.83	1.041	46.6267	0.689
	39.4	0.655	70.05	1.082	69.94	1.041	46.7	0.691
	39.46	0.656	70.16	1.083	70.05	1.042	46.7733	0.691
	39.53	0.656	70.27	1.083	70.16	1.042	46.8533	0.693
	39.59	0.657	70.38	1.083	70.27	1.042	46.9267	0.693
	39.65	0.657	70.49	1.084	70.38	1.043	47	0.694
	39.71	0.657	70.6	1.084	70.49	1.043	47.0733	0.694
	39.78	0.658	70.72	1.084	70.61	1.044	47.1467	0.696
	39.84	0.658	70.83	1.085	70.72	1.044	47.22	0.696
	39.9	0.659	70.94	1.086	70.83	1.044	47.2933	0.698
	39.96	0.66	71.05	1.086	70.94	1.044	47.3667	0.699
	40.03	0.66	71.16	1.086	71.05	1.044	47.44	0.7
	40.09	0.66	71.27	1.087	71.16	1.045	47.52	0.701
	40.15	0.661	71.38	1.087	71.27	1.045	47.5867	0.702
	40.22	0.662	71.49	1.088	71.39	1.045	47.6667	0.703
	40.28	0.662	71.6	1.088	71.5	1.045	47.74	0.705
	40.34	0.662	71.72	1.089	71.61	1.046	47.8133	0.706
	40.4	0.663	71.83	1.089	71.72	1.046	47.8867	0.707
	40.47	0.663	71.94	1.089	71.83	1.047	47.96	0.708
	40.53	0.664	72.05	1.09	71.94	1.047	48.0333	0.71
	40.59	0.665	72.16	1.091	72.05	1.047	48.1067	0.711
	40.65	0.665	72.27	1.091	72.16	1.048	48.18	0.712
	40.72	0.666	72.38	1.091	72.28	1.048	48.2533	0.714
	40.78	0.667	72.49	1.092	72.39	1.048	48.3333	0.716
	40.84	0.667	72.6	1.093	72.5	1.048	48.4067	0.717
	40.9	0.667	72.72	1.093	72.61	1.049	48.48	0.719
	40.97	0.668	72.83	1.093	72.72	1.049	48.5533	0.721
	41.03	0.669	72.94	1.094	72.83	1.05	48.6267	0.724
	41.09	0.669	73.05	1.094	72.94	1.05	48.7	0.725
	41.15	0.67	73.16	1.094	73.05	1.05	48.7733	0.727
	41.21	0.672	73.27	1.095	73.16	1.05	48.8467	0.73
	41.28	0.672	73.38	1.096	73.27	1.051	48.92	0.732
	41.35	0.672	73.49	1.096	73.38	1.051	49	0.735
	41.4	0.673	73.6	1.096	73.49	1.052	49.0733	0.739
	41.46	0.673	73.71	1.097	73.61	1.052	49.1467	0.742
	41.53	0.674	73.83	1.097	73.72	1.052	49.22	0.745
	41.59	0.675	73.94	1.099	73.83	1.052	49.2933	0.75
	41.65	0.676	74.05	1.099	73.94	1.052	49.3667	0.754
	41.71	0.676	74.16	1.099	74.05	1.053	49.44	0.761
	41.78	0.677	74.27	1.1	74.16	1.053	49.5133	0.766
	41.84	0.678	74.38	1.101	74.27	1.053	49.5933	0.776
	41.9	0.678	74.49	1.101	74.38	1.053	49.6667	0.785
	41.96	0.68	74.6	1.101	74.49	1.054	49.74	0.799
	42.03	0.68	74.71	1.102	74.61	1.054	49.8133	0.815
	42.09	0.681	74.83	1.102	74.72	1.055	49.8867	0.84
	42.15	0.681	74.94	1.103	74.83	1.055	49.96	0.864
	42.21	0.683	75.05	1.104	74.94	1.055	50.0333	0.886
	42.28	0.683	75.16	1.104	75.05	1.055	50.1067	0.899
	42.34	0.684	75.27	1.104	75.16	1.056	50.18	0.91
	42.4	0.685	75.38	1.105	75.27	1.056	50.26	0.916
	42.46	0.686	75.49	1.106	75.38	1.057	50.3333	0.922
	42.53	0.686	75.6	1.106	75.5	1.057	50.4067	0.927
	42.59	0.688	75.71	1.106	75.61	1.057	50.48	0.931
	42.65	0.689	75.82	1.107	75.72	1.057	50.5533	0.934
	42.72	0.689	75.94	1.107	75.83	1.057	50.6267	0.936
	42.78	0.69	76.05	1.108	75.94	1.058	50.7	0.938
	42.84	0.692	76.16	1.109	76.05	1.058	50.7733	0.941
	42.9	0.693	76.27	1.109	76.16	1.058	50.8467	0.942
	42.97	0.693	76.38	1.109	76.27	1.059	50.9267	0.944
	43.03	0.694	76.49	1.11	76.38	1.059	51	0.946
	43.09	0.696	76.6	1.11	76.5	1.06	51.0733	0.947
	43.15	0.696	76.71	1.111	76.61	1.06	51.1467	0.948
	43.22	0.697	76.83	1.112	76.72	1.06	51.22	0.949
	43.28	0.699	76.94	1.112	76.83	1.06	51.2933	0.95
	43.34	0.699	77.05	1.112	76.94	1.061	51.3667	0.951
	43.4	0.701	77.16	1.113	77.05	1.061	51.44	0.952
	43.47	0.703	77.27	1.114	77.16	1.062	51.5133	0.953
	43.53	0.703	77.38	1.114	77.27	1.062	51.5933	0.954
	43.59	0.704	77.49	1.115	77.38	1.062	51.6667	0.954
	43.65	0.707	77.6	1.116	77.5	1.062	51.74	0.955
	43.72	0.707	77.71	1.117	77.61	1.062	51.8133	0.956
	43.78	0.709	77.83	1.117	77.72	1.063	51.8867	0.957
	43.84	0.71	77.94	1.118	77.83	1.064	51.96	0.957
	43.9	0.712	78.05	1.118	77.94	1.064	52.0333	0.958
	43.97	0.713	78.16	1.119	78.05	1.065	52.1067	0.959
	44.03	0.714	78.27	1.119	78.16	1.065	52.18	0.959
	44.09	0.716	78.38	1.12	78.27	1.065	52.2533	0.96
	44.15	0.717	78.49	1.12	78.39	1.065	52.3333	0.961
	44.22	0.719	78.6	1.121	78.5	1.065	52.4067	0.962
	44.28	0.72	78.72	1.122	78.61	1.066	52.48	0.962
	44.34	0.723	78.83	1.122	78.72	1.066	52.5533	0.963
	44.4	0.725	78.94	1.123	78.83	1.066	52.6267	0.964
	44.47	0.727	79.05	1.124	78.94	1.066	52.7	0.964
	44.53	0.729	79.16	1.124	79.05	1.067	52.7733	0.964
	44.59	0.73	79.27	1.125	79.16	1.067	52.8467	0.965
	44.65	0.732	79.38	1.125	79.27	1.068	52.92	0.965
	44.72	0.734	79.49	1.126	79.39	1.068	53	0.965
	44.78	0.737	79.6	1.127	79.5	1.068	53.0733	0.966
	44.84	0.74	79.72	1.127	79.61	1.068	53.1467	0.967
	44.9	0.742	79.83	1.128	79.72	1.069	53.22	0.967
	44.97	0.745	79.94	1.128	79.83	1.07	53.2933	0.967
	45.03	0.747	80.05	1.129	79.94	1.07	53.3667	0.968
	45.09	0.75	80.16	1.13	80.05	1.07	53.44	0.969
	45.15	0.752	80.27	1.13	80.16	1.07	53.5133	0.969
	45.21	0.755	80.38	1.131	80.27	1.071	53.5867	0.969
	45.28	0.76	80.49	1.132	80.38	1.071	53.66	0.97
	45.34	0.762	80.6	1.133	80.49	1.071	53.7333	0.97
	45.4	0.766	80.72	1.133	80.6	1.071	53.8067	0.97
	45.46	0.769	80.83	1.134	80.71	1.072	53.8867	0.971
	45.53	0.774	80.94	1.135	80.83	1.072	53.96	0.971
	45.59	0.778	81.05	1.136	80.94	1.073	54.0333	0.972
	45.65	0.782	81.16	1.136	81.05	1.073	54.1067	0.972
	45.71	0.787	81.27	1.137	81.16	1.073	54.18	0.972
	45.78	0.792	81.38	1.137	81.27	1.073	54.2533	0.972
	45.84	0.797	81.49	1.138	81.38	1.074	54.3267	0.973
	45.9	0.803	81.6	1.139	81.49	1.075	54.4	0.973
	45.96	0.81	81.71	1.14	81.6	1.075	54.4733	0.973
	46.03	0.816	81.83	1.14	81.71	1.075	54.5533	0.974
	46.09	0.822	81.94	1.141	81.83	1.075	54.6267	0.974
	46.15	0.83	82.05	1.142	81.94	1.076	54.7	0.975
	46.21	0.837	82.16	1.143	82.05	1.076	54.7733	0.975
	46.28	0.845	82.27	1.143	82.16	1.076	54.8467	0.975
	46.34	0.853	82.38	1.145	82.27	1.077	54.92	0.975
	46.4	0.862	82.49	1.145	82.38	1.077	54.9933	0.976
	46.47	0.869	82.6	1.146	82.5	1.078	55.0733	0.976
	46.53	0.877	82.71	1.146	82.61	1.078	55.1467	0.977
	46.59	0.885	82.83	1.147	82.72	1.078	55.22	0.977
	46.65	0.892	82.94	1.148	82.83	1.078	55.2933	0.977
	46.72	0.9	83.05	1.149	82.94	1.079	55.3667	0.977
	46.78	0.907	83.16	1.15	83.05	1.079	55.44	0.978
	46.84	0.914	83.27	1.151	83.16	1.079	55.5133	0.978
	46.9	0.92	83.38	1.152	83.27	1.079	55.5933	0.978
	46.97	0.926	83.49	1.153	83.38	1.08	55.6667	0.979
	47.03	0.933	83.6	1.154	83.5	1.08	55.74	0.979
	47.09	0.938	83.71	1.155	83.61	1.081	55.8133	0.98
	47.15	0.942	83.83	1.156	83.72	1.081	55.8867	0.98
	47.22	0.949	83.94	1.157	83.83	1.082	55.96	0.98
	47.28	0.953	84.05	1.158	83.94	1.082	56.0333	0.98
	47.34	0.958	84.16	1.159	84.05	1.083	56.1067	0.98
	47.4	0.963	84.27	1.159	84.17	1.083	56.18	0.981
	47.47	0.967	84.38	1.161	84.27	1.083	56.26	0.981
	47.53	0.971	84.49	1.161	84.38	1.084	56.3333	0.982
	47.59	0.975	84.6	1.163	84.49	1.084	56.4067	0.982
	47.65	0.978	84.71	1.164	84.6	1.084	56.48	0.982
	47.72	0.983	84.83	1.165	84.71	1.085	56.5533	0.982
	47.78	0.986	84.94	1.166	84.83	1.085	56.6267	0.982
	47.84	0.989	85.05	1.168	84.94	1.086	56.7	0.983
	47.9	0.992	85.16	1.169	85.05	1.086	56.7733	0.983
	47.97	0.995	85.27	1.169	85.16	1.086	56.8467	0.983
	48.03	0.998	85.38	1.171	85.27	1.086	56.92	0.983
	48.09	1	85.49	1.172	85.38	1.087	56.9933	0.983
	48.15	1.003	85.6	1.173	85.49	1.088	57.0733	0.983
	48.22	1.004	85.71	1.174	85.6	1.088	57.1467	0.984
	48.28	1.006	85.83	1.175	85.71	1.088	57.22	0.984
	48.34	1.008	85.94	1.177	85.82	1.089	57.2933	0.985
	48.4	1.01	86.05	1.177	85.94	1.089	57.3667	0.985
	48.47	1.011	86.16	1.179	86.05	1.089	57.44	0.985
	48.53	1.013	86.27	1.18	86.17	1.089	57.5133	0.985
	48.59	1.015	86.38	1.182	86.28	1.09	57.5867	0.985
	48.65	1.017	86.49	1.182	86.39	1.09	57.66	0.986
	48.72	1.017	86.6	1.185	86.5	1.091	57.74	0.986
	48.78	1.019	86.71	1.186	86.61	1.091	57.8133	0.986
	48.84	1.021	86.82	1.187	86.72	1.091	57.8867	0.986
	48.9	1.021	86.93	1.189	86.83	1.092	57.96	0.986
	48.96	1.022	87.05	1.19	86.94	1.092	58.0333	0.986
	49.03	1.023	87.16	1.192	87.05	1.093	58.1067	0.987
	49.09	1.024	87.27	1.193	87.16	1.093	58.1867	0.987
	49.15	1.026	87.38	1.194	87.27	1.093	58.26	0.987
	49.21	1.026	87.49	1.196	87.39	1.094	58.3333	0.988
	49.28	1.027	87.6	1.197	87.5	1.094	58.4067	0.988
	49.34	1.028	87.72	1.199	87.61	1.094	58.48	0.988
	49.4	1.029	87.83	1.2	87.72	1.095	58.5533	0.988
	49.46	1.03	87.94	1.203	87.83	1.096	58.6267	0.988
	49.53	1.031	88.05	1.205	87.94	1.096	58.7	0.988
	49.59	1.032	88.16	1.207	88.05	1.096	58.7733	0.989
	49.65	1.032	88.27	1.208	88.16	1.096	58.8533	0.989
	49.71	1.034	88.38	1.21	88.27	1.097	58.9267	0.989
	49.78	1.034	88.49	1.212	88.39	1.097	59	0.99
	49.84	1.035	88.6	1.213	88.5	1.097	59.0733	0.99
	49.9	1.035	88.72	1.215	88.61	1.099	59.1467	0.99
	49.96	1.035	88.83	1.217	88.72	1.099	59.22	0.99
	50.03	1.037	88.94	1.219	88.83	1.099	59.2933	0.99
	50.09	1.037	89.05	1.221	88.94	1.1	59.3667	0.99
	50.15	1.038	89.16	1.223	89.05	1.101	59.44	0.991
	50.21	1.039	89.27	1.225	89.16	1.101	59.5133	0.991
	50.28	1.039	89.38	1.226	89.27	1.101	59.5867	0.991
	50.34	1.04	89.49	1.229	89.38	1.101	59.6667	0.991
	50.4	1.04	89.6	1.231	89.49	1.102	59.74	0.991
	50.46	1.04	89.71	1.233	89.61	1.102	59.8133	0.992
	50.53	1.042	89.83	1.236	89.72	1.102	59.8867	0.992
	50.59	1.042	89.94	1.238	89.83	1.103	59.96	0.992
	50.65	1.042	90.05	1.24	89.94	1.104	60.0333	0.992
	50.71	1.043	90.16	1.243	90.05	1.104	60.1067	0.993
	50.78	1.044	90.27	1.244	90.16	1.104	60.18	0.993
	50.84	1.044	90.38	1.247	90.27	1.105	60.2533	0.993
	50.9	1.045	90.49	1.249	90.38	1.105	60.3333	0.993
	50.96	1.045	90.6	1.251	90.49	1.106	60.4067	0.993
	51.03	1.045	90.71	1.254	90.61	1.106	60.48	0.993
	51.09	1.046	90.83	1.257	90.72	1.107	60.5533	0.994
	51.15	1.046	90.94	1.259	90.84	1.107	60.6267	0.994
	51.21	1.047	91.05	1.262	90.94	1.107	60.7	0.994
	51.28	1.047	91.16	1.264	91.05	1.107	60.7733	0.994
	51.34	1.048	91.27	1.267	91.16	1.108	60.8467	0.995
	51.4	1.049	91.38	1.27	91.27	1.109	60.92	0.995
	51.46	1.049	91.49	1.274	91.38	1.109	61	0.995
	51.53	1.05	91.6	1.276	91.49	1.109	61.0733	0.996
	51.59	1.05	91.71	1.279	91.6	1.11	61.1467	0.996
	51.65	1.051	91.83	1.28	91.72	1.11	61.22	0.996
	51.71	1.051	91.94	1.284	91.83	1.11	61.2933	0.996
	51.78	1.052	92.05	1.286	91.94	1.111	61.3667	0.996
	51.84	1.052	92.16	1.289	92.05	1.112	61.44	0.996
	51.9	1.052	92.27	1.292	92.16	1.112	61.5133	0.996
	51.96	1.053	92.38	1.295	92.27	1.112	61.5867	0.997
	52.03	1.053	92.49	1.297	92.38	1.113	61.6667	0.997
	52.09	1.053	92.6	1.3	92.49	1.114	61.74	0.997
	52.15	1.053	92.71	1.301	92.6	1.114	61.8133	0.997
	52.21	1.055	92.83	1.305	92.72	1.114	61.8867	0.998
	52.28	1.055	92.94	1.307	92.83	1.115	61.96	0.998
	52.34	1.055	93.05	1.31	92.94	1.116	62.0333	0.998
	52.4	1.055	93.16	1.311	93.05	1.116	62.1067	0.998
	52.46	1.056	93.27	1.313	93.16	1.117	62.18	0.998
	52.53	1.056	93.38	1.314	93.27	1.117	62.2533	0.998
	52.59	1.057	93.49	1.317	93.39	1.118	62.3333	0.999
	52.65	1.057	93.6	1.318	93.5	1.118	62.4067	0.999
	52.71	1.057	93.72	1.321	93.61	1.119	62.48	0.999
	52.78	1.058	93.83	1.323	93.72	1.119	62.5533	1
	52.84	1.058	93.94	1.324	93.83	1.119	62.6267	1
	52.9	1.058	94.05	1.326	93.94	1.12	62.7	1
	52.96	1.059	94.16	1.328	94.05	1.12	62.78	1
	53.03	1.059	94.27	1.329	94.16	1.121	62.8533	1
	53.09	1.06	94.38	1.33	94.27	1.122	62.9267	1
	53.15	1.06	94.49	1.332	94.39	1.122	63	1
	53.21	1.06	94.6	1.333	94.5	1.122	63.0733	1
	53.28	1.061	94.72	1.334	94.61	1.123	63.1467	1.001
	53.34	1.061	94.83	1.336	94.72	1.124	63.22	1.001
	53.4	1.062	94.94	1.337	94.83	1.124	63.2933	1.001
	53.46	1.062	95.05	1.339	94.94	1.125	63.3667	1.001
	53.53	1.062	95.16	1.34	95.05	1.125	63.44	1.001
	53.59	1.063	95.27	1.341	95.16	1.125	63.52	1.001
	53.65	1.063	95.38	1.342	95.27	1.126	63.5933	1.001
	53.71	1.063	95.49	1.343	95.39	1.127	63.6667	1.001
	53.78	1.063	95.6	1.344	95.5	1.127	63.74	1.002
	53.84	1.064	95.72	1.345	95.61	1.128	63.8133	1.002
	53.9	1.064	95.82	1.346	95.72	1.128	63.8867	1.002
	53.97	1.064	95.94	1.347	95.83	1.128	63.96	1.002
	54.03	1.065	96.05	1.349	95.94	1.129	64.0333	1.003
	54.09	1.066	96.16	1.35	96.05	1.13	64.1067	1.003
	54.15	1.066	96.27	1.35	96.16	1.13	64.18	1.003
	54.22	1.066	96.38	1.352	96.27	1.131	64.26	1.003
	54.28	1.066	96.49	1.352	96.39	1.132	64.3333	1.003
	54.34	1.066	96.6	1.354	96.5	1.133	64.4067	1.003
	54.4	1.067	96.72	1.354	96.61	1.133	64.48	1.003
	54.47	1.067	96.83	1.356	96.72	1.134	64.5533	1.004
	54.53	1.068	96.94	1.357	96.83	1.134	64.6267	1.004
	54.59	1.068	97.05	1.357	96.94	1.135	64.7	1.004
	54.65	1.068	97.16	1.359	97.05	1.135	64.7733	1.004
	54.72	1.069	97.27	1.36	97.16	1.136	64.8533	1.004
	54.78	1.069	97.38	1.36	97.27	1.136	64.9267	1.004
	54.84	1.07	97.49	1.362	97.38	1.137	65	1.004
	54.9	1.07	97.6	1.362	97.5	1.137	65.0733	1.005
	54.96	1.07	97.71	1.363	97.61	1.138	65.1467	1.005
	55.03	1.07	97.83	1.364	97.72	1.138	65.22	1.005
	55.09	1.07	97.94	1.365	97.83	1.139	65.2933	1.005
	55.15	1.071	98.05	1.365	97.94	1.14	65.3667	1.006
	55.21	1.071	98.16	1.367	98.05	1.14	65.44	1.006
	55.28	1.071	98.27	1.368	98.16	1.141	65.52	1.006
	55.34	1.072	98.38	1.368	98.27	1.141	65.5933	1.006
	55.4	1.072	98.49	1.37	98.38	1.142	65.6667	1.006
	55.46	1.073	98.6	1.37	98.5	1.143	65.74	1.006
	55.53	1.073	98.71	1.371	98.61	1.143	65.8133	1.006
	55.59	1.073	98.83	1.373	98.72	1.144	65.8867	1.006
	55.65	1.073	98.94	1.373	98.83	1.145	65.96	1.007
	55.71	1.074	99.05	1.375	98.94	1.145	66.0333	1.007
	55.78	1.074	99.16	1.375	99.05	1.146	66.1067	1.007
	55.84	1.075	99.27	1.376	99.16	1.146	66.1867	1.007
	55.9	1.075	99.38	1.377	99.27	1.147	66.26	1.008
	55.96	1.075	99.49	1.378	99.38	1.148	66.3333	1.008
	56.03	1.075	99.6	1.378	99.5	1.148	66.4067	1.008
	56.09	1.075	99.71	1.38	99.61	1.149	66.48	1.008
	56.15	1.076	99.83	1.38	99.72	1.15	66.5533	1.008
	56.21	1.076	99.94	1.381	99.83	1.151	66.6267	1.008
	56.28	1.076	100.05	1.382	99.94	1.151	66.7	1.008
	56.34	1.076	100.16	1.383	100.05	1.153	66.7733	1.008
	56.4	1.077	100.27	1.384	100.16	1.153	66.8533	1.009
	56.47	1.077	100.38	1.385	100.27	1.154	66.9267	1.009
	56.53	1.077	100.49	1.386	100.38	1.155	67	1.009
	56.59	1.078	100.6	1.387	100.5	1.155	67.0733	1.009
	56.65	1.078	100.71	1.387	100.61	1.156	67.1467	1.009
	56.72	1.078	100.83	1.389	100.72	1.157	67.22	1.009
	56.78	1.079	100.94	1.39	100.83	1.158	67.2933	1.009
	56.84	1.079	101.05	1.391	100.94	1.158	67.3667	1.009
	56.9	1.079	101.16	1.392	101.05	1.159	67.44	1.01
	56.97	1.079	101.27	1.393	101.16	1.159	67.52	1.01
	57.03	1.079	101.38	1.393	101.27	1.16	67.5933	1.01
	57.09	1.08	101.49	1.395	101.38	1.161	67.6667	1.01
	57.15	1.08	101.6	1.396	101.5	1.162	67.74	1.01
	57.22	1.081	101.71	1.396	101.61	1.163	67.8133	1.011
	57.28	1.081	101.83	1.398	101.72	1.163	67.8867	1.011
	57.34	1.081	101.94	1.399	101.83	1.164	67.96	1.011
	57.4	1.081	102.05	1.399	101.94	1.165	68.0333	1.011
	57.47	1.082	102.16	1.401	102.05	1.166	68.1067	1.011
	57.53	1.082	102.27	1.401	102.17	1.167	68.1867	1.011
	57.59	1.082	102.38	1.403	102.28	1.168	68.26	1.011
	57.65	1.083	102.5	1.403	102.39	1.168	68.3333	1.013
	57.72	1.084	102.61	1.404	102.5	1.169	68.4067	1.013
	57.78	1.084	102.72	1.405	102.61	1.17	68.48	1.013
	57.84	1.084	102.83	1.406	102.72	1.171	68.5533	1.013
	57.9	1.084	102.94	1.408	102.83	1.172	68.6267	1.013
	57.97	1.084	103.05	1.409	102.94	1.173	68.7	1.013
	58.03	1.085	103.16	1.41	103.05	1.174	68.7733	1.013
	58.09	1.086	103.27	1.411	103.16	1.174	68.8467	1.013
	58.15	1.086	103.38	1.412	103.28	1.176	68.92	1.014
	58.22	1.086	103.49	1.413	103.39	1.176	69	1.014
	58.28	1.086	103.61	1.414	103.5	1.177	69.0733	1.014
	58.34	1.086	103.72	1.416	103.61	1.177	69.1467	1.014
	58.4	1.087	103.83	1.416	103.72	1.179	69.22	1.014
	58.47	1.087	103.94	1.417	103.83	1.179	69.2933	1.014
	58.53	1.088	104.05	1.418	103.94	1.181	69.3667	1.014
	58.59	1.088	104.16	1.42	104.05	1.181	69.44	1.014
	58.65	1.088	104.27	1.421	104.16	1.182	69.5133	1.014
	58.72	1.088	104.38	1.422	104.28	1.183	69.5867	1.015
	58.78	1.088	104.49	1.422	104.39	1.184	69.6667	1.015
	58.84	1.089	104.61	1.424	104.5	1.186	69.74	1.015
	58.9	1.089	104.72	1.425	104.61	1.186	69.8133	1.015
	58.96	1.089	104.82	1.427	104.72	1.187	69.8867	1.016
	59.02	1.089	104.94	1.428	104.83	1.188	69.96	1.016
	59.09	1.089	105.05	1.429	104.94	1.189	70.0333	1.016
	59.15	1.09	105.16	1.43	105.05	1.19	70.1067	1.016
	59.21	1.09	105.27	1.431	105.16	1.191	70.18	1.016
	59.27	1.09	105.38	1.432	105.28	1.192	70.26	1.016
	59.34	1.091	105.49	1.434	105.39	1.193	70.3333	1.016
	59.4	1.091	105.6	1.435	105.5	1.194	70.4067	1.016
	59.46	1.091	105.71	1.436	105.61	1.195	70.48	1.016
	59.52	1.091	105.82	1.437	105.72	1.196	70.5533	1.017
	59.59	1.092	105.94	1.438	105.83	1.197	70.6267	1.017
	59.65	1.092	106.05	1.439	105.94	1.198	70.7	1.017
	59.71	1.092	106.16	1.44	106.05	1.199	70.7733	1.018
	59.77	1.093	106.27	1.442	106.16	1.2	70.8467	1.017
	59.84	1.093	106.38	1.443	106.28	1.202	70.9267	1.017
	59.9	1.093	106.49	1.444	106.38	1.202	71	1.017
	59.96	1.094	106.6	1.445	106.5	1.203	71.0733	1.018
	60.03	1.094	106.72	1.446	106.61	1.204	71.1467	1.018
	60.09	1.094	0	1.195	106.72	1.206	71.22	1.018
	60.15	1.095	0.16	1.189	106.83	1.207	71.2933	1.018
	60.21	1.094	0.27	1.19	106.94	1.208	71.3667	1.019
	60.28	1.094	0.38	1.19	107.05	1.209	71.44	1.019
	60.34	1.096	0.49	1.19	107.16	1.21	71.5133	1.019
	60.4	1.096	0.61	1.189	107.28	1.211	71.5933	1.019
	60.46	1.096	0.72	1.187	107.39	1.212	71.6667	1.019
	60.53	1.096	0.83	1.186	0	0.977	71.74	1.019
	60.59	1.097	0.94	1.185	0.16	0.972	71.8133	1.019
	60.65	1.096	1.05	1.183	0.27	0.972	71.8867	1.019
	60.71	1.096	1.16	1.183	0.38	0.972	71.96	1.019
	60.78	1.097	1.27	1.181	0.49	0.973	72.0333	1.019
	60.84	1.097	1.38	1.181	0.6	0.972	72.1067	1.02
	60.9	1.097	1.49	1.179	0.71	0.969	72.1867	1.02
	60.96	1.099	1.61	1.179	0.82	0.967	72.26	1.02
	61.03	1.099	1.72	1.177	0.93	0.967	72.3333	1.02
	61.09	1.099	1.83	1.177	1.04	0.967	72.4067	1.02
	61.15	1.099	1.94	1.176	1.16	0.966	72.48	1.021
	61.21	1.099	2.05	1.175	1.27	0.965	72.5533	1.021
	61.28	1.099	2.16	1.174	1.38	0.964	72.6267	1.021
	61.34	1.101	2.27	1.173	1.49	0.962	72.7	1.021
	61.4	1.101	2.38	1.172	1.6	0.962	72.7733	1.021
	61.47	1.101	2.49	1.172	1.71	0.961	72.8467	1.021
	61.53	1.102	2.61	1.171	1.82	0.96	72.92	1.021
	61.59	1.102	2.72	1.17	1.93	0.959	72.9933	1.021
	61.65	1.102	2.83	1.169	2.04	0.958	73.0667	1.022
	61.72	1.103	2.94	1.168	2.16	0.957	73.14	1.022
	61.78	1.103	3.05	1.167	2.27	0.957	73.22	1.022
	61.84	1.103	3.16	1.166	2.38	0.955	73.2933	1.022
	61.9	1.103	3.27	1.165	2.49	0.955	73.3667	1.022
	61.97	1.104	3.38	1.164	2.6	0.954	73.44	1.022
	62.03	1.104	3.49	1.163	2.71	0.954	73.5133	1.022
	62.09	1.104	3.61	1.163	2.82	0.952	73.5867	1.022
	62.15	1.105	3.72	1.161	2.93	0.952	73.66	1.022
	62.22	1.105	3.83	1.161	3.04	0.951	73.7333	1.022
	62.28	1.105	3.94	1.159	3.16	0.951	73.8067	1.023
	62.34	1.106	4.05	1.159	3.27	0.95	73.8867	1.023
	62.4	1.106	4.16	1.158	3.38	0.949	73.96	1.023
	62.47	1.106	4.27	1.158	3.49	0.949	74.0333	1.023
	62.53	1.106	4.38	1.156	3.6	0.947	74.1067	1.024
	62.59	1.107	4.49	1.156	3.71	0.947	74.18	1.024
	62.65	1.107	4.6	1.155	3.82	0.946	74.2533	1.024
	62.72	1.107	4.71	1.154	3.93	0.946	74.3333	1.024
	62.78	1.108	4.83	1.153	4.04	0.945	74.4067	1.024
	62.84	1.108	4.94	1.152	4.16	0.944	74.48	1.024
	62.9	1.109	5.05	1.151	4.27	0.943	74.5533	1.024
	62.96	1.109	5.16	1.15	4.38	0.942	74.6267	1.024
	63.03	1.109	5.27	1.149	4.49	0.942	74.7	1.024
	63.09	1.109	5.38	1.148	4.6	0.941	74.7733	1.025
	63.15	1.109	5.49	1.147	4.71	0.941	74.8533	1.025
	63.21	1.11	5.6	1.146	4.83	0.94	74.9267	1.025
	63.28	1.11	5.71	1.145	4.94	0.939	75	1.025
	63.34	1.11	5.83	1.145	5.05	0.939	75.0733	1.026
	63.4	1.111	5.94	1.143	5.16	0.938	75.1467	1.026
	63.46	1.112	6.05	1.143	5.27	0.938	75.22	1.026
	63.53	1.112	6.16	1.142	5.38	0.937	75.2933	1.026
	63.59	1.112	6.27	1.141	5.49	0.936	75.3667	1.026
	63.65	1.112	6.38	1.14	5.6	0.936	75.44	1.026
	63.71	1.113	6.49	1.14	5.71	0.936	75.52	1.026
	63.78	1.113	6.6	1.138	5.83	0.934	75.5933	1.026
	63.84	1.114	6.71	1.138	5.94	0.934	75.6667	1.026
	63.9	1.114	6.83	1.137	6.05	0.933	75.74	1.026
	63.96	1.114	6.94	1.136	6.16	0.933	75.8133	1.027
	64.02	1.115	7.05	1.135	6.27	0.933	75.8867	1.027
	64.09	1.115	7.16	1.134	6.38	0.932	75.96	1.027
	64.15	1.115	7.27	1.132	6.49	0.931	76.0333	1.027
	64.22	1.115	7.38	1.131	6.6	0.931	76.1067	1.027
	64.28	1.116	7.49	1.13	6.72	0.93	76.1867	1.027
	64.34	1.116	7.61	1.129	6.83	0.93	76.26	1.027
	64.4	1.117	7.72	1.128	6.94	0.929	76.3333	1.027
	64.47	1.118	7.83	1.127	7.05	0.928	76.4067	1.028
	64.53	1.118	7.94	1.126	7.16	0.928	76.48	1.028
	64.59	1.119	8.05	1.125	7.27	0.928	76.5533	1.028
	64.65	1.119	8.16	1.124	7.38	0.927	76.6267	1.028
	64.72	1.119	8.27	1.123	7.49	0.927	76.7	1.028
	64.78	1.12	8.38	1.121	7.61	0.926	76.7733	1.029
	64.84	1.12	8.49	1.12	7.72	0.925	76.8467	1.029
	64.9	1.12	8.61	1.119	7.83	0.924	76.9267	1.029
	64.97	1.121	8.72	1.119	7.94	0.924	77	1.029
	65.03	1.122	8.83	1.117	8.05	0.924	77.0733	1.029
	65.09	1.122	8.94	1.116	8.16	0.923	77.1467	1.03
	65.15	1.122	9.05	1.114	8.27	0.923	77.22	1.03
	65.21	1.123	9.16	1.113	8.38	0.922	77.2933	1.03
	65.28	1.123	9.27	1.111	8.49	0.921	77.3667	1.03
	65.34	1.123	9.38	1.11	8.61	0.921	77.44	1.031
	65.4	1.124	9.49	1.109	8.72	0.921	77.5133	1.031
	65.46	1.124	9.61	1.107	8.83	0.92	77.5867	1.031
	65.53	1.125	9.72	1.106	8.94	0.92	77.66	1.031
	65.59	1.125	9.83	1.104	9.05	0.919	77.7333	1.031
	65.65	1.125	9.94	1.102	9.16	0.919	77.8133	1.031
	65.71	1.126	10.05	1.102	9.27	0.918	77.8867	1.031
	65.78	1.127	10.16	1.1	9.38	0.918	77.96	1.031
	65.84	1.127	10.27	1.099	9.49	0.917	78.0333	1.031
	65.9	1.127	10.38	1.096	9.6	0.916	78.1067	1.032
	65.96	1.128	10.49	1.095	9.71	0.916	78.18	1.032
	66.03	1.128	10.61	1.093	9.82	0.916	78.2533	1.032
	66.09	1.128	10.72	1.091	9.93	0.915	78.3267	1.032
	66.15	1.129	10.83	1.089	10.04	0.915	78.4	1.032
	66.21	1.13	10.94	1.088	10.16	0.914	78.48	1.032
	66.28	1.13	11.05	1.085	10.27	0.914	78.5533	1.032
	66.34	1.13	11.16	1.084	10.38	0.913	78.6267	1.032
	66.4	1.131	11.27	1.081	10.49	0.913	78.7067	1.032
	66.47	1.131	11.38	1.079	10.6	0.913	78.7733	1.032
	66.53	1.132	11.5	1.076	10.71	0.912	78.8467	1.033
	66.59	1.132	11.61	1.075	10.82	0.912	78.92	1.033
	66.65	1.133	11.72	1.072	10.93	0.911	78.9933	1.033
	66.72	1.133	11.83	1.07	11.04	0.911	79.0733	1.033
	66.78	1.135	11.94	1.067	11.16	0.91	79.1467	1.033
	66.84	1.135	12.05	1.065	11.27	0.91	79.22	1.034
	66.9	1.135	12.16	1.062	11.38	0.91	79.2933	1.034
	66.96	1.136	12.27	1.06	11.49	0.908	79.3667	1.034
	67.03	1.137	12.38	1.057	11.6	0.908	79.44	1.034
	67.09	1.137	12.5	1.055	11.71	0.908	79.5133	1.034
	67.15	1.138	12.61	1.052	11.82	0.907	79.5867	1.034
	67.21	1.138	12.72	1.05	11.94	0.906	79.66	1.034
	67.28	1.138	12.83	1.046	12.05	0.906	79.74	1.034
	67.34	1.139	12.94	1.044	12.16	0.906	79.8133	1.034
	67.4	1.14	13.05	1.041	12.27	0.905	79.8867	1.035
	67.46	1.14	13.16	1.039	12.38	0.905	79.96	1.035
	67.53	1.141	13.27	1.035	12.49	0.905	80.0333	1.035
	67.59	1.141	13.38	1.033	12.6	0.904	80.1067	1.035
	67.65	1.142	13.49	1.031	12.71	0.903	80.18	1.035
	67.71	1.143	13.6	1.027	12.82	0.903	80.2533	1.035
	67.78	1.143	13.71	1.024	12.93	0.903	80.3267	1.035
	67.84	1.144	13.82	1.022	13.05	0.902	80.4	1.035
	67.9	1.145	13.93	1.019	13.16	0.902	80.4733	1.036
	67.96	1.145	14.05	1.017	13.27	0.902	80.5533	1.036
	68.03	1.146	14.16	1.014	13.38	0.901	80.6267	1.036
	68.09	1.146	14.27	1.013	13.49	0.901	80.7	1.036
	68.15	1.147	14.38	1.009	13.6	0.9	80.7733	1.036
	68.21	1.148	14.49	1.007	13.71	0.9	80.8467	1.037
	68.28	1.148	14.6	1.005	13.83	0.9	80.92	1.037
	68.34	1.149	14.71	1.003	13.94	0.899	80.9933	1.037
	68.4	1.15	14.82	1.001	14.05	0.898	81.0667	1.037
	68.46	1.151	14.93	0.999	14.16	0.898	81.14	1.037
	68.53	1.152	15.05	0.996	14.27	0.898	81.22	1.037
	68.59	1.153	15.16	0.994	14.38	0.897	81.2933	1.037
	68.65	1.153	15.27	0.992	14.49	0.897	81.3667	1.037
	68.71	1.155	15.38	0.991	14.6	0.897	81.44	1.037
	68.78	1.155	15.49	0.988	14.71	0.896	81.5133	1.038
	68.84	1.156	15.6	0.986	14.83	0.896	81.5867	1.038
	68.9	1.156	15.72	0.985	14.94	0.895	81.66	1.038
	68.96	1.158	15.83	0.983	15.05	0.895	81.74	1.038
	69.02	1.158	15.94	0.982	15.16	0.895	81.8133	1.038
	69.09	1.159	16.05	0.98	15.27	0.894	81.8867	1.039
	69.15	1.16	16.16	0.978	15.38	0.893	81.96	1.039
	69.21	1.161	16.27	0.977	15.49	0.893	82.0333	1.039
	69.27	1.161	16.38	0.975	15.61	0.893	82.1067	1.039
	69.34	1.163	16.49	0.974	15.71	0.892	82.1867	1.039
	69.4	1.163	16.6	0.972	15.82	0.892	82.26	1.039
	69.46	1.164	16.72	0.971	15.94	0.891	82.3333	1.039
	69.52	1.166	16.83	0.97	16.05	0.89	82.4067	1.039
	69.59	1.166	16.94	0.969	16.16	0.89	82.48	1.039
	69.65	1.168	17.05	0.967	16.27	0.89	82.5533	1.04
	69.71	1.168	17.16	0.966	16.38	0.889	82.6267	1.04
	69.77	1.17	17.27	0.965	16.49	0.889	82.7	1.04
	69.84	1.171	17.38	0.964	16.6	0.889	82.7733	1.04
	69.9	1.172	17.49	0.962	16.71	0.888	82.8467	1.04
	69.96	1.173	17.6	0.962	16.82	0.887	82.9267	1.04
	70.02	1.174	17.72	0.96	16.94	0.887	83	1.04
	70.09	1.176	17.83	0.959	17.05	0.887	83.0733	1.04
	70.15	1.177	17.94	0.957	17.16	0.886	83.1467	1.041
	70.21	1.178	18.05	0.957	17.27	0.885	83.22	1.041
	70.28	1.179	18.16	0.955	17.38	0.885	83.2933	1.041
	70.34	1.181	18.27	0.955	17.49	0.885	83.3667	1.042
	70.4	1.182	18.38	0.954	17.6	0.884	83.4467	1.042
	70.46	1.183	18.49	0.953	17.71	0.884	83.52	1.042
	70.53	1.185	18.61	0.952	17.82	0.884	83.5933	1.042
	70.59	1.187	18.72	0.951	17.93	0.883	83.6667	1.042
	70.65	1.188	18.83	0.95	18.04	0.883	83.74	1.042
	70.71	1.189	18.94	0.949	18.16	0.882	83.8133	1.042
	70.78	1.191	19.05	0.948	18.27	0.882	83.8867	1.042
	70.84	1.193	19.16	0.947	18.38	0.882	83.96	1.042
	70.9	1.194	19.27	0.946	18.49	0.881	84.0333	1.043
	70.96	1.195	19.38	0.946	18.6	0.88	84.1133	1.043
	71.03	1.198	19.49	0.944	18.71	0.88	84.1867	1.043
	71.09	1.2	19.61	0.943	18.82	0.88	84.26	1.043
	71.15	1.201	19.72	0.942	18.93	0.879	84.3333	1.043
	71.21	1.203	19.83	0.942	19.04	0.879	84.4067	1.044
	71.28	1.206	19.94	0.941	19.16	0.879	84.48	1.044
	71.34	1.208	20.05	0.94	19.27	0.878	84.5533	1.044
	71.4	1.21	20.16	0.939	19.38	0.878	84.6267	1.044
	71.46	1.212	20.27	0.939	19.49	0.877	84.7	1.044
	71.53	1.214	20.38	0.938	19.6	0.877	84.7733	1.044
	71.59	1.216	20.49	0.938	19.71	0.876	84.8467	1.044
	71.65	1.218	20.6	0.936	19.82	0.875	84.92	1.045
	71.71	1.221	20.71	0.936	19.93	0.875	84.9933	1.045
	71.78	1.224	20.83	0.935	20.04	0.874	85.0733	1.045
	71.84	1.226	20.94	0.934	20.16	0.874	85.1467	1.045
	71.9	1.228	21.05	0.934	20.27	0.874	85.22	1.045
	71.96	1.231	21.16	0.933	20.38	0.873	85.2933	1.045
	72.03	1.234	21.27	0.932	20.49	0.872	85.3667	1.045
	72.09	1.236	21.38	0.931	20.6	0.872	85.44	1.045
	72.15	1.239	21.49	0.931	20.71	0.872	85.5133	1.045
	72.21	1.242	21.6	0.93	20.82	0.871	85.5867	1.046
	72.28	1.244	21.71	0.929	20.93	0.871	85.66	1.046
	72.34	1.247	21.83	0.929	21.05	0.87	85.74	1.046
	72.4	1.249	21.94	0.928	21.16	0.87	85.8133	1.046
	72.46	1.252	22.05	0.928	21.27	0.869	85.8867	1.047
	72.53	1.254	22.16	0.927	21.38	0.869	85.96	1.047
	72.59	1.257	22.27	0.926	21.49	0.869	86.0333	1.047
	72.65	1.26	22.38	0.925	21.6	0.868	86.1067	1.048
	72.71	1.262	22.49	0.924	21.71	0.867	86.18	1.048
	72.78	1.264	22.6	0.924	21.82	0.867	86.26	1.048
	72.84	1.266	22.71	0.923	21.93	0.866	86.3333	1.048
	72.9	1.268	22.82	0.923	22.05	0.866	86.4067	1.048
	72.96	1.27	22.93	0.922	22.16	0.866	86.48	1.048
	73.03	1.272	23.05	0.921	22.27	0.865	86.5533	1.048
	73.09	1.274	23.16	0.921	22.38	0.864	86.6267	1.048
	73.15	1.275	23.27	0.92	22.49	0.864	86.7	1.049
	73.21	1.277	23.38	0.92	22.6	0.864	86.7733	1.049
	73.28	1.279	23.49	0.919	22.71	0.863	86.8533	1.049
	73.34	1.28	23.6	0.918	22.82	0.862	86.9267	1.049
	73.4	1.281	23.71	0.918	22.93	0.862	87	1.05
	73.46	1.282	23.82	0.917	23.05	0.861	87.0733	1.05
	73.53	1.283	23.93	0.916	23.16	0.861	87.1467	1.05
	73.59	1.284	24.05	0.916	23.27	0.861	87.22	1.05
	73.65	1.285	24.16	0.915	23.38	0.86	87.2933	1.05
	73.71	1.286	24.27	0.915	23.49	0.859	87.3667	1.05
	73.78	1.287	24.38	0.914	23.6	0.859	87.44	1.05
	73.84	1.288	24.49	0.914	23.71	0.858	87.52	1.051
	73.9	1.288	24.6	0.913	23.82	0.857	87.5933	1.051
	73.96	1.29	24.72	0.913	23.93	0.856	87.66	1.051
	74.03	1.29	24.83	0.911	24.05	0.856	87.74	1.051
	74.09	1.291	24.94	0.911	24.16	0.855	87.8133	1.052
	74.15	1.292	25.05	0.911	24.27	0.854	87.8867	1.052
	74.21	1.293	25.16	0.91	24.38	0.854	87.96	1.052
	74.28	1.293	25.27	0.91	24.49	0.853	88.0333	1.052
	74.34	1.294	25.38	0.908	24.6	0.853	88.1067	1.052
	74.4	1.294	25.49	0.908	24.72	0.852	88.18	1.052
	74.46	1.295	25.6	0.908	24.83	0.851	88.2533	1.052
	74.53	1.295	25.72	0.907	24.94	0.851	88.3333	1.052
	74.59	1.296	25.83	0.906	25.05	0.851	88.4067	1.053
	74.65	1.297	25.94	0.906	25.16	0.849	88.48	1.053
	74.71	1.297	26.05	0.905	25.27	0.849	88.5533	1.053
	74.78	1.298	26.16	0.905	25.38	0.848	88.6267	1.053
	74.84	1.298	26.27	0.904	25.49	0.848	88.7	1.053
	74.9	1.299	26.38	0.903	25.6	0.847	88.7733	1.053
	74.96	1.299	26.49	0.903	25.72	0.846	88.8467	1.053
	75.03	1.3	26.6	0.902	25.83	0.846	88.92	1.053
	75.09	1.3	26.72	0.902	25.94	0.845	89	1.054
	75.15	1.301	26.83	0.902	26.05	0.844	89.0733	1.054
	75.21	1.301	26.94	0.901	26.16	0.844	89.1467	1.054
	75.28	1.301	27.05	0.9	26.27	0.843	89.22	1.055
	75.34	1.302	27.16	0.9	26.38	0.842	89.2933	1.055
	75.4	1.303	27.27	0.899	26.49	0.841	89.3667	1.055
	75.46	1.303	27.39	0.899	26.6	0.84	89.44	1.055
	75.53	1.303	27.5	0.898	26.71	0.839	89.5133	1.055
	75.59	1.304	27.61	0.898	26.82	0.838	89.5933	1.055
	75.65	1.305	27.72	0.897	26.94	0.838	89.6667	1.055
	75.71	1.305	27.83	0.897	27.05	0.836	89.74	1.055
	75.78	1.305	27.94	0.896	27.16	0.836	89.8133	1.055
	75.84	1.306	28.05	0.895	27.27	0.835	89.8867	1.056
	75.9	1.307	28.16	0.895	27.38	0.834	89.96	1.056
	75.96	1.308	28.27	0.894	27.49	0.833	90.0333	1.056
	76.03	1.308	28.38	0.893	27.6	0.832	90.1067	1.057
	76.09	1.308	28.5	0.893	27.71	0.831	90.18	1.057
	76.15	1.309	28.61	0.892	27.82	0.83	90.26	1.057
	76.21	1.309	28.72	0.892	27.94	0.829	90.3333	1.057
	76.28	1.31	28.83	0.89	28.05	0.828	90.4067	1.057
	76.34	1.31	28.94	0.89	28.16	0.827	90.48	1.057
	76.4	1.31	29.05	0.889	28.27	0.826	90.5533	1.057
	76.46	1.311	29.16	0.889	28.38	0.825	90.6267	1.057
	76.53	1.311	29.27	0.889	28.49	0.823	90.7	1.058
	76.59	1.311	29.38	0.888	28.6	0.822	90.7733	1.058
	76.65	1.312	29.5	0.887	28.71	0.821	90.8533	1.058
	76.71	1.313	29.61	0.887	28.82	0.82	90.9267	1.058
	76.78	1.313	29.72	0.886	28.94	0.818	91	1.058
	76.84	1.313	29.83	0.885	29.05	0.817	91.0733	1.058
	76.9	1.314	29.94	0.885	29.16	0.815	91.1467	1.058
	76.96	1.314	30.05	0.884	29.27	0.814	91.22	1.059
	77.03	1.314	30.16	0.884	29.38	0.813	91.2933	1.059
	77.09	1.314	30.27	0.883	29.49	0.811	91.3667	1.059
	77.15	1.315	30.38	0.882	29.6	0.81	91.44	1.059
	77.21	1.316	30.5	0.882	29.71	0.808	91.52	1.06
	77.28	1.316	30.61	0.881	29.83	0.805	91.5933	1.06
	77.34	1.316	30.72	0.88	29.94	0.804	91.6667	1.06
	77.4	1.316	30.83	0.88	30.05	0.802	91.74	1.06
	77.46	1.317	30.94	0.88	30.16	0.8	91.8133	1.06
	77.53	1.318	31.05	0.879	30.27	0.798	91.8867	1.06
	77.59	1.318	31.16	0.878	30.38	0.796	91.96	1.06
	77.65	1.318	31.27	0.877	30.49	0.794	92.0333	1.061
	77.71	1.319	31.38	0.877	30.6	0.791	92.1067	1.061
	77.78	1.319	31.5	0.876	30.71	0.789	92.18	1.061
	77.84	1.319	31.61	0.875	30.83	0.786	92.2533	1.061
	77.9	1.319	31.72	0.874	30.94	0.783	92.3333	1.062
	77.96	1.32	31.83	0.874	31.05	0.779	92.4067	1.062
	78.03	1.32	31.94	0.873	31.16	0.778	92.48	1.062
	78.09	1.321	32.05	0.872	31.27	0.774	92.5533	1.062
	78.15	1.321	32.16	0.872	31.38	0.77	92.6267	1.062
	78.21	1.321	32.27	0.871	31.49	0.766	92.7	1.062
	78.27	1.322	32.38	0.871	31.6	0.762	92.7733	1.062
	78.34	1.322	32.5	0.87	31.72	0.758	92.8467	1.062
	78.4	1.323	32.61	0.869	31.83	0.753	92.92	1.063
	78.46	1.323	32.72	0.869	31.94	0.747	93	1.063
	78.52	1.323	32.83	0.868	32.05	0.742	93.0733	1.063
	78.59	1.323	32.94	0.867	32.16	0.735	93.1467	1.063
	78.65	1.323	33.05	0.866	32.27	0.729	93.22	1.064
	78.71	1.324	33.16	0.866	32.38	0.722	93.2933	1.064
	78.77	1.325	33.27	0.865	32.49	0.713	93.3667	1.064
	78.84	1.325	33.38	0.864	32.6	0.703	93.44	1.064
	78.9	1.326	33.49	0.864	32.72	0.692	93.5133	1.065
	78.96	1.326	33.61	0.863	32.83	0.68	93.5867	1.065
	79.03	1.326	33.72	0.862	32.94	0.663	93.66	1.065
	79.09	1.327	33.83	0.861	33.05	0.647	93.7333	1.065
	79.15	1.327	33.94	0.861	33.16	0.632	93.8133	1.065
	79.21	1.327	34.05	0.86	33.27	0.616	93.8867	1.065
	79.28	1.328	34.16	0.859	33.38	0.605	93.96	1.065
	79.34	1.328	34.27	0.859	33.49	0.595	94.0333	1.066
	79.4	1.328	34.38	0.857	33.6	0.587	94.1067	1.066
	79.46	1.328	34.49	0.856	33.72	0.58	94.18	1.066
	79.53	1.329	34.61	0.855	33.83	0.575	94.2533	1.066
	79.59	1.329	34.72	0.854	33.94	0.57	94.3267	1.066
	79.65	1.329	34.83	0.853	34.05	0.565	94.4	1.066
	79.71	1.33	34.94	0.853	34.16	0.562	94.48	1.066
	79.78	1.33	35.05	0.851	34.27	0.558	94.5533	1.066
	79.84	1.33	35.16	0.851	34.38	0.555	94.6267	1.067
	79.9	1.33	35.27	0.85	34.49	0.552	94.7	1.067
	79.96	1.331	35.38	0.849	34.6	0.549	94.7733	1.067
	80.03	1.331	35.49	0.848	34.72	0.546	94.8467	1.068
	80.09	1.331	35.61	0.848	34.83	0.543	94.92	1.068
	80.15	1.332	35.71	0.846	34.94	0.541	94.9933	1.068
	80.21	1.332	35.83	0.846	35.05	0.538	95.0667	1.068
	80.28	1.332	35.94	0.844	35.16	0.536	95.1467	1.068
	80.34	1.332	36.05	0.844	35.27	0.534	95.22	1.068
	80.4	1.333	36.16	0.843	35.38	0.531	95.2933	1.068
	80.46	1.334	36.27	0.842	35.49	0.528	95.3667	1.069
	80.53	1.334	36.38	0.841	35.6	0.526	95.4467	1.069
	80.59	1.334	36.49	0.839	35.71	0.525	95.52	1.069
	80.65	1.334	36.61	0.838	35.83	0.523	95.5933	1.069
	80.71	1.334	36.72	0.837	35.94	0.52	95.6667	1.069
	80.78	1.335	36.83	0.836	36.05	0.519	95.74	1.07
	80.84	1.335	36.94	0.835	36.16	0.517	95.8133	1.07
	80.9	1.336	37.05	0.833	36.27	0.516	95.8867	1.07
	80.96	1.336	37.16	0.833	36.38	0.514	95.96	1.07
	81.03	1.336	37.27	0.831	36.5	0.513	96.0333	1.07
	81.09	1.336	37.38	0.83	36.61	0.511	96.1133	1.07
	81.15	1.336	37.49	0.828	36.72	0.51	96.1867	1.07
	81.21	1.337	37.61	0.828	36.83	0.508	96.26	1.071
	81.28	1.337	37.72	0.826	36.94	0.508	96.3333	1.071
	81.34	1.337	37.83	0.825	37.05	0.507	96.4067	1.071
	81.4	1.337	37.94	0.822	37.16	0.505	96.48	1.071
	81.46	1.337	38.05	0.822	37.27	0.504	96.5533	1.071
	81.53	1.338	38.16	0.82	37.38	0.503	96.6267	1.071
	81.59	1.338	38.27	0.818	37.5	0.502	96.7	1.071
	81.65	1.338	38.38	0.817	37.61	0.501	96.78	1.072
	81.71	1.339	38.49	0.815	37.72	0.5	96.8533	1.072
	81.78	1.339	38.61	0.813	37.83	0.499	96.9267	1.072
	81.84	1.339	38.72	0.812	37.94	0.498	97	1.072
	81.9	1.339	38.83	0.81	38.05	0.497	97.0733	1.073
	81.96	1.34	38.94	0.809	38.16	0.495	97.1467	1.073
	82.03	1.34	39.05	0.805	38.27	0.495	97.22	1.073
	82.09	1.341	39.16	0.804	38.38	0.494	97.2933	1.073
	82.15	1.342	39.27	0.801	38.5	0.494	97.3667	1.073
	82.21	1.342	39.38	0.799	38.61	0.492	97.4467	1.073
	82.28	1.342	39.49	0.797	38.72	0.492	97.52	1.073
	82.34	1.342	39.61	0.796	38.83	0.49	97.5933	1.073
	82.4	1.342	39.72	0.792	38.94	0.49	97.6667	1.074
	82.46	1.342	39.83	0.789	39.05	0.489	97.74	1.074
	82.53	1.342	39.94	0.786	39.16	0.489	97.8133	1.074
	82.59	1.343	40.05	0.784	39.27	0.488	97.8867	1.075
	82.65	1.343	40.16	0.781	39.38	0.487	97.96	1.075
	82.71	1.344	40.27	0.778	39.5	0.486	98.0333	1.075
	82.78	1.344	40.38	0.773	39.61	0.485	98.1067	1.075
	82.84	1.344	40.49	0.769	39.72	0.485	98.18	1.075
	82.9	1.345	40.6	0.765	39.83	0.484	98.26	1.075
	82.97	1.345	40.72	0.762	39.94	0.483	98.3333	1.075
	83.03	1.345	40.83	0.757	40.05	0.482	98.4067	1.076
	83.09	1.345	40.94	0.752	40.16	0.482	98.48	1.076
	83.15	1.346	41.05	0.746	40.27	0.481	98.5533	1.076
	83.22	1.346	41.16	0.741	40.38	0.481	98.6267	1.076
	83.28	1.346	41.27	0.734	40.5	0.479	98.7	1.076
	83.34	1.347	41.38	0.728	40.61	0.479	98.7733	1.076
	83.4	1.347	41.49	0.72	40.72	0.478	98.8467	1.076
	83.47	1.347	41.6	0.712	40.83	0.477	98.9267	1.077
	83.53	1.347	41.72	0.702	40.94	0.477	99	1.077
	83.59	1.347	41.83	0.693	41.05	0.476	99.0733	1.077
	83.65	1.348	41.94	0.681	41.16	0.476	99.1467	1.077
	83.72	1.348	42.05	0.671	41.27	0.475	99.22	1.078
	83.78	1.348	42.16	0.657	41.38	0.474	99.2933	1.078
	83.84	1.349	42.27	0.644	41.49	0.474	99.3667	1.078
	83.9	1.349	42.39	0.63	41.61	0.473	99.44	1.078
	83.97	1.349	42.49	0.617	41.72	0.472	99.5133	1.078
	84.03	1.349	42.6	0.605	41.83	0.472	99.5933	1.078
	84.09	1.349	42.71	0.595	41.94	0.471	99.6667	1.079
	84.15	1.35	42.82	0.587	42.05	0.471	99.74	1.079
	84.22	1.35	42.94	0.58	42.16	0.47	99.8133	1.079
	84.28	1.35	43.05	0.574	42.27	0.469	99.8867	1.079
	84.34	1.35	43.16	0.569	42.38	0.469	99.96	1.079
	84.4	1.351	43.27	0.564	42.49	0.468	100.033	1.079
	84.46	1.351	43.38	0.561	42.61	0.468	100.107	1.079
	84.53	1.351	43.49	0.557	42.72	0.467	100.187	1.079
	84.59	1.352	43.6	0.555	42.83	0.466	100.26	1.08
	84.65	1.352	43.71	0.552	42.94	0.466	100.333	1.08
	84.71	1.352	43.82	0.55	43.05	0.465	100.407	1.08
	84.78	1.352	43.94	0.546	43.16	0.464	100.48	1.08
	84.84	1.353	44.05	0.544	43.27	0.464	100.553	1.081
	84.9	1.353	44.16	0.542	43.39	0.463	100.627	1.081
	84.96	1.353	44.27	0.54	43.5	0.462	100.7	1.082
	85.03	1.354	44.38	0.538	43.61	0.462	100.773	1.082
	85.09	1.354	44.49	0.536	43.72	0.461	100.853	1.082
	85.15	1.354	44.6	0.533	43.83	0.461	100.927	1.082
	85.21	1.354	44.72	0.53	43.94	0.46	101	1.083
	85.28	1.354	44.83	0.527	44.05	0.459	101.073	1.083
	85.34	1.355	44.94	0.525	44.16	0.459	101.147	1.083
	85.4	1.355	45.05	0.522	44.27	0.458	101.22	1.083
	85.46	1.355	45.16	0.52	44.38	0.458	101.293	1.083
	85.53	1.355	45.27	0.517	44.5	0.457	101.367	1.083
	85.59	1.356	45.38	0.515	44.61	0.456	101.44	1.083
	85.65	1.356	45.49	0.512	44.72	0.456	101.52	1.084
	85.71	1.356	45.61	0.51	44.83	0.455	101.593	1.084
	85.78	1.357	45.72	0.508	44.94	0.455	101.667	1.084
	85.84	1.357	45.83	0.507	45.05	0.454	101.74	1.084
	85.9	1.357	45.94	0.505	45.16	0.454	101.813	1.084
	85.96	1.357	46.05	0.503	45.27	0.453	101.887	1.084
	86.03	1.359	46.16	0.501	45.38	0.453	101.96	1.084
	86.09	1.359	46.27	0.5	45.49	0.452	102.033	1.085
	86.15	1.359	46.38	0.498	45.6	0.451	102.107	1.085
	86.21	1.359	46.49	0.496	45.71	0.451	102.187	1.086
	86.28	1.359	46.61	0.494	45.82	0.45	102.26	1.086
	86.34	1.36	46.72	0.493	45.93	0.45	102.333	1.086
	86.4	1.36	46.83	0.492	46.05	0.449	102.407	1.086
	86.46	1.36	46.94	0.49	46.16	0.448	102.48	1.086
	86.53	1.36	47.05	0.489	46.27	0.448	102.553	1.086
	86.59	1.36	47.16	0.488	46.38	0.448	102.627	1.086
	86.65	1.361	47.27	0.487	46.49	0.447	102.7	1.087
	86.71	1.361	47.38	0.486	46.6	0.446	102.773	1.087
	86.78	1.362	47.49	0.484	46.71	0.445	102.847	1.088
	86.84	1.362	47.61	0.484	46.82	0.445	102.92	1.088
	86.9	1.362	47.72	0.482	46.93	0.444	103	1.088
	86.96	1.362	47.83	0.482	47.05	0.443	103.073	1.088
	87.03	1.363	47.94	0.481	47.16	0.443	103.147	1.088
	87.09	1.363	48.05	0.479	47.27	0.442	103.22	1.088
	87.15	1.363	48.16	0.478	47.38	0.441	103.293	1.088
	87.21	1.363	48.27	0.477	47.49	0.441	103.367	1.088
	87.28	1.364	48.38	0.476	47.6	0.441	103.44	1.089
	87.34	1.364	48.49	0.476	47.72	0.44	103.513	1.089
	87.4	1.364	48.61	0.474	47.83	0.44	103.587	1.089
	87.46	1.365	48.72	0.474	47.94	0.438	103.667	1.089
	87.53	1.365	48.83	0.472	48.05	0.438	103.74	1.089
	87.59	1.365	48.94	0.472	48.16	0.438	103.813	1.089
	87.65	1.365	49.05	0.471	48.27	0.437	103.887	1.089
	87.72	1.365	49.16	0.471	48.38	0.437	103.96	1.09
	87.78	1.366	49.27	0.469	48.49	0.436	104.033	1.09
	87.84	1.366	49.38	0.469	48.6	0.435	104.107	1.09
	87.9	1.367	49.5	0.468	48.72	0.435	104.18	1.091
	87.97	1.367	49.61	0.468	48.83	0.434	104.253	1.091
	88.03	1.367	49.72	0.466	48.94	0.433	104.327	1.091
	88.09	1.367	49.83	0.466	49.05	0.433	104.4	1.091
	88.15	1.368	49.94	0.465	49.16	0.432	104.48	1.091
	88.22	1.368	50.05	0.464	49.27	0.432	104.553	1.091
	88.28	1.368	50.16	0.463	49.38	0.431	104.627	1.092
	88.34	1.368	50.27	0.462	49.49	0.43	104.7	1.092
	88.4	1.369	50.38	0.461	49.6	0.43	104.773	1.094
	88.47	1.369	50.5	0.461	49.72	0.429	104.847	1.093
	88.53	1.369	50.61	0.46	49.83	0.428	104.92	1.093
	88.59	1.37	50.72	0.459	49.94	0.427	104.993	1.093
	88.65	1.37	50.83	0.458	50.05	0.427	105.067	1.093
	88.71	1.37	50.94	0.458	50.16	0.426	105.08	1.093
	88.78	1.37	51.05	0.457	50.27	0.425	0	0.846
	88.84	1.371	51.16	0.456	50.38	0.425	0.1	0.843
	88.9	1.371	51.27	0.456	50.49	0.424	0.18	0.842
	88.96	1.372	51.38	0.455	50.61	0.423	0.25333	0.841
	89.03	1.372	51.49	0.454	50.72	0.422	0.32667	0.841
	89.09	1.372	51.6	0.454	50.83	0.422	0.4	0.841
	89.15	1.372	51.72	0.453	50.94	0.421	0.47333	0.841
	89.21	1.373	51.83	0.453	51.05	0.42	0.54667	0.841
	89.28	1.373	51.94	0.452	51.16	0.42	0.62	0.84
	89.34	1.373	52.05	0.451	51.27	0.419	0.69333	0.839
	89.4	1.373	52.16	0.451	51.38	0.419	0.76667	0.839
	89.46	1.374	52.27	0.45	51.49	0.418	0.84667	0.838
	89.53	1.374	52.38	0.45	51.61	0.417	0.92	0.838
	89.59	1.375	52.49	0.449	51.72	0.416	0.99333	0.838
	89.65	1.375	52.6	0.448	51.83	0.415	1.06667	0.837
	89.71	1.375	52.72	0.448	51.94	0.415	1.14	0.837
	89.78	1.376	52.83	0.447	52.05	0.414	1.21333	0.836
	89.84	1.376	52.94	0.446	52.16	0.414	1.28667	0.836
	89.9	1.376	53.05	0.445	52.27	0.413	1.36667	0.836
	89.96	1.377	53.16	0.445	52.39	0.411	1.44	0.835
	90.03	1.377	53.27	0.444	52.5	0.41	1.51333	0.835
	90.09	1.378	53.38	0.443	52.61	0.41	1.58667	0.835
	90.15	1.378	53.5	0.443	52.72	0.409	1.66	0.835
	90.21	1.378	53.61	0.442	52.83	0.408	1.74	0.834
	90.27	1.378	53.72	0.441	52.94	0.407	1.81333	0.833
	90.34	1.379	53.83	0.441	53.05	0.407	1.88667	0.833
	90.4	1.38	53.94	0.44	53.16	0.406	1.96	0.833
	90.46	1.38	54.05	0.44	53.27	0.405	2.03333	0.833
	90.52	1.38	54.16	0.439	53.38	0.404	2.10667	0.832
	90.59	1.38	54.27	0.439	53.5	0.403	2.18	0.831
	90.65	1.38	54.38	0.438	53.61	0.402	2.25333	0.831
	90.71	1.381	54.49	0.437	53.72	0.401	2.32667	0.831
	90.77	1.381	54.61	0.437	53.83	0.401	2.40667	0.83
	90.84	1.381	54.72	0.437	53.94	0.399	2.48	0.83
	90.9	1.381	54.83	0.436	54.05	0.399	2.55333	0.83
	90.96	1.382	54.94	0.435	54.16	0.397	2.62667	0.83
	91.02	1.383	55.05	0.434	54.27	0.397	2.7	0.829
	91.09	1.383	55.16	0.434	54.38	0.396	2.77333	0.828
	91.15	1.383	55.27	0.433	54.49	0.395	2.84667	0.828
	91.21	1.383	55.38	0.433	54.6	0.393	2.92	0.828
	91.27	1.384	55.49	0.432	54.71	0.392	2.99333	0.828
	91.34	1.384	55.61	0.432	54.82	0.391	3.07333	0.827
	91.4	1.384	55.72	0.431	54.93	0.39	3.14667	0.827
	91.46	1.385	55.83	0.43	55.05	0.389	3.22	0.826
	91.53	1.385	55.94	0.43	55.16	0.388	3.29333	0.826
	91.59	1.385	56.05	0.429	55.27	0.387	3.36667	0.825
	91.65	1.386	56.16	0.427	55.38	0.386	3.44	0.825
	91.71	1.386	56.27	0.427	55.49	0.384	3.51333	0.825
	91.78	1.386	56.38	0.427	55.6	0.384	3.58667	0.824
	91.84	1.387	56.49	0.426	55.71	0.382	3.66	0.823
	91.9	1.387	56.61	0.425	55.82	0.381	3.74	0.823
	91.96	1.388	56.72	0.425	55.93	0.38	3.81333	0.822
	92.03	1.388	56.83	0.424	56.05	0.378	3.88667	0.822
	92.09	1.388	56.94	0.423	56.16	0.376	3.96	0.822
	92.15	1.388	57.05	0.423	56.27	0.375	4.03333	0.821
	92.21	1.389	57.16	0.422	56.38	0.373	4.10667	0.82
	92.28	1.389	57.27	0.422	56.5	0.372	4.18	0.82
	92.34	1.39	57.38	0.421	56.6	0.371	4.25333	0.82
	92.4	1.39	57.49	0.42	56.71	0.369	4.32667	0.818
	92.46	1.39	57.61	0.42	56.82	0.368	4.4	0.818
	92.53	1.39	57.72	0.419	56.93	0.366	4.48	0.818
	92.59	1.391	57.83	0.419	57.05	0.364	4.55333	0.818
	92.65	1.391	57.94	0.418	57.16	0.362	4.62667	0.817
	92.71	1.391	58.05	0.417	57.27	0.361	4.7	0.817
	92.78	1.392	58.16	0.417	57.38	0.358	4.77333	0.816
	92.84	1.393	58.27	0.416	57.49	0.355	4.84667	0.815
	92.9	1.393	58.38	0.415	57.61	0.353	4.92	0.815
	92.96	1.394	58.5	0.415	57.72	0.351	4.99333	0.815
	93.03	1.394	58.61	0.414	57.83	0.349	5.06667	0.814
	93.09	1.394	58.72	0.414	57.94	0.346	5.14667	0.813
	93.15	1.395	58.83	0.413	58.05	0.344	5.22	0.813
	93.21	1.395	58.94	0.412	58.16	0.339	5.29333	0.812
	93.28	1.396	59.05	0.411	58.27	0.337	5.36667	0.812
	93.34	1.396	59.16	0.41	58.39	0.333	5.44	0.812
	93.4	1.397	59.27	0.409	58.5	0.33	5.51333	0.811
	93.46	1.397	59.38	0.409	58.61	0.324	5.58667	0.81
	93.53	1.398	59.5	0.408	58.72	0.321	5.66	0.81
	93.59	1.398	59.61	0.407	58.83	0.316	5.73333	0.809
	93.65	1.398	59.72	0.407	58.94	0.311	5.81333	0.809
	93.71	1.399	59.83	0.406	59.05	0.305	5.88667	0.808
	93.78	1.399	59.94	0.406	59.16	0.301	5.95333	0.807
	93.84	1.399	60.05	0.405	59.27	0.295	6.03333	0.807
	93.9	1.4	60.16	0.404	59.38	0.289	6.10667	0.805
	93.96	1.4	60.27	0.404	59.49	0.283	6.18	0.805
	94.03	1.401	60.38	0.402	59.61	0.278	6.25333	0.804
	94.09	1.401	60.5	0.402	59.72	0.272	6.32667	0.804
	94.15	1.401	60.61	0.401	59.83	0.267	6.4	0.803
	94.21	1.402	60.72	0.401	59.94	0.262	6.47333	0.802
	94.28	1.402	60.83	0.4	60.05	0.258	6.54667	0.802
	94.34	1.403	60.94	0.399	60.16	0.253	6.62667	0.801
	94.4	1.403	61.05	0.398	60.27	0.25	6.7	0.8
	94.46	1.404	61.16	0.397	60.38	0.247	6.77333	0.8
	94.53	1.404	61.27	0.396	60.49	0.244	6.84667	0.799
	94.59	1.404	61.38	0.396	60.61	0.241	6.92	0.799
	94.65	1.405	61.5	0.395	60.72	0.239	6.99333	0.798
	94.71	1.405	61.61	0.394	60.83	0.236	7.06667	0.797
	94.78	1.406	61.72	0.393	60.94	0.235	7.14	0.797
	94.84	1.406	61.83	0.392	61.05	0.233	7.21333	0.796
	94.9	1.407	61.94	0.391	61.16	0.232	7.29333	0.796
	94.96	1.407	62.05	0.391	61.27	0.23	7.36667	0.795
	95.03	1.407	62.16	0.389	61.38	0.229	7.44	0.794
	95.09	1.408	62.27	0.389	61.49	0.228	7.51333	0.793
	95.15	1.409	62.38	0.388	61.61	0.227	7.58667	0.792
	95.21	1.41	62.5	0.388	61.72	0.226	7.66	0.791
	95.28	1.41	62.61	0.386	61.83	0.224	7.74	0.791
	95.34	1.411	62.72	0.386	61.94	0.223	7.81333	0.79
	95.4	1.411	62.83	0.384	62.05	0.221	7.88667	0.789
	95.46	1.412	62.94	0.384	62.16	0.221	7.96	0.787
	95.53	1.412	63.05	0.383	62.27	0.22	8.03333	0.787
	95.59	1.412	63.16	0.382	62.38	0.219	8.10667	0.786
	95.65	1.413	63.27	0.381	62.49	0.218	8.18	0.786
	95.71	1.414	63.39	0.379	62.61	0.217	8.25333	0.784
	95.78	1.414	63.5	0.379	62.72	0.216	8.32667	0.784
	95.84	1.415	63.61	0.378	62.83	0.215	8.40667	0.782
	95.9	1.416	63.72	0.376	62.94	0.215	8.48	0.782
	95.96	1.416	63.83	0.375	63.05	0.214	8.55333	0.781
	96.03	1.416	63.94	0.374	63.16	0.213	8.62667	0.78
	96.09	1.417	64.05	0.373	63.28	0.212	8.7	0.779
	96.15	1.418	64.16	0.372	63.38	0.211	8.77333	0.778
	96.21	1.418	64.27	0.371	63.49	0.211	8.84667	0.777
	96.28	1.419	64.39	0.37	63.6	0.21	8.92	0.776
	96.34	1.419	64.5	0.369	63.71	0.209	8.99333	0.775
	96.4	1.42	64.61	0.367	63.82	0.209	9.06667	0.774
	96.47	1.421	64.72	0.366	63.93	0.208	9.14	0.773
	96.53	1.421	64.83	0.365	64.05	0.207	9.22	0.773
	96.59	1.422	64.94	0.364	64.16	0.206	9.29333	0.771
	96.65	1.422	65.05	0.362	64.27	0.205	9.36667	0.769
	96.71	1.423	65.16	0.361	64.38	0.205	9.44	0.769
	96.78	1.424	65.27	0.359	64.49	0.204	9.51333	0.768
	96.84	1.424	65.38	0.358	64.6	0.203	9.58667	0.766
	96.9	1.425	65.5	0.357	64.71	0.203	9.66	0.766
	96.96	1.425	65.61	0.355	64.82	0.202	9.73333	0.765
	97.03	1.426	65.72	0.353	64.94	0.202	9.80667	0.763
	97.09	1.427	65.83	0.352	65.05	0.2	9.88667	0.762
	97.15	1.429	65.94	0.35	65.16	0.2	9.96	0.761
	97.21	1.429	66.05	0.349	65.27	0.199	10.0333	0.76
	97.28	1.43	66.16	0.347	65.39	0.199	10.1067	0.759
	97.34	1.43	66.27	0.346	65.49	0.198	10.18	0.758
	97.4	1.431	66.38	0.344	65.6	0.197	10.2533	0.756
	97.46	1.432	66.5	0.342	65.72	0.197	10.3267	0.755
	97.53	1.432	66.61	0.339	65.83	0.196	10.4133	0.753
	97.59	1.433	66.72	0.338	65.94	0.195	10.4733	0.752
	97.65	1.434	66.83	0.335	66.05	0.195	10.5533	0.751
	97.71	1.435	66.94	0.334	66.16	0.194	10.6267	0.75
	97.78	1.435	67.05	0.331	66.27	0.194	10.7	0.749
	97.84	1.436	67.16	0.329	66.38	0.193	10.7733	0.747
	97.9	1.437	67.27	0.326	66.49	0.193	10.8467	0.747
	97.96	1.438	67.38	0.323	66.6	0.192	10.92	0.745
	98.03	1.438	67.5	0.32	66.72	0.192	10.9933	0.743
	98.09	1.44	67.61	0.317	66.83	0.191	11.0667	0.742
	98.15	1.44	67.72	0.314	66.94	0.19	11.14	0.741
	98.21	1.441	67.83	0.311	67.05	0.19	11.22	0.74
	98.28	1.442	67.94	0.307	67.16	0.189	11.2933	0.738
	98.34	1.443	68.05	0.304	67.27	0.188	11.3667	0.736
	98.4	1.445	68.16	0.299	67.38	0.187	11.44	0.735
	98.46	1.445	68.27	0.296	67.49	0.187	11.5133	0.734
	98.53	1.447	68.38	0.29	67.6	0.187	11.5867	0.732
	98.59	1.448	68.5	0.286	67.72	0.185	11.66	0.73
	98.65	1.448	68.61	0.281	67.83	0.185	11.7333	0.729
	98.71	1.45	68.72	0.277	67.94	0.184	11.8067	0.727
	98.78	1.451	68.83	0.27	68.05	0.184	11.8867	0.726
	98.84	1.452	68.94	0.266	68.16	0.183	11.96	0.725
	98.9	1.452	69.05	0.261	68.27	0.183	12.0333	0.723
	98.96	1.454	69.16	0.256	68.39	0.182	12.1067	0.722
	99.03	1.455	69.27	0.25	68.5	0.182	12.18	0.719
	99.09	1.456	69.38	0.247	68.61	0.181	12.2533	0.717
	99.15	1.458	69.5	0.242	68.72	0.181	12.3333	0.716
	99.21	1.458	69.61	0.237	68.83	0.18	12.4067	0.714
	99.28	1.46	69.72	0.234	68.94	0.18	12.48	0.713
	99.34	1.462	69.83	0.23	69.05	0.179	12.5533	0.711
	99.4	1.463	69.94	0.226	69.16	0.179	12.6267	0.709
	99.46	1.465	70.05	0.224	69.27	0.177	12.7	0.708
	99.53	1.465	70.16	0.22	69.38	0.177	12.7733	0.706
	99.59	1.468	70.27	0.218	69.5	0.177	12.8467	0.704
	99.65	1.468	70.38	0.216	69.61	0.176	12.92	0.702
	99.71	1.469	70.5	0.215	69.72	0.175	12.9933	0.701
	99.78	1.472	70.61	0.212	69.83	0.175	13.0733	0.699
	99.84	1.473	70.72	0.211	69.94	0.174	13.1467	0.697
	99.9	1.474	70.83	0.21	70.05	0.174	13.22	0.695
	99.96	1.477	70.94	0.208	70.16	0.173	13.2933	0.694
	100.03	1.479	71.05	0.207	70.27	0.173	13.3667	0.692
	100.09	1.48	71.16	0.206	70.38	0.172	13.44	0.69
	100.15	1.482	71.27	0.204	70.5	0.172	13.5133	0.688
	100.22	1.484	71.38	0.203	70.61	0.171	13.5867	0.686
	100.28	1.486	71.49	0.203	70.72	0.17	13.66	0.684
	100.34	1.487	71.61	0.202	70.83	0.169	13.74	0.682
	100.4	1.491	71.72	0.2	70.94	0.169	13.8133	0.68
	100.46	1.492	71.83	0.2	71.05	0.168	13.8867	0.678
	100.53	1.494	71.94	0.199	71.16	0.167	13.96	0.676
	100.59	1.497	72.05	0.198	71.27	0.167	14.0333	0.675
	100.65	1.499	72.16	0.198	71.38	0.166	14.1067	0.672
	100.71	1.502	72.27	0.197	71.5	0.166	14.18	0.671
	100.78	1.504	72.38	0.196	71.61	0.165	14.2533	0.668
	100.84	1.507	72.49	0.195	71.72	0.164	14.3267	0.666
	100.9	1.509	72.61	0.195	71.83	0.164	14.4067	0.664
	100.96	1.512	72.72	0.194	71.94	0.163	14.48	0.662
	101.03	1.516	72.83	0.193	72.05	0.162	14.5533	0.66
	101.09	1.518	72.94	0.193	72.16	0.162	14.6267	0.658
	101.15	1.521	73.05	0.192	72.27	0.161	14.7	0.656
	101.21	1.525	73.16	0.192	72.38	0.161	14.7733	0.654
	101.28	1.527	73.27	0.19	72.5	0.16	14.8467	0.651
	101.34	1.531	73.38	0.19	72.61	0.159	14.92	0.649
	101.4	1.533	73.49	0.189	72.72	0.159	14.9933	0.647
	101.46	1.536	73.61	0.188	72.83	0.158	15.0667	0.645
	101.53	1.541	73.72	0.187	72.94	0.157	15.14	0.643
	101.59	1.543	73.83	0.187	73.05	0.157	15.22	0.641
	101.65	1.545	73.94	0.186	73.16	0.156	15.2933	0.639
	101.71	1.549	74.05	0.185	73.27	0.156	15.3667	0.637
	101.77	1.551	74.16	0.185	73.38	0.155	15.44	0.634
	101.84	1.554	74.27	0.184	73.5	0.154	15.5133	0.632
	101.9	1.556	74.38	0.184	73.61	0.153	15.5867	0.629
	101.96	1.559	74.49	0.183	73.72	0.153	15.66	0.627
	102.02	1.561	74.61	0.182	73.83	0.152	15.7333	0.625
	102.09	1.563	74.72	0.182	73.94	0.151	15.8067	0.623
	102.15	1.566	74.83	0.182	74.05	0.151	15.8867	0.621
	102.21	1.567	74.94	0.181	74.16	0.149	15.96	0.619
	102.27	1.569	75.05	0.18	74.27	0.149	16.0333	0.616
	102.34	1.571	75.16	0.18	74.38	0.148	16.1067	0.614
	102.4	1.572	75.27	0.179	74.49	0.148	16.18	0.612
	102.46	1.574	75.38	0.179	74.61	0.147	16.2533	0.61
	102.52	1.575	75.49	0.178	74.72	0.146	16.3267	0.608
	102.59	1.576	75.61	0.177	74.83	0.145	16.4	0.606
	102.65	1.577	75.71	0.177	74.94	0.144	16.4733	0.603
	102.71	1.579	75.83	0.176	75.05	0.144	16.5533	0.601
	102.77	1.58	75.94	0.175	75.16	0.143	16.6267	0.599
	102.84	1.58	76.05	0.175	75.27	0.143	16.7	0.597
	102.9	1.582	76.16	0.174	75.38	0.142	16.7733	0.595
	102.96	1.583	76.27	0.174	75.49	0.141	16.8467	0.593
	103.03	1.584	76.38	0.173	75.61	0.14	16.92	0.591
	103.09	1.585	76.5	0.173	75.72	0.14	16.9933	0.589
	103.15	1.585	76.61	0.172	75.83	0.139	17.0667	0.587
	103.21	1.586	76.72	0.172	75.94	0.138	17.14	0.585
	103.28	1.587	76.83	0.171	76.05	0.138	17.22	0.583
	103.34	1.588	76.94	0.17	76.16	0.136	17.2933	0.581
	103.4	1.589	77.05	0.169	76.27	0.135	17.3667	0.579
	103.46	1.589	77.16	0.169	76.38	0.134	17.44	0.577
	103.53	1.59	77.27	0.168	76.49	0.133	17.5133	0.575
	103.59	1.59	77.38	0.167	76.61	0.132	17.5867	0.574
	103.65	1.591	77.5	0.167	76.72	0.131	17.66	0.572
	103.71	1.591	77.61	0.167	76.83	0.131	17.7333	0.57
	103.78	1.592	77.72	0.166	76.94	0.13	17.8067	0.569
	103.84	1.592	77.83	0.166	77.05	0.129	17.8867	0.567
	103.9	1.593	77.94	0.164	77.16	0.128	17.96	0.565
	103.96	1.594	78.05	0.164	77.27	0.127	18.0333	0.564
	104.03	1.594	78.16	0.164	77.38	0.126	18.1067	0.562
	104.09	1.595	78.27	0.163	77.49	0.125	18.18	0.561
	104.15	1.595	78.38	0.162	77.61	0.125	18.2533	0.559
	104.22	1.596	78.5	0.162	77.72	0.123	18.3333	0.558
	104.28	1.596	78.61	0.161	77.83	0.123	18.4067	0.557
	104.34	1.597	78.72	0.161	77.94	0.122	18.48	0.556
	104.4	1.597	78.83	0.16	78.05	0.12	18.5533	0.554
	104.47	1.598	78.94	0.16	78.16	0.118	18.6267	0.553
	104.53	1.598	79.05	0.159	78.27	0.118	18.7	0.552
	104.59	1.599	79.16	0.158	78.38	0.117	18.7733	0.551
	104.65	1.6	79.27	0.157	78.49	0.116	18.8467	0.549
	104.71	1.6	79.38	0.157	78.61	0.115	18.92	0.547
	104.78	1.601	79.5	0.156	78.72	0.113	18.9933	0.547
	104.84	1.602	79.61	0.156	78.83	0.112	19.0733	0.546
	104.9	1.602	79.72	0.155	78.94	0.111	19.1467	0.544
	104.96	1.602	79.83	0.155	79.05	0.11	19.22	0.544
	105.03	1.603	79.94	0.153	79.16	0.109	19.2933	0.543
	105.09	1.603	80.05	0.153	79.27	0.107	19.3667	0.542
	105.15	1.604	80.17	0.153	79.38	0.107	19.44	0.541
	105.21	1.605	80.27	0.152	79.49	0.105	19.5133	0.54
	105.28	1.605	80.38	0.151	79.61	0.104	19.5867	0.539
	105.34	1.605	80.49	0.151	79.72	0.101	19.66	0.538
	105.4	1.606	80.6	0.15	79.83	0.1	19.7333	0.538
	105.46	1.607	80.72	0.149	79.94	0.099	19.8067	0.537
	105.52	1.607	80.83	0.149	80.05	0.097	19.88	0.536
	105.59	1.607	80.94	0.148	80.16	0.096	19.9533	0.536
	105.65	1.608	81.05	0.148	80.27	0.094	20.0267	0.535
	105.71	1.608	81.16	0.147	80.38	0.092	20.1067	0.534
	105.77	1.608	81.27	0.146	80.49	0.091	20.18	0.533
	105.84	1.61	81.38	0.146	80.6	0.089	20.2533	0.533
	105.9	1.61	81.49	0.144	80.72	0.088	20.3267	0.53
	105.96	1.61	81.6	0.144	80.83	0.085	20.4	0.531
	106.02	1.611	81.72	0.143	80.94	0.084	20.4733	0.53
	106.09	1.611	81.83	0.143	81.05	0.082	20.5467	0.53
	106.15	1.611	81.94	0.142	81.16	0.08	20.62	0.53
	106.21	1.612	82.05	0.141	81.27	0.078	20.6933	0.529
	106.27	1.612	82.16	0.141	81.39	0.076	20.7733	0.529
	106.34	1.613	82.27	0.14	81.5	0.074	20.8467	0.528
	106.4	1.613	82.38	0.14	81.61	0.072	20.92	0.528
	106.46	1.613	82.49	0.139	81.72	0.069	20.9933	0.528
	106.52	1.614	82.61	0.138	81.83	0.066	21.0667	0.527
	106.59	1.615	82.72	0.138	81.94	0.064	21.14	0.526
	106.65	1.615	82.83	0.136	82.05	0.061	21.22	0.526
	106.71	1.615	82.94	0.136	82.16	0.058	21.2933	0.526
	106.78	1.616	83.05	0.135	82.27	0.056	21.3667	0.525
	106.84	1.616	83.16	0.134	82.39	0.053	21.44	0.525
	106.9	1.617	83.27	0.133	82.5	0.05	21.5133	0.525
	106.96	1.617	83.39	0.133	82.61	0.046	21.5867	0.525
	107.02	1.618	83.5	0.131	82.72	0.043	21.66	0.524
	107.09	1.618	83.61	0.131	82.83	0.038	21.7333	0.524
	107.15	1.618	83.72	0.13	82.94	0.035	21.8067	0.523
	107.21	1.618	83.83	0.13	83.05	0.03	21.8867	0.523
	107.27	1.619	83.94	0.128	83.16	0.026	21.96	0.523
	107.34	1.62	84.05	0.128	83.28	0.02	22.0333	0.523
	107.4	1.62	84.16	0.127	83.38	0.016	22.1067	0.522
	107.46	1.62	84.27	0.126	83.49	0.01	22.18	0.522
	107.52	1.621	84.38	0.126			22.2533	0.522
	107.59	1.621	84.5	0.125			22.3267	0.521
	107.65	1.621	84.61	0.124			22.4	0.52
	107.71	1.622	84.72	0.123			22.4733	0.52
	107.78	1.622	84.83	0.122			22.5467	0.52
	107.84	1.622	84.94	0.122			22.62	0.52
	107.9	1.623	85.05	0.12			22.7	0.52
	107.96	1.623	85.16	0.119			22.7733	0.52
	108.03	1.623	85.27	0.118			22.8467	0.52
	108.09	1.624	85.38	0.117			22.92	0.52
	108.15	1.624	85.5	0.116			22.9933	0.52
	108.21	1.624	85.61	0.115			23.0667	0.519
	108.28	1.625	85.72	0.114			23.14	0.519
	108.34	1.625	85.83	0.113			23.2133	0.518
	108.4	1.625	85.94	0.112			23.2867	0.518
	108.46	1.626	86.05	0.112			23.3667	0.518
	108.53	1.626	86.16	0.11			23.44	0.518
	108.59	1.626	86.27	0.11			23.5133	0.518
	108.65	1.627	86.38	0.109			23.5867	0.518
	108.71	1.627	86.5	0.107			23.66	0.518
	108.78	1.627	86.61	0.106			23.7333	0.517
	108.84	1.628	86.72	0.105			23.8067	0.517
	108.9	1.628	86.83	0.104			23.8867	0.517
	108.96	1.628	86.94	0.102			23.96	0.516
	109.03	1.628	87.05	0.101			24.0333	0.516
	109.09	1.629	87.16	0.1			24.1067	0.516
	109.15	1.629	87.27	0.099			24.18	0.516
	109.21	1.629	87.38	0.097			24.2533	0.516
	109.28	1.629	87.49	0.096			24.3267	0.516
	109.34	1.63	87.6	0.095			24.4	0.515
	109.4	1.63	87.72	0.094			24.48	0.515
	109.46	1.631	87.83	0.092			24.5533	0.515
	109.53	1.631	87.94	0.091			24.6267	0.514
	109.59	1.631	88.05	0.089			24.7	0.514
	109.65	1.631	88.16	0.088			24.7733	0.514
	109.71	1.632	88.27	0.087			24.8467	0.514
	109.78	1.632	88.38	0.084			24.92	0.514
	109.84	1.632	88.49	0.083			24.9933	0.513
	109.9	1.633	88.6	0.081			25.0667	0.513
	109.96	1.633	88.72	0.079			25.1467	0.513
	110.03	1.634	88.83	0.078			25.22	0.513
	110.09	1.634	88.94	0.076			25.2933	0.513
	110.15	1.634	89.05	0.074			25.3667	0.513
	110.21	1.634	89.16	0.072			25.44	0.513
	110.27	1.635	89.27	0.07			25.5133	0.513
	110.34	1.635	89.39	0.068			25.5867	0.512
	110.4	1.636	89.5	0.065			25.66	0.512
	110.46	1.636	89.61	0.063			25.7333	0.512
	110.53	1.636	89.72	0.061			25.8133	0.512
	110.59	1.636	89.83	0.059			25.8867	0.512
	110.65	1.637	89.94	0.056			25.96	0.512
	110.71	1.637	90.05	0.053			26.0333	0.511
	110.78	1.637	90.16	0.05			26.1067	0.511
	110.84	1.638	90.27	0.047			26.18	0.511
	110.9	1.638	90.39	0.043			26.2533	0.511
	110.96	1.638	90.5	0.041			26.3267	0.51
	111.03	1.639	90.61	0.037			26.4	0.51
	111.09	1.638	90.72	0.033			26.48	0.51
	111.15	1.639	90.83	0.029			26.5533	0.51
	111.21	1.639	90.94	0.025			26.6267	0.51
	111.28	1.639	91.05	0.02			26.7	0.509
	111.34	1.639	91.16	0.016			26.7733	0.509
	111.4	1.64	91.27	0.01			26.8467	0.508
	111.46	1.64					26.92	0.508
	111.53	1.64					26.9933	0.508
	111.59	1.641					27.0667	0.508
	111.65	1.641					27.14	0.508
	111.71	1.641					27.22	0.507
	111.77	1.641					27.2933	0.507
	111.84	1.642					27.3667	0.507
	111.9	1.642					27.44	0.507
	111.96	1.642					27.5133	0.506
	112.02	1.642					27.5867	0.506
	112.09	1.643					27.66	0.505
	112.15	1.643					27.7333	0.505
	112.21	1.643					27.8067	0.505
	112.27	1.644					27.88	0.505
	112.34	1.644					27.96	0.504
	112.4	1.644					28.0333	0.504
	112.46	1.644					28.1067	0.503
	112.53	1.644					28.18	0.503
	112.59	1.644					28.2533	0.503
	112.65	1.645					28.3267	0.503
	112.71	1.645					28.4067	0.502
	112.78	1.645					28.48	0.502
	112.84	1.646					28.5533	0.502
	112.9	1.646					28.6267	0.501
	112.96	1.646					28.7	0.5
	113.03	1.646					28.7733	0.5
	113.09	1.647					28.8467	0.5
	113.15	1.647					28.92	0.499
	113.21	1.647					28.9933	0.499
	113.28	1.647					29.0733	0.499
	113.34	1.648					29.1467	0.498
	113.4	1.648					29.22	0.498
	113.46	1.648					29.2933	0.497
	113.53	1.649					29.3667	0.496
	113.59	1.648					29.44	0.496
	113.65	1.649					29.5133	0.495
	113.71	1.649					29.5867	0.495
	113.78	1.649					29.66	0.494
	113.84	1.65					29.7333	0.494
	113.9	1.65					29.8133	0.494
	113.96	1.651					29.8867	0.493
	114.03	1.651					29.96	0.493
	114.09	1.652					30.0333	0.492
	114.15	1.652					30.1067	0.492
	114.21	1.652					30.18	0.491
	114.28	1.652					30.2533	0.491
	114.34	1.652					30.3267	0.49
	114.4	1.652					30.4067	0.49
	114.46	1.653					30.48	0.49
	114.53	1.653					30.5533	0.489
	114.59	1.654					30.6267	0.489
	114.65	1.654					30.7	0.489
	114.71	1.654					30.7733	0.488
	114.78	1.654					30.8467	0.487
	114.84	1.655					30.92	0.487
	114.9	1.655					30.9933	0.487
	114.96	1.655					31.0733	0.486
	115.02	1.655					31.1467	0.486
	115.09	1.656					31.22	0.485
	115.15	1.656					31.2933	0.485
	115.21	1.656					31.3667	0.485
	115.27	1.656					31.44	0.484
	115.34	1.656					31.5133	0.484
	115.4	1.657					31.5867	0.483
	115.46	1.657					31.6667	0.483
	115.52	1.657					31.74	0.483
	115.59	1.657					31.8133	0.483
	115.65	1.657					31.8867	0.483
	115.71	1.658					31.96	0.483
	115.77	1.658					32.0333	0.482
	115.84	1.658					32.1067	0.482
	115.9	1.659					32.18	0.481
	115.96	1.659					32.2533	0.481
	116.02	1.659					32.3333	0.481
	116.09	1.659					32.4067	0.479
	116.15	1.66					32.48	0.479
	116.21	1.66					32.5533	0.479
	116.27	1.66					32.6267	0.478
	116.34	1.66					32.7	0.477
	116.4	1.66					32.7733	0.477
	116.46	1.66					32.8467	0.477
	116.52	1.661					32.92	0.476
	116.59	1.661					33	0.476
	116.65	1.661					33.0733	0.475
	116.71	1.662					33.1467	0.474
	116.77	1.662					33.22	0.474
	116.84	1.662					33.2933	0.474
	116.9	1.662					33.3667	0.474
	116.96	1.663					33.44	0.473
	117.02	1.663					33.5133	0.472
	117.09	1.664					33.5867	0.472
	117.15	1.664					33.6667	0.472
	117.21	1.664					33.74	0.471
	117.27	1.664					33.8133	0.471
	117.34	1.664					33.8867	0.471
	117.4	1.664					33.96	0.47
	117.46	1.665					34.0333	0.47
	117.53	1.665					34.1067	0.469
	117.59	1.665					34.18	0.469
	117.65	1.665					34.2533	0.468
	117.71	1.665					34.3267	0.468
	117.78	1.665					34.4067	0.468
	117.84	1.666					34.48	0.468
	117.9	1.666					34.5533	0.467
	117.96	1.667					34.6267	0.466
	118.03	1.668					34.7	0.466
	118.09	1.668					34.7733	0.466
	118.15	1.668					34.8467	0.465
	118.21	1.669					34.92	0.464
	118.28	1.669					34.9933	0.464
	118.34	1.669					35.0733	0.464
	118.4	1.669					35.1467	0.463
	118.46	1.669					35.22	0.463
	118.53	1.669					35.2933	0.462
	118.59	1.67					35.3667	0.461
	118.65	1.67					35.44	0.461
	118.71	1.67					35.5133	0.461
	118.78	1.67					35.5867	0.46
	118.84	1.671					35.66	0.459
	118.9	1.671					35.74	0.459
	118.96	1.671					35.8133	0.459
	119.02	1.671					35.8867	0.458
	119.09	1.672					35.96	0.458
	119.15	1.672					36.0333	0.458
	119.21	1.672					36.1067	0.457
	119.27	1.672					36.18	0.456
	119.34	1.673					36.2533	0.456
	119.4	1.672					36.3267	0.456
	119.46	1.673					36.4067	0.455
	119.52	1.673					36.48	0.454
	119.59	1.673					36.5533	0.454
	119.65	1.673					36.6267	0.454
	119.71	1.675					36.7	0.454
	119.77	1.675					36.7733	0.453
	119.84	1.675					36.8467	0.453
	119.9	1.675					36.92	0.452
	119.96	1.675					36.9933	0.452
	120.03	1.677					37.0733	0.451
	120.09	1.677					37.14	0.451
	120.15	1.677					37.22	0.451
	120.21	1.678					37.2933	0.45
	120.28	1.678					37.3667	0.45
	120.34	1.678					37.44	0.449
	120.4	1.679					37.5133	0.449
	120.46	1.68					37.5867	0.448
	120.53	1.68					37.66	0.448
	120.59	1.68					37.74	0.447
	120.65	1.681					37.8133	0.447
	120.71	1.681					37.8867	0.446
	120.78	1.681					37.96	0.445
	120.84	1.682					38.0333	0.443
	120.9	1.682					38.1067	0.442
	120.96	1.682					38.18	0.443
	121.03	1.683					38.2533	0.443
	121.09	1.683					38.3267	0.443
	121.15	1.683					38.4	0.442
	121.21	1.683					38.48	0.441
	121.28	1.684					38.5533	0.441
	121.34	1.685					38.6267	0.441
	121.4	1.686					38.7	0.441
	121.46	1.686					38.7733	0.44
	121.53	1.687					38.8467	0.44
	121.59	1.687					38.92	0.439
	121.65	1.687					38.9933	0.438
	121.71	1.687					39.0667	0.438
	121.78	1.688					39.1467	0.437
	121.84	1.688					39.22	0.437
	121.9	1.688					39.2933	0.437
	121.96	1.689					39.3667	0.436
	122.03	1.689					39.44	0.436
	122.09	1.689					39.5133	0.435
	122.15	1.69					39.5867	0.435
	122.21	1.69					39.66	0.434
	122.28	1.69					39.7333	0.433
	122.34	1.691					39.8133	0.433
	122.4	1.691					39.8867	0.433
	122.46	1.691					39.96	0.432
	122.52	1.691					40.0333	0.432
	122.59	1.692					40.1067	0.431
	122.65	1.692					40.18	0.431
	122.71	1.693					40.2533	0.43
	122.77	1.693					40.3267	0.43
	122.84	1.693					40.4	0.429
	122.9	1.693					40.48	0.428
	122.96	1.694					40.5533	0.427
	123.02	1.694					40.6267	0.427
	123.09	1.695					40.7	0.427
	123.15	1.695					40.7733	0.426
	123.21	1.695					40.8467	0.425
	123.27	1.696					40.92	0.425
	123.34	1.696					40.9933	0.424
	123.4	1.696					41.0667	0.423
	123.46	1.696					41.1467	0.423
	123.52	1.697					41.22	0.423
	123.59	1.697					41.2933	0.422
	123.65	1.698					41.3667	0.422
	123.71	1.698					41.44	0.421
	123.77	1.698					41.5133	0.42
	123.84	1.698					41.5867	0.42
	123.9	1.699					41.66	0.419
	123.96	1.7					41.7333	0.419
	124.02	1.7					41.8133	0.418
	124.09	1.7					41.8867	0.417
	124.15	1.701					41.96	0.417
	124.21	1.701					42.0333	0.416
	124.27	1.701					42.1067	0.415
	124.34	1.701					42.18	0.415
	124.4	1.703					42.2533	0.414
	124.46	1.703					42.3267	0.414
	124.52	1.703					42.4	0.413
	124.59	1.703					42.48	0.412
	124.65	1.704					42.5533	0.411
	124.71	1.704					42.6267	0.41
	124.77	1.704					42.7	0.41
[truncated: 2,317 more rows]

## Sheet: Figure 2c
Figure 2c
		1Na-PW12	2Na-PW12	3Na-PW12	H-PW12
	Raman shift (cm-1)	Intensity (a.u.)	Intensity (a.u.)	Intensity (a.u.)	Intensity (a.u.)
	901.001	2545	2543	4281	1119
	903.309	2634	2718	4123	1118
	905.616	2720	2680	4257	1120
	907.922	2805	2788	4247	1132
	910.226	2840	2714	4475	1178
	912.529	2928	2838	4437	1256
	914.83	2984	2964	4461	1288.5
	917.131	2992	2984	4529	1461
	919.43	3106	3053	4570	1518.5
	921.727	3169	3166	4779	1695
	924.024	3172	3305	4609	1700
	926.319	3288	3376	4583	1740
	928.613	3312	3312	4593	1784
	930.905	3290	3240	4536	1758
	933.196	3136	3131	4459	1668
	935.486	3095	2898	4377	1570
	937.775	2816	2946	4191	1427.5
	940.062	2798	2654	4209	1328
	942.348	2720	2624	4037	1178
	944.633	2648	2606	4114	1084
	946.916	2682	2609	4137	1020
	949.198	2708	2591	4043	936
	951.479	2694	2536	4069	956
	953.759	2464	2544	4326	890
	956.037	2640	2661	4182	886.5
	958.314	2643	2607	4379	881.5
	960.59	2644	2763	4527	925
	962.864	2872	2752	4641	924
	965.137	2749	2804	4794	950
	967.409	2776	2884	4901	984
	969.679	3031	3136	5251	1102.5
	971.948	3108	3245	5519	1126.5
	974.216	3296	3384	5785	1302
	976.483	3568	3779	6223	1507.5
	978.748	3699	4040	6343	1730.5
	981.012	4115	4403	6821	2021.5
	983.275	4508	4788	7011	2480
	985.536	5288	5612	7937	3068
	987.797	5980	6527	8827	3864
	990.056	7153	7655	9969	4944
	992.313	8139	8791	11282	6227
	994.569	8900	9597	12003	7447
	996.824	9136	9800	12229	8073
	999.078	8848	9468	11599	8164
	1001.33	8625	9250	10837	7963.5
	1003.58	9239	9675	10634	7846
	1005.83	10614	11298	11715	9038
	1008.08	13616	14708	14633	11710
	1010.33	17360	18360	17326	15196
	1012.57	19092	19894	18459	17734
	1014.82	17113	17306	16275	17290
	1017.06	12372	12107	11807	13699
	1019.3	7452	7380	8109	8455.5
	1021.55	4788	4856	5519	4453
	1023.78	3626	3676	4556	2460
	1026.02	3125	3000	4021	1632
	1028.26	2988	2806	3930	1232
	1030.5	2792	2708	3889	1047.5
	1032.73	2694	2596	3806	958.5
	1034.96	2625	2658	3667	828
	1037.2	2725	2513	3636	768
	1039.43	2510	2432	3641	695
	1041.66	2504	2632	3577	669
	1043.88	2592	2452	3647	618
	1046.11	2532	2509	3477	604
	1048.34	2587	2504	3711	580
	1050.56	2508	2473	3567	579.5
	1052.78	2480	2444	3625	522
	1055.01	2464	2516	3564	542
	1057.23	2654	2496	3580	540.5
	1059.45	2575	2389	3652	538
	1061.66	2478	2468	3623	483
	1063.88	2584	2530	3353	496
	1066.1	2492	2504	3679	516
	1068.31	2552	2473	3635	456.5
	1070.52	2520	2534	3610	535
	1072.74	2658	2619	3611	488
	1074.95	2608	2458	3605	523
	1077.16	2608	2624	3611	508.5
	1079.36	2660	2592	3765	526
	1081.57	2711	2664	3770	562.5
	1083.78	2644	2649	3659	528
	1085.98	2708	2649	3649	532
	1088.18	2575	2744	3599	530
	1090.38	2659	2600	3639	510.5
	1092.59	2744	2706	3785	520
	1094.78	2668	2715	3771	543.5
	1096.98	2720	2745	3769	524
	1099.18	2704	2740	3591	524

## Sheet: Figure 2d
Figrue 2d
	CV curves																											GCD curve
	13		12		11		10		9		8		7		6		5		4		3		2		1			Charge		Discharge
	Potential ( V vs. Ag/AgCl)	Current (A)	Potential ( V vs. Ag/AgCl)	Current (A)	Potential ( V vs. Ag/AgCl)	Current (A)	Potential ( V vs. Ag/AgCl)	Current (A)	Potential ( V vs. Ag/AgCl)	Current (A)	Potential ( V vs. Ag/AgCl)	Current (A)	Potential ( V vs. Ag/AgCl)	Current (A)	Potential ( V vs. Ag/AgCl)	Current (A)	Potential ( V vs. Ag/AgCl)	Current (A)	Potential ( V vs. Ag/AgCl)	Current (A)	Potential ( V vs. Ag/AgCl)	Current (A)	Potential ( V vs. Ag/AgCl)	Current (A)	Potential ( V vs. Ag/AgCl)	Current (A)		Voltage (V)	Capacity (mAh)	Voltage (V)	Capacity (mAh)
	-1.498	-0.00258	-1.498	-0.00226	-1.498	-0.00175	-1.498	-0.00158	-1.498	-0.00147	-1.498	-0.00137	-1.498	-0.00123	-1.498	-0.00115	-1.498	-0.00137	-1.498	-0.00161	-1.498	-0.00176	-1.498	-0.00241	-1.498	-0.00284		0.263	0	1.442	0
	-1.496	-0.00255	-1.496	-0.00222	-1.496	-0.00172	-1.496	-0.00155	-1.496	-0.00143	-1.496	-0.00133	-1.496	-0.0012	-1.496	-0.00112	-1.496	-0.00133	-1.496	-0.00158	-1.496	-0.00173	-1.496	-0.00237	-1.496	-0.00281		0.272	0.16	1.438	0.16
	-1.494	-0.00251	-1.494	-0.00218	-1.494	-0.00169	-1.494	-0.00151	-1.494	-0.00139	-1.494	-0.00129	-1.494	-0.00116	-1.494	-0.00109	-1.494	-0.0013	-1.494	-0.00154	-1.494	-0.00169	-1.494	-0.00234	-1.494	-0.00278		0.276	0.27	1.437	0.27
	-1.492	-0.00248	-1.492	-0.00215	-1.492	-0.00166	-1.492	-0.00148	-1.492	-0.00136	-1.492	-0.00126	-1.492	-0.00113	-1.492	-0.00106	-1.492	-0.00127	-1.492	-0.00151	-1.492	-0.00166	-1.492	-0.00231	-1.492	-0.00275		0.277	0.38	1.436	0.38
	-1.49	-0.00245	-1.49	-0.00212	-1.49	-0.00163	-1.49	-0.00145	-1.49	-0.00133	-1.49	-0.00123	-1.49	-0.0011	-1.49	-0.00103	-1.49	-0.00124	-1.49	-0.00148	-1.49	-0.00163	-1.49	-0.00228	-1.49	-0.00273		0.278	0.49	1.436	0.49
	-1.488	-0.00243	-1.488	-0.00209	-1.488	-0.00161	-1.488	-0.00142	-1.488	-0.0013	-1.488	-0.0012	-1.488	-0.00107	-1.488	-0.001	-1.488	-0.00121	-1.488	-0.00146	-1.488	-0.0016	-1.488	-0.00226	-1.488	-0.0027		0.281	0.61	1.435	0.61
	-1.486	-0.0024	-1.486	-0.00206	-1.486	-0.00158	-1.486	-0.0014	-1.486	-0.00127	-1.486	-0.00117	-1.486	-0.00105	-1.486	-0.0009776	-1.486	-0.00118	-1.486	-0.00143	-1.486	-0.00158	-1.486	-0.00223	-1.486	-0.00268		0.283	0.72	1.432	0.72
	-1.484	-0.00238	-1.484	-0.00203	-1.484	-0.00156	-1.484	-0.00137	-1.484	-0.00124	-1.484	-0.00115	-1.484	-0.00102	-1.484	-0.000953	-1.484	-0.00116	-1.484	-0.0014	-1.484	-0.00155	-1.484	-0.00221	-1.484	-0.00266		0.285	0.83	1.43	0.83
	-1.482	-0.00235	-1.482	-0.00201	-1.482	-0.00154	-1.482	-0.00135	-1.482	-0.00122	-1.482	-0.00112	-1.482	-0.0009972	-1.482	-0.0009293	-1.482	-0.00113	-1.482	-0.00138	-1.482	-0.00153	-1.482	-0.00219	-1.482	-0.00263		0.286	0.94	1.429	0.94
	-1.48	-0.00233	-1.48	-0.00198	-1.48	-0.00151	-1.48	-0.00132	-1.48	-0.00119	-1.48	-0.0011	-1.48	-0.0009735	-1.48	-0.0009065	-1.48	-0.00111	-1.48	-0.00135	-1.48	-0.0015	-1.48	-0.00216	-1.48	-0.00261		0.287	1.05	1.428	1.05
	-1.478	-0.00231	-1.478	-0.00196	-1.478	-0.00149	-1.478	-0.0013	-1.478	-0.00117	-1.478	-0.00107	-1.478	-0.0009506	-1.478	-0.0008844	-1.478	-0.00109	-1.478	-0.00133	-1.478	-0.00148	-1.478	-0.00214	-1.478	-0.00259		0.289	1.16	1.427	1.16
	-1.476	-0.00229	-1.476	-0.00193	-1.476	-0.00147	-1.476	-0.00128	-1.476	-0.00114	-1.476	-0.00105	-1.476	-0.0009284	-1.476	-0.0008629	-1.476	-0.00106	-1.476	-0.00131	-1.476	-0.00146	-1.476	-0.00212	-1.476	-0.00257		0.29	1.27	1.425	1.27
	-1.474	-0.00227	-1.474	-0.00191	-1.474	-0.00145	-1.474	-0.00126	-1.474	-0.00112	-1.474	-0.00103	-1.474	-0.000907	-1.474	-0.000842	-1.474	-0.00104	-1.474	-0.00129	-1.474	-0.00143	-1.474	-0.0021	-1.474	-0.00255		0.291	1.38	1.424	1.38
	-1.472	-0.00225	-1.472	-0.00189	-1.472	-0.00143	-1.472	-0.00124	-1.472	-0.0011	-1.472	-0.00101	-1.472	-0.0008861	-1.472	-0.0008217	-1.472	-0.00102	-1.472	-0.00127	-1.472	-0.00141	-1.472	-0.00208	-1.472	-0.00254		0.293	1.49	1.422	1.49
	-1.47	-0.00223	-1.47	-0.00187	-1.47	-0.00142	-1.47	-0.00122	-1.47	-0.00108	-1.47	-0.0009836	-1.47	-0.0008657	-1.47	-0.0008021	-1.47	-0.001	-1.47	-0.00125	-1.47	-0.00139	-1.47	-0.00206	-1.47	-0.00252		0.294	1.61	1.422	1.61
	-1.468	-0.00221	-1.468	-0.00185	-1.468	-0.0014	-1.468	-0.0012	-1.468	-0.00106	-1.468	-0.0009633	-1.468	-0.0008458	-1.468	-0.0007868	-1.468	-0.00098	-1.468	-0.00123	-1.468	-0.00137	-1.468	-0.00205	-1.468	-0.0025		0.295	1.72	1.421	1.72
	-1.466	-0.00219	-1.466	-0.00183	-1.466	-0.00138	-1.466	-0.00118	-1.466	-0.00104	-1.466	-0.0009434	-1.466	-0.0008267	-1.466	-0.0007681	-1.466	-0.0009605	-1.466	-0.00121	-1.466	-0.00135	-1.466	-0.00203	-1.466	-0.00248		0.296	1.83	1.419	1.83
	-1.464	-0.00217	-1.464	-0.00181	-1.464	-0.00136	-1.464	-0.00116	-1.464	-0.00102	-1.464	-0.0009238	-1.464	-0.0008081	-1.464	-0.0007498	-1.464	-0.0009416	-1.464	-0.00119	-1.464	-0.00133	-1.464	-0.00201	-1.464	-0.00247		0.296	1.94	1.419	1.94
	-1.462	-0.00216	-1.462	-0.00179	-1.462	-0.00135	-1.462	-0.00114	-1.462	-0.001	-1.462	-0.0009051	-1.462	-0.0007936	-1.462	-0.0007321	-1.462	-0.0009231	-1.462	-0.00117	-1.462	-0.00132	-1.462	-0.00199	-1.462	-0.00245		0.298	2.05	1.417	2.05
	-1.46	-0.00214	-1.46	-0.00177	-1.46	-0.00133	-1.46	-0.00113	-1.46	-0.0009832	-1.46	-0.0008866	-1.46	-0.0007758	-1.46	-0.0007149	-1.46	-0.0009051	-1.46	-0.00115	-1.46	-0.0013	-1.46	-0.00198	-1.46	-0.00243		0.298	2.16	1.417	2.16
	-1.458	-0.00212	-1.458	-0.00175	-1.458	-0.00131	-1.458	-0.00111	-1.458	-0.0009654	-1.458	-0.0008689	-1.458	-0.0007586	-1.458	-0.0006979	-1.458	-0.0008875	-1.458	-0.00113	-1.458	-0.00128	-1.458	-0.00196	-1.458	-0.00242		0.299	2.27	1.416	2.27
	-1.456	-0.00211	-1.456	-0.00174	-1.456	-0.0013	-1.456	-0.00109	-1.456	-0.0009483	-1.456	-0.0008513	-1.456	-0.0007418	-1.456	-0.0006813	-1.456	-0.0008702	-1.456	-0.00112	-1.456	-0.00126	-1.456	-0.00194	-1.456	-0.0024		0.3	2.39	1.415	2.38
	-1.454	-0.00209	-1.454	-0.00172	-1.454	-0.00128	-1.454	-0.00108	-1.454	-0.0009315	-1.454	-0.0008343	-1.454	-0.0007253	-1.454	-0.0006651	-1.454	-0.0008536	-1.454	-0.0011	-1.454	-0.00125	-1.454	-0.00193	-1.454	-0.00239		0.301	2.5	1.414	2.49
	-1.452	-0.00208	-1.452	-0.0017	-1.452	-0.00127	-1.452	-0.00106	-1.452	-0.0009151	-1.452	-0.0008176	-1.452	-0.0007092	-1.452	-0.0006494	-1.452	-0.0008374	-1.452	-0.00108	-1.452	-0.00123	-1.452	-0.00191	-1.452	-0.00237		0.301	2.61	1.413	2.61
	-1.45	-0.00206	-1.45	-0.00169	-1.45	-0.00125	-1.45	-0.00105	-1.45	-0.000899	-1.45	-0.0008013	-1.45	-0.0006935	-1.45	-0.0006339	-1.45	-0.0008215	-1.45	-0.00107	-1.45	-0.00121	-1.45	-0.0019	-1.45	-0.00236		0.302	2.72	1.412	2.72
	-1.448	-0.00205	-1.448	-0.00167	-1.448	-0.00124	-1.448	-0.00103	-1.448	-0.0008833	-1.448	-0.0007917	-1.448	-0.0006781	-1.448	-0.0006187	-1.448	-0.0008059	-1.448	-0.00105	-1.448	-0.0012	-1.448	-0.00188	-1.448	-0.00234		0.303	2.83	1.412	2.83
	-1.446	-0.00203	-1.446	-0.00165	-1.446	-0.00123	-1.446	-0.00102	-1.446	-0.0008681	-1.446	-0.0007762	-1.446	-0.0006632	-1.446	-0.0006039	-1.446	-0.0007943	-1.446	-0.00104	-1.446	-0.00118	-1.446	-0.00187	-1.446	-0.00233		0.304	2.94	1.411	2.94
	-1.444	-0.00202	-1.444	-0.00164	-1.444	-0.00121	-1.444	-0.001	-1.444	-0.0008531	-1.444	-0.000761	-1.444	-0.0006484	-1.444	-0.0005895	-1.444	-0.0007793	-1.444	-0.00102	-1.444	-0.00117	-1.444	-0.00186	-1.444	-0.00232		0.304	3.05	1.414	3.05
	-1.442	-0.002	-1.442	-0.00162	-1.442	-0.0012	-1.442	-0.0009892	-1.442	-0.0008386	-1.442	-0.0007462	-1.442	-0.0006342	-1.442	-0.0005754	-1.442	-0.0007648	-1.442	-0.00101	-1.442	-0.00115	-1.442	-0.00184	-1.442	-0.0023		0.305	3.16	1.419	3.16
	-1.44	-0.00199	-1.44	-0.00161	-1.44	-0.00119	-1.44	-0.0009758	-1.44	-0.0008245	-1.44	-0.0007318	-1.44	-0.0006203	-1.44	-0.0005618	-1.44	-0.0007507	-1.44	-0.0009921	-1.44	-0.00114	-1.44	-0.00183	-1.44	-0.00229		0.306	3.28	1.421	3.27
	-1.438	-0.00198	-1.438	-0.0016	-1.438	-0.00117	-1.438	-0.0009626	-1.438	-0.0008105	-1.438	-0.0007174	-1.438	-0.0006067	-1.438	-0.0005482	-1.438	-0.0007368	-1.438	-0.0009778	-1.438	-0.00112	-1.438	-0.00182	-1.438	-0.00228		0.306	3.39	1.421	3.38
	-1.436	-0.00196	-1.436	-0.00158	-1.436	-0.00116	-1.436	-0.0009495	-1.436	-0.0008011	-1.436	-0.0007036	-1.436	-0.0005932	-1.436	-0.0005349	-1.436	-0.0007234	-1.436	-0.0009645	-1.436	-0.00111	-1.436	-0.0018	-1.436	-0.00226		0.307	3.5	1.421	3.49
	-1.434	-0.00195	-1.434	-0.00157	-1.434	-0.00115	-1.434	-0.0009369	-1.434	-0.0007878	-1.434	-0.00069	-1.434	-0.0005801	-1.434	-0.000522	-1.434	-0.0007102	-1.434	-0.0009508	-1.434	-0.0011	-1.434	-0.00179	-1.434	-0.00225		0.308	3.61	1.421	3.61
	-1.432	-0.00194	-1.432	-0.00155	-1.432	-0.00114	-1.432	-0.0009246	-1.432	-0.0007749	-1.432	-0.0006767	-1.432	-0.0005673	-1.432	-0.0005094	-1.432	-0.0006972	-1.432	-0.0009375	-1.432	-0.00108	-1.432	-0.00178	-1.432	-0.00224		0.308	3.72	1.42	3.72
	-1.43	-0.00193	-1.43	-0.00154	-1.43	-0.00113	-1.43	-0.0009126	-1.43	-0.0007624	-1.43	-0.0006639	-1.43	-0.0005549	-1.43	-0.0004971	-1.43	-0.0006846	-1.43	-0.0009244	-1.43	-0.00107	-1.43	-0.00177	-1.43	-0.00223		0.309	3.83	1.419	3.83
	-1.428	-0.00191	-1.428	-0.00153	-1.428	-0.00111	-1.428	-0.0009008	-1.428	-0.00075	-1.428	-0.0006513	-1.428	-0.000543	-1.428	-0.0004849	-1.428	-0.0006723	-1.428	-0.0009119	-1.428	-0.00106	-1.428	-0.00175	-1.428	-0.00222		0.31	3.94	1.419	3.94
	-1.426	-0.0019	-1.426	-0.00152	-1.426	-0.0011	-1.426	-0.0008893	-1.426	-0.000738	-1.426	-0.0006391	-1.426	-0.0005314	-1.426	-0.0004732	-1.426	-0.0006604	-1.426	-0.0008994	-1.426	-0.00104	-1.426	-0.00174	-1.426	-0.0022		0.311	4.05	1.418	4.05
	-1.424	-0.00189	-1.424	-0.0015	-1.424	-0.00109	-1.424	-0.0008779	-1.424	-0.0007263	-1.424	-0.0006273	-1.424	-0.0005198	-1.424	-0.0004617	-1.424	-0.0006487	-1.424	-0.0008871	-1.424	-0.00103	-1.424	-0.00173	-1.424	-0.00219		0.311	4.16	1.418	4.16
	-1.422	-0.00188	-1.422	-0.00149	-1.422	-0.00108	-1.422	-0.0008669	-1.422	-0.0007148	-1.422	-0.0006156	-1.422	-0.0005086	-1.422	-0.0004504	-1.422	-0.0006372	-1.422	-0.0008752	-1.422	-0.00102	-1.422	-0.00172	-1.422	-0.00218		0.312	4.23	1.417	4.27
	-1.42	-0.00187	-1.42	-0.00148	-1.42	-0.00107	-1.42	-0.0008562	-1.42	-0.0007036	-1.42	-0.0006041	-1.42	-0.0004977	-1.42	-0.0004395	-1.42	-0.000626	-1.42	-0.0008633	-1.42	-0.00101	-1.42	-0.00171	-1.42	-0.00217		0.313	4.23	1.417	4.38
	-1.418	-0.00185	-1.418	-0.00147	-1.418	-0.00106	-1.418	-0.0008455	-1.418	-0.0006926	-1.418	-0.0005928	-1.418	-0.0004871	-1.418	-0.0004288	-1.418	-0.000615	-1.418	-0.0008517	-1.418	-0.0009954	-1.418	-0.0017	-1.418	-0.00216		0.313	4.39	1.417	4.49
	-1.416	-0.00184	-1.416	-0.00146	-1.416	-0.00105	-1.416	-0.0008351	-1.416	-0.000682	-1.416	-0.0005821	-1.416	-0.0004767	-1.416	-0.0004183	-1.416	-0.0006043	-1.416	-0.0008402	-1.416	-0.0009841	-1.416	-0.00168	-1.416	-0.00215		0.314	4.5	1.417	4.61
	-1.414	-0.00183	-1.414	-0.00144	-1.414	-0.00104	-1.414	-0.0008248	-1.414	-0.0006715	-1.414	-0.0005714	-1.414	-0.0004666	-1.414	-0.0004081	-1.414	-0.0005938	-1.414	-0.0008292	-1.414	-0.0009726	-1.414	-0.00167	-1.414	-0.00214		0.314	4.61	1.416	4.72
	-1.412	-0.00182	-1.412	-0.00143	-1.412	-0.00103	-1.412	-0.0008149	-1.412	-0.0006613	-1.412	-0.000561	-1.412	-0.0004567	-1.412	-0.0003982	-1.412	-0.0005835	-1.412	-0.000818	-1.412	-0.0009614	-1.412	-0.00166	-1.412	-0.00213		0.315	4.72	1.416	4.83
	-1.41	-0.00181	-1.41	-0.00142	-1.41	-0.00102	-1.41	-0.0008051	-1.41	-0.0006513	-1.41	-0.000551	-1.41	-0.000447	-1.41	-0.0003886	-1.41	-0.0005738	-1.41	-0.0008072	-1.41	-0.0009504	-1.41	-0.00165	-1.41	-0.00212		0.315	4.83	1.416	4.94
	-1.408	-0.0018	-1.408	-0.00141	-1.408	-0.00101	-1.408	-0.0007991	-1.408	-0.0006416	-1.408	-0.0005412	-1.408	-0.0004377	-1.408	-0.0003791	-1.408	-0.0005639	-1.408	-0.0008017	-1.408	-0.0009395	-1.408	-0.00164	-1.408	-0.00211		0.316	4.94	1.415	5.05
	-1.406	-0.00179	-1.406	-0.0014	-1.406	-0.001	-1.406	-0.0007897	-1.406	-0.000632	-1.406	-0.0005316	-1.406	-0.0004284	-1.406	-0.0003699	-1.406	-0.0005544	-1.406	-0.0007911	-1.406	-0.0009287	-1.406	-0.00163	-1.406	-0.00209		0.316	5.05	1.414	5.16
	-1.404	-0.00178	-1.404	-0.00139	-1.404	-0.0009913	-1.404	-0.0007805	-1.404	-0.0006227	-1.404	-0.0005223	-1.404	-0.0004197	-1.404	-0.000361	-1.404	-0.0005452	-1.404	-0.000781	-1.404	-0.0009185	-1.404	-0.00162	-1.404	-0.00208		0.317	5.16	1.414	5.27
	-1.402	-0.00177	-1.402	-0.00138	-1.402	-0.0009823	-1.402	-0.0007714	-1.402	-0.0006136	-1.402	-0.0005132	-1.402	-0.0004109	-1.402	-0.0003521	-1.402	-0.000536	-1.402	-0.0007708	-1.402	-0.0009079	-1.402	-0.00161	-1.402	-0.00208		0.317	5.28	1.414	5.38
	-1.4	-0.00176	-1.4	-0.00137	-1.4	-0.0009734	-1.4	-0.0007625	-1.4	-0.0006047	-1.4	-0.0005042	-1.4	-0.0004025	-1.4	-0.0003436	-1.4	-0.0005271	-1.4	-0.0007609	-1.4	-0.0008976	-1.4	-0.0016	-1.4	-0.00207		0.317	5.39	1.413	5.49
	-1.398	-0.00175	-1.398	-0.00136	-1.398	-0.0009649	-1.398	-0.0007538	-1.398	-0.0005959	-1.398	-0.0004954	-1.398	-0.0003942	-1.398	-0.0003353	-1.398	-0.0005185	-1.398	-0.0007509	-1.398	-0.0008876	-1.398	-0.00159	-1.398	-0.00206		0.318	5.5	1.413	5.61
	-1.396	-0.00174	-1.396	-0.00135	-1.396	-0.0009563	-1.396	-0.0007452	-1.396	-0.0005873	-1.396	-0.0004871	-1.396	-0.0003862	-1.396	-0.0003271	-1.396	-0.0005097	-1.396	-0.0007413	-1.396	-0.0008776	-1.396	-0.00158	-1.396	-0.00205		0.319	5.61	1.412	5.72
	-1.394	-0.00173	-1.394	-0.00134	-1.394	-0.0009479	-1.394	-0.0007368	-1.394	-0.000579	-1.394	-0.0004786	-1.394	-0.0003783	-1.394	-0.0003192	-1.394	-0.0005014	-1.394	-0.0007317	-1.394	-0.000868	-1.394	-0.00157	-1.394	-0.00204		0.319	5.72	1.412	5.83
	-1.392	-0.00172	-1.392	-0.00133	-1.392	-0.0009395	-1.392	-0.0007284	-1.392	-0.0005707	-1.392	-0.0004705	-1.392	-0.0003708	-1.392	-0.0003116	-1.392	-0.0004932	-1.392	-0.0007221	-1.392	-0.0008583	-1.392	-0.00156	-1.392	-0.00203		0.32	5.83	1.412	5.94
	-1.39	-0.00171	-1.39	-0.00132	-1.39	-0.0009313	-1.39	-0.0007202	-1.39	-0.0005626	-1.39	-0.0004625	-1.39	-0.0003632	-1.39	-0.0003043	-1.39	-0.0004852	-1.39	-0.0007128	-1.39	-0.0008487	-1.39	-0.00155	-1.39	-0.00202		0.321	5.94	1.411	6.05
	-1.388	-0.0017	-1.388	-0.00132	-1.388	-0.0009235	-1.388	-0.000712	-1.388	-0.0005546	-1.388	-0.0004548	-1.388	-0.000356	-1.388	-0.000297	-1.388	-0.0004772	-1.388	-0.0007036	-1.388	-0.0008393	-1.388	-0.00155	-1.388	-0.00201		0.321	6.05	1.411	6.16
	-1.386	-0.00169	-1.386	-0.00131	-1.386	-0.0009156	-1.386	-0.000704	-1.386	-0.0005468	-1.386	-0.0004472	-1.386	-0.000349	-1.386	-0.00029	-1.386	-0.0004695	-1.386	-0.0006946	-1.386	-0.00083	-1.386	-0.00154	-1.386	-0.002		0.321	6.16	1.411	6.27
	-1.384	-0.00168	-1.384	-0.0013	-1.384	-0.0009079	-1.384	-0.0006961	-1.384	-0.0005392	-1.384	-0.0004396	-1.384	-0.0003419	-1.384	-0.0002831	-1.384	-0.0004617	-1.384	-0.0006858	-1.384	-0.0008208	-1.384	-0.00153	-1.384	-0.00199		0.322	6.27	1.41	6.38
	-1.382	-0.00167	-1.382	-0.00129	-1.382	-0.0009003	-1.382	-0.0006883	-1.382	-0.0005316	-1.382	-0.0004327	-1.382	-0.0003353	-1.382	-0.0002765	-1.382	-0.0004544	-1.382	-0.000677	-1.382	-0.0008116	-1.382	-0.00152	-1.382	-0.00198		0.322	6.39	1.41	6.49
	-1.38	-0.00166	-1.38	-0.00128	-1.38	-0.0008929	-1.38	-0.0006806	-1.38	-0.000524	-1.38	-0.0004254	-1.38	-0.0003286	-1.38	-0.0002699	-1.38	-0.000447	-1.38	-0.0006682	-1.38	-0.0008026	-1.38	-0.00151	-1.38	-0.00198		0.323	6.5	1.409	6.6
	-1.378	-0.00165	-1.378	-0.00127	-1.378	-0.0008856	-1.378	-0.000673	-1.378	-0.0005167	-1.378	-0.0004186	-1.378	-0.0003222	-1.378	-0.0002635	-1.378	-0.0004397	-1.378	-0.0006596	-1.378	-0.0007989	-1.378	-0.0015	-1.378	-0.00197		0.323	6.61	1.409	6.72
	-1.376	-0.00164	-1.376	-0.00126	-1.376	-0.0008784	-1.376	-0.0006654	-1.376	-0.0005095	-1.376	-0.0004117	-1.376	-0.0003158	-1.376	-0.0002572	-1.376	-0.0004326	-1.376	-0.0006511	-1.376	-0.0007901	-1.376	-0.00149	-1.376	-0.00196		0.324	6.72	1.409	6.83
	-1.374	-0.00163	-1.374	-0.00126	-1.374	-0.0008714	-1.374	-0.0006579	-1.374	-0.0005023	-1.374	-0.000405	-1.374	-0.0003095	-1.374	-0.0002511	-1.374	-0.0004255	-1.374	-0.0006425	-1.374	-0.0007815	-1.374	-0.00148	-1.374	-0.00195		0.324	6.83	1.408	6.94
	-1.372	-0.00163	-1.372	-0.00125	-1.372	-0.0008644	-1.372	-0.0006505	-1.372	-0.0004953	-1.372	-0.0003984	-1.372	-0.0003034	-1.372	-0.000245	-1.372	-0.0004184	-1.372	-0.0006341	-1.372	-0.0007726	-1.372	-0.00148	-1.372	-0.00194		0.324	6.94	1.407	7.05
	-1.37	-0.00162	-1.37	-0.00124	-1.37	-0.0008577	-1.37	-0.0006432	-1.37	-0.0004883	-1.37	-0.000392	-1.37	-0.0002974	-1.37	-0.0002391	-1.37	-0.0004115	-1.37	-0.0006259	-1.37	-0.0007642	-1.37	-0.00147	-1.37	-0.00193		0.325	7.06	1.407	7.16
	-1.368	-0.00161	-1.368	-0.00123	-1.368	-0.000851	-1.368	-0.000636	-1.368	-0.0004815	-1.368	-0.0003856	-1.368	-0.0002915	-1.368	-0.0002334	-1.368	-0.0004048	-1.368	-0.0006178	-1.368	-0.000756	-1.368	-0.00146	-1.368	-0.00193		0.326	7.17	1.406	7.27
	-1.366	-0.0016	-1.366	-0.00122	-1.366	-0.0008443	-1.366	-0.0006287	-1.366	-0.0004746	-1.366	-0.0003792	-1.366	-0.0002857	-1.366	-0.0002277	-1.366	-0.000398	-1.366	-0.0006097	-1.366	-0.0007475	-1.366	-0.00145	-1.366	-0.00192		0.327	7.28	1.406	7.38
	-1.364	-0.00159	-1.364	-0.00122	-1.364	-0.0008379	-1.364	-0.0006214	-1.364	-0.0004678	-1.364	-0.0003728	-1.364	-0.00028	-1.364	-0.0002221	-1.364	-0.0003911	-1.364	-0.0006015	-1.364	-0.000739	-1.364	-0.00144	-1.364	-0.00191		0.327	7.39	1.406	7.5
	-1.362	-0.00158	-1.362	-0.00121	-1.362	-0.0008316	-1.362	-0.0006141	-1.362	-0.0004611	-1.362	-0.0003667	-1.362	-0.0002743	-1.362	-0.0002165	-1.362	-0.0003842	-1.362	-0.0005935	-1.362	-0.0007308	-1.362	-0.00144	-1.362	-0.0019		0.327	7.5	1.405	7.61
	-1.36	-0.00158	-1.36	-0.0012	-1.36	-0.0008255	-1.36	-0.000607	-1.36	-0.0004544	-1.36	-0.0003605	-1.36	-0.0002686	-1.36	-0.0002111	-1.36	-0.0003778	-1.36	-0.0005854	-1.36	-0.0007227	-1.36	-0.00143	-1.36	-0.0019		0.328	7.61	1.405	7.72
	-1.358	-0.00157	-1.358	-0.00119	-1.358	-0.000819	-1.358	-0.0005999	-1.358	-0.0004477	-1.358	-0.0003544	-1.358	-0.000263	-1.358	-0.0002058	-1.358	-0.0003712	-1.358	-0.0005776	-1.358	-0.0007146	-1.358	-0.00142	-1.358	-0.00189		0.328	7.72	1.404	7.83
	-1.356	-0.00156	-1.356	-0.00119	-1.356	-0.000813	-1.356	-0.0005928	-1.356	-0.0004411	-1.356	-0.0003484	-1.356	-0.0002574	-1.356	-0.0002003	-1.356	-0.0003645	-1.356	-0.0005697	-1.356	-0.0007067	-1.356	-0.00141	-1.356	-0.00188		0.329	7.83	1.404	7.94
	-1.354	-0.00155	-1.354	-0.00118	-1.354	-0.0008068	-1.354	-0.0005856	-1.354	-0.0004343	-1.354	-0.0003424	-1.354	-0.0002518	-1.354	-0.0001951	-1.354	-0.000358	-1.354	-0.000562	-1.354	-0.0006988	-1.354	-0.00141	-1.354	-0.00187		0.329	7.94	1.404	8.05
	-1.352	-0.00154	-1.352	-0.00117	-1.352	-0.0008069	-1.352	-0.0005787	-1.352	-0.0004278	-1.352	-0.0003363	-1.352	-0.0002464	-1.352	-0.0001899	-1.352	-0.0003515	-1.352	-0.0005543	-1.352	-0.0006911	-1.352	-0.0014	-1.352	-0.00187		0.329	8.06	1.403	8.16
	-1.35	-0.00154	-1.35	-0.00117	-1.35	-0.0008009	-1.35	-0.0005716	-1.35	-0.0004212	-1.35	-0.0003303	-1.35	-0.000241	-1.35	-0.0001847	-1.35	-0.0003451	-1.35	-0.0005467	-1.35	-0.0006836	-1.35	-0.00139	-1.35	-0.00186		0.33	8.17	1.403	8.27
	-1.348	-0.00153	-1.348	-0.00116	-1.348	-0.000795	-1.348	-0.0005645	-1.348	-0.0004146	-1.348	-0.0003245	-1.348	-0.0002356	-1.348	-0.0001795	-1.348	-0.0003385	-1.348	-0.000539	-1.348	-0.0006758	-1.348	-0.00138	-1.348	-0.00185		0.33	8.28	1.403	8.38
	-1.346	-0.00152	-1.346	-0.00115	-1.346	-0.0007893	-1.346	-0.0005573	-1.346	-0.000408	-1.346	-0.0003186	-1.346	-0.0002301	-1.346	-0.0001743	-1.346	-0.000332	-1.346	-0.0005314	-1.346	-0.0006682	-1.346	-0.00138	-1.346	-0.00185		0.331	8.39	1.402	8.5
	-1.344	-0.00151	-1.344	-0.00114	-1.344	-0.0007837	-1.344	-0.0005503	-1.344	-0.0004013	-1.344	-0.0003127	-1.344	-0.0002247	-1.344	-0.0001692	-1.344	-0.0003255	-1.344	-0.0005237	-1.344	-0.0006606	-1.344	-0.00137	-1.344	-0.00184		0.331	8.5	1.402	8.61
	-1.342	-0.00151	-1.342	-0.00114	-1.342	-0.000778	-1.342	-0.0005433	-1.342	-0.0003947	-1.342	-0.0003069	-1.342	-0.0002194	-1.342	-0.0001639	-1.342	-0.000319	-1.342	-0.0005161	-1.342	-0.0006534	-1.342	-0.00136	-1.342	-0.00183		0.332	8.61	1.401	8.72
	-1.34	-0.0015	-1.34	-0.00113	-1.34	-0.0007724	-1.34	-0.0005363	-1.34	-0.0003881	-1.34	-0.000301	-1.34	-0.000214	-1.34	-0.000159	-1.34	-0.0003123	-1.34	-0.0005088	-1.34	-0.000646	-1.34	-0.00136	-1.34	-0.00182		0.332	8.72	1.401	8.83
	-1.338	-0.00149	-1.338	-0.00112	-1.338	-0.0007666	-1.338	-0.0005292	-1.338	-0.0003814	-1.338	-0.000295	-1.338	-0.0002084	-1.338	-0.0001537	-1.338	-0.0003056	-1.338	-0.0005012	-1.338	-0.0006388	-1.338	-0.00135	-1.338	-0.00182		0.332	8.83	1.401	8.94
	-1.336	-0.00148	-1.336	-0.00112	-1.336	-0.0007611	-1.336	-0.0005221	-1.336	-0.0003749	-1.336	-0.000289	-1.336	-0.0002029	-1.336	-0.0001486	-1.336	-0.0002991	-1.336	-0.0004937	-1.336	-0.0006318	-1.336	-0.00134	-1.336	-0.00181		0.333	8.94	1.4	9.05
	-1.334	-0.00148	-1.334	-0.00111	-1.334	-0.0007554	-1.334	-0.0005151	-1.334	-0.0003682	-1.334	-0.0002831	-1.334	-0.0001975	-1.334	-0.0001434	-1.334	-0.0002925	-1.334	-0.0004861	-1.334	-0.0006248	-1.334	-0.00134	-1.334	-0.00181		0.334	9.06	1.399	9.16
	-1.332	-0.00147	-1.332	-0.0011	-1.332	-0.0007499	-1.332	-0.000508	-1.332	-0.0003615	-1.332	-0.000277	-1.332	-0.000192	-1.332	-0.0001381	-1.332	-0.000286	-1.332	-0.0004787	-1.332	-0.0006179	-1.332	-0.00133	-1.332	-0.0018		0.334	9.17	1.399	9.27
	-1.33	-0.00146	-1.33	-0.0011	-1.33	-0.0007444	-1.33	-0.0005009	-1.33	-0.0003547	-1.33	-0.000271	-1.33	-0.0001866	-1.33	-0.0001329	-1.33	-0.0002794	-1.33	-0.0004712	-1.33	-0.000611	-1.33	-0.00132	-1.33	-0.00179		0.334	9.28	1.399	9.38
	-1.328	-0.00146	-1.328	-0.00109	-1.328	-0.0007388	-1.328	-0.0004937	-1.328	-0.000348	-1.328	-0.000265	-1.328	-0.0001811	-1.328	-0.0001275	-1.328	-0.0002727	-1.328	-0.0004639	-1.328	-0.0006043	-1.328	-0.00132	-1.328	-0.00179		0.335	9.39	1.398	9.5
	-1.326	-0.00145	-1.326	-0.00109	-1.326	-0.0007332	-1.326	-0.0004866	-1.326	-0.0003411	-1.326	-0.000259	-1.326	-0.0001756	-1.326	-0.0001224	-1.326	-0.0002659	-1.326	-0.0004564	-1.326	-0.0005978	-1.326	-0.00131	-1.326	-0.00178		0.335	9.5	1.398	9.61
	-1.324	-0.00144	-1.324	-0.00108	-1.324	-0.0007277	-1.324	-0.0004795	-1.324	-0.0003344	-1.324	-0.0002529	-1.324	-0.00017	-1.324	-0.0001169	-1.324	-0.000259	-1.324	-0.0004491	-1.324	-0.0005914	-1.324	-0.0013	-1.324	-0.00177		0.335	9.61	1.398	9.72
	-1.322	-0.00144	-1.322	-0.00107	-1.322	-0.0007222	-1.322	-0.0004723	-1.322	-0.0003275	-1.322	-0.0002467	-1.322	-0.0001643	-1.322	-0.0001115	-1.322	-0.0002522	-1.322	-0.0004418	-1.322	-0.0005851	-1.322	-0.0013	-1.322	-0.00177		0.336	9.72	1.398	9.83
	-1.32	-0.00143	-1.32	-0.00107	-1.32	-0.0007166	-1.32	-0.0004651	-1.32	-0.0003206	-1.32	-0.0002405	-1.32	-0.0001584	-1.32	-0.000106	-1.32	-0.0002452	-1.32	-0.0004344	-1.32	-0.0005792	-1.32	-0.00129	-1.32	-0.00176		0.337	9.83	1.397	9.94
	-1.318	-0.00142	-1.318	-0.00106	-1.318	-0.0007111	-1.318	-0.0004578	-1.318	-0.0003136	-1.318	-0.0002343	-1.318	-0.0001528	-1.318	-0.0001005	-1.318	-0.0002383	-1.318	-0.0004273	-1.318	-0.0005732	-1.318	-0.00129	-1.318	-0.00176		0.337	9.94	1.396	10.05
	-1.316	-0.00142	-1.316	-0.00106	-1.316	-0.0007056	-1.316	-0.0004506	-1.316	-0.0003067	-1.316	-0.0002279	-1.316	-0.000147	-1.316	-9.475e-05	-1.316	-0.0002313	-1.316	-0.00042	-1.316	-0.0005673	-1.316	-0.00128	-1.316	-0.00175		0.337	10.06	1.396	10.16
	-1.314	-0.00141	-1.314	-0.00105	-1.314	-0.0007002	-1.314	-0.0004434	-1.314	-0.0002996	-1.314	-0.0002215	-1.314	-0.0001411	-1.314	-8.923e-05	-1.314	-0.0002242	-1.314	-0.0004128	-1.314	-0.0005615	-1.314	-0.00127	-1.314	-0.00174		0.338	10.17	1.396	10.27
	-1.312	-0.00141	-1.312	-0.00105	-1.312	-0.0006948	-1.312	-0.0004362	-1.312	-0.0002926	-1.312	-0.0002151	-1.312	-0.0001353	-1.312	-8.34e-05	-1.312	-0.0002171	-1.312	-0.0004055	-1.312	-0.000556	-1.312	-0.00127	-1.312	-0.00174		0.338	10.28	1.395	10.39
	-1.31	-0.0014	-1.31	-0.00104	-1.31	-0.000689	-1.31	-0.000429	-1.31	-0.0002853	-1.31	-0.0002086	-1.31	-0.0001292	-1.31	-7.768e-05	-1.31	-0.0002099	-1.31	-0.0003983	-1.31	-0.0005503	-1.31	-0.00126	-1.31	-0.00173		0.339	10.39	1.395	10.5
	-1.308	-0.00139	-1.308	-0.00104	-1.308	-0.0006839	-1.308	-0.0004219	-1.308	-0.0002782	-1.308	-0.0002021	-1.308	-0.0001233	-1.308	-7.206e-05	-1.308	-0.0002027	-1.308	-0.0003912	-1.308	-0.0005452	-1.308	-0.00126	-1.308	-0.00173		0.339	10.5	1.394	10.61
	-1.306	-0.00139	-1.306	-0.00103	-1.306	-0.0006783	-1.306	-0.0004146	-1.306	-0.0002708	-1.306	-0.0001957	-1.306	-0.0001172	-1.306	-6.606e-05	-1.306	-0.0001954	-1.306	-0.0003843	-1.306	-0.0005399	-1.306	-0.00125	-1.306	-0.00172		0.339	10.61	1.394	10.72
	-1.304	-0.00138	-1.304	-0.00103	-1.304	-0.000673	-1.304	-0.0004073	-1.304	-0.0002635	-1.304	-0.0001887	-1.304	-0.0001109	-1.304	-6.006e-05	-1.304	-0.0001879	-1.304	-0.0003771	-1.304	-0.0005351	-1.304	-0.00125	-1.304	-0.00172		0.34	10.72	1.394	10.83
	-1.302	-0.00138	-1.302	-0.00102	-1.302	-0.0006677	-1.302	-0.0004002	-1.302	-0.0002563	-1.302	-0.0001819	-1.302	-0.0001047	-1.302	-5.394e-05	-1.302	-0.0001806	-1.302	-0.0003702	-1.302	-0.0005301	-1.302	-0.00124	-1.302	-0.00171		0.34	10.83	1.393	10.94
	-1.3	-0.00137	-1.3	-0.00102	-1.3	-0.0006624	-1.3	-0.000393	-1.3	-0.0002488	-1.3	-0.0001752	-1.3	-9.845e-05	-1.3	-4.776e-05	-1.3	-0.0001733	-1.3	-0.0003632	-1.3	-0.0005253	-1.3	-0.00123	-1.3	-0.00171		0.34	10.94	1.393	11.05
	-1.298	-0.00137	-1.298	-0.00101	-1.298	-0.0006573	-1.298	-0.0003859	-1.298	-0.0002414	-1.298	-0.0001685	-1.298	-9.216e-05	-1.298	-4.155e-05	-1.298	-0.0001659	-1.298	-0.0003564	-1.298	-0.0005205	-1.298	-0.00123	-1.298	-0.0017		0.341	11.05	1.393	11.16
	-1.296	-0.00136	-1.296	-0.00101	-1.296	-0.0006523	-1.296	-0.0003786	-1.296	-0.000234	-1.296	-0.0001617	-1.296	-8.579e-05	-1.296	-3.53e-05	-1.296	-0.0001583	-1.296	-0.0003496	-1.296	-0.0005158	-1.296	-0.00122	-1.296	-0.0017		0.342	11.16	1.392	11.27
	-1.294	-0.00136	-1.294	-0.001	-1.294	-0.0006471	-1.294	-0.0003715	-1.294	-0.0002265	-1.294	-0.0001547	-1.294	-7.937e-05	-1.294	-2.89e-05	-1.294	-0.0001507	-1.294	-0.0003429	-1.294	-0.0005111	-1.294	-0.00122	-1.294	-0.00169		0.342	11.27	1.392	11.39
	-1.292	-0.00135	-1.292	-0.000997	-1.292	-0.0006422	-1.292	-0.0003646	-1.292	-0.000219	-1.292	-0.0001476	-1.292	-7.298e-05	-1.292	-2.246e-05	-1.292	-0.0001431	-1.292	-0.0003363	-1.292	-0.0005067	-1.292	-0.00121	-1.292	-0.00169		0.342	11.38	1.391	11.5
	-1.29	-0.00135	-1.29	-0.0009928	-1.29	-0.0006372	-1.29	-0.0003576	-1.29	-0.0002115	-1.29	-0.0001407	-1.29	-6.644e-05	-1.29	-1.593e-05	-1.29	-0.0001354	-1.29	-0.0003297	-1.29	-0.0005021	-1.29	-0.00121	-1.29	-0.00168		0.344	11.49	1.391	11.61
	-1.288	-0.00134	-1.288	-0.0009886	-1.288	-0.0006323	-1.288	-0.0003507	-1.288	-0.0002039	-1.288	-0.0001334	-1.288	-5.98e-05	-1.288	-9.299e-06	-1.288	-0.0001277	-1.288	-0.0003233	-1.288	-0.0004977	-1.288	-0.0012	-1.288	-0.00168		0.344	11.61	1.391	11.72
	-1.286	-0.00134	-1.286	-0.0009848	-1.286	-0.0006277	-1.286	-0.0003438	-1.286	-0.0001964	-1.286	-0.0001262	-1.286	-5.311e-05	-1.286	-2.611e-06	-1.286	-0.00012	-1.286	-0.0003169	-1.286	-0.0004934	-1.286	-0.0012	-1.286	-0.00167		0.344	11.72	1.39	11.83
	-1.284	-0.00133	-1.284	-0.0009809	-1.284	-0.0006229	-1.284	-0.0003369	-1.284	-0.0001887	-1.284	-0.0001189	-1.284	-4.639e-05	-1.284	4.214e-06	-1.284	-0.0001122	-1.284	-0.0003106	-1.284	-0.0004891	-1.284	-0.00119	-1.284	-0.00167		0.345	11.83	1.389	11.94
	-1.282	-0.00133	-1.282	-0.0009772	-1.282	-0.0006184	-1.282	-0.0003302	-1.282	-0.0001812	-1.282	-0.0001117	-1.282	-3.963e-05	-1.282	1.081e-05	-1.282	-0.0001044	-1.282	-0.0003047	-1.282	-0.0004849	-1.282	-0.00119	-1.282	-0.00166		0.345	11.94	1.389	12.05
	-1.28	-0.00133	-1.28	-0.0009736	-1.28	-0.0006138	-1.28	-0.0003235	-1.28	-0.0001736	-1.28	-0.0001042	-1.28	-3.28e-05	-1.28	1.779e-05	-1.28	-9.66e-05	-1.28	-0.0002987	-1.28	-0.0004808	-1.28	-0.00118	-1.28	-0.00166		0.345	12.05	1.388	12.16
	-1.278	-0.00132	-1.278	-0.0009701	-1.278	-0.0006095	-1.278	-0.0003169	-1.278	-0.000166	-1.278	-9.692e-05	-1.278	-2.596e-05	-1.278	2.472e-05	-1.278	-8.878e-05	-1.278	-0.0002929	-1.278	-0.0004767	-1.278	-0.00118	-1.278	-0.00166		0.346	12.16	1.388	12.27
	-1.276	-0.00132	-1.276	-0.0009668	-1.276	-0.0006053	-1.276	-0.0003105	-1.276	-0.0001585	-1.276	-8.955e-05	-1.276	-1.911e-05	-1.276	3.172e-05	-1.276	-8.103e-05	-1.276	-0.0002873	-1.276	-0.0004728	-1.276	-0.00118	-1.276	-0.00165		0.346	12.27	1.388	12.38
	-1.274	-0.00131	-1.274	-0.0009636	-1.274	-0.0006013	-1.274	-0.0003041	-1.274	-0.0001509	-1.274	-8.229e-05	-1.274	-1.221e-05	-1.274	3.877e-05	-1.274	-7.333e-05	-1.274	-0.0002818	-1.274	-0.000469	-1.274	-0.00117	-1.274	-0.00165		0.347	12.38	1.387	12.5
	-1.272	-0.00131	-1.272	-0.0009605	-1.272	-0.0005973	-1.272	-0.000298	-1.272	-0.0001434	-1.272	-7.492e-05	-1.272	-5.254e-06	-1.272	4.586e-05	-1.272	-6.556e-05	-1.272	-0.0002765	-1.272	-0.0004653	-1.272	-0.00117	-1.272	-0.00164		0.347	12.49	1.386	12.61
	-1.27	-0.00131	-1.27	-0.0009575	-1.27	-0.0005936	-1.27	-0.0002919	-1.27	-0.0001358	-1.27	-6.882e-05	-1.27	2e-06	-1.27	5.297e-05	-1.27	-5.77e-05	-1.27	-0.0002714	-1.27	-0.0004616	-1.27	-0.00116	-1.27	-0.00164		0.347	12.61	1.386	12.72
	-1.268	-0.0013	-1.268	-0.0009547	-1.268	-0.0005897	-1.268	-0.000286	-1.268	-0.0001283	-1.268	-6.136e-05	-1.268	8.923e-06	-1.268	6.019e-05	-1.268	-4.995e-05	-1.268	-0.0002663	-1.268	-0.0004579	-1.268	-0.00116	-1.268	-0.00164		0.348	12.72	1.386	12.83
	-1.266	-0.0013	-1.266	-0.0009519	-1.266	-0.0005862	-1.266	-0.0002801	-1.266	-0.0001209	-1.266	-5.389e-05	-1.266	1.563e-05	-1.266	6.735e-05	-1.266	-4.221e-05	-1.266	-0.0002618	-1.266	-0.0004544	-1.266	-0.00115	-1.266	-0.00163		0.348	12.83	1.385	12.94
	-1.264	-0.0013	-1.264	-0.0009493	-1.264	-0.0005829	-1.264	-0.0002746	-1.264	-0.0001135	-1.264	-4.642e-05	-1.264	2.257e-05	-1.264	7.457e-05	-1.264	-3.446e-05	-1.264	-0.0002573	-1.264	-0.000451	-1.264	-0.00115	-1.264	-0.00163		0.349	12.94	1.385	13.05
	-1.262	-0.00129	-1.262	-0.0009468	-1.262	-0.0005798	-1.262	-0.0002693	-1.262	-0.0001062	-1.262	-3.892e-05	-1.262	2.954e-05	-1.262	8.177e-05	-1.262	-2.678e-05	-1.262	-0.0002531	-1.262	-0.0004477	-1.262	-0.00114	-1.262	-0.00162		0.349	13.05	1.385	13.16
	-1.26	-0.00129	-1.26	-0.0009444	-1.26	-0.0005767	-1.26	-0.0002642	-1.26	-9.891e-05	-1.26	-3.15e-05	-1.26	3.646e-05	-1.26	8.9e-05	-1.26	-1.912e-05	-1.26	-0.000249	-1.26	-0.0004446	-1.26	-0.00114	-1.26	-0.00162		0.35	13.16	1.384	13.27
	-1.258	-0.00129	-1.258	-0.0009419	-1.258	-0.0005738	-1.258	-0.0002593	-1.258	-9.18e-05	-1.258	-2.415e-05	-1.258	4.342e-05	-1.258	9.661e-05	-1.258	-1.154e-05	-1.258	-0.0002453	-1.258	-0.0004415	-1.258	-0.00114	-1.258	-0.00162		0.35	13.28	1.383	13.38
	-1.256	-0.00128	-1.256	-0.0009398	-1.256	-0.000571	-1.256	-0.0002547	-1.256	-8.461e-05	-1.256	-1.676e-05	-1.256	5.029e-05	-1.256	0.0001039	-1.256	-4.038e-06	-1.256	-0.0002418	-1.256	-0.0004387	-1.256	-0.00113	-1.256	-0.00161		0.35	13.39	1.383	13.49
	-1.254	-0.00128	-1.254	-0.0009376	-1.254	-0.0005686	-1.254	-0.0002503	-1.254	-7.769e-05	-1.254	-9.48e-06	-1.254	5.719e-05	-1.254	0.0001112	-1.254	3.605e-06	-1.254	-0.0002386	-1.254	-0.0004359	-1.254	-0.00113	-1.254	-0.00161		0.351	13.5	1.383	13.61
	-1.252	-0.00128	-1.252	-0.0009357	-1.252	-0.0005663	-1.252	-0.0002461	-1.252	-7.096e-05	-1.252	-2.253e-06	-1.252	6.401e-05	-1.252	0.0001185	-1.252	1.06e-05	-1.252	-0.0002355	-1.252	-0.0004333	-1.252	-0.00113	-1.252	-0.0016		0.352	13.61	1.382	13.72
	-1.25	-0.00128	-1.25	-0.0009338	-1.25	-0.0005642	-1.25	-0.0002424	-1.25	-6.425e-05	-1.25	5.277e-06	-1.25	7.082e-05	-1.25	0.0001257	-1.25	1.803e-05	-1.25	-0.0002328	-1.25	-0.000431	-1.25	-0.00112	-1.25	-0.0016		0.352	13.72	1.381	13.83
	-1.248	-0.00127	-1.248	-0.0009319	-1.248	-0.0005625	-1.248	-0.000239	-1.248	-5.762e-05	-1.248	1.085e-05	-1.248	7.752e-05	-1.248	0.0001329	-1.248	2.525e-05	-1.248	-0.0002303	-1.248	-0.0004289	-1.248	-0.00112	-1.248	-0.0016		0.352	13.83	1.381	13.94
	-1.246	-0.00127	-1.246	-0.0009302	-1.246	-0.0005607	-1.246	-0.0002359	-1.246	-5.125e-05	-1.246	1.912e-05	-1.246	8.419e-05	-1.246	0.0001401	-1.246	3.222e-05	-1.246	-0.000228	-1.246	-0.0004268	-1.246	-0.00111	-1.246	-0.00159		0.353	13.94	1.381	14.05
	-1.244	-0.00127	-1.244	-0.0009285	-1.244	-0.0005591	-1.244	-0.0002331	-1.244	-4.492e-05	-1.244	2.614e-05	-1.244	9.083e-05	-1.244	0.0001472	-1.244	3.921e-05	-1.244	-0.000226	-1.244	-0.0004248	-1.244	-0.00111	-1.244	-0.00159		0.353	14.05	1.38	14.16
	-1.242	-0.00127	-1.242	-0.0009269	-1.242	-0.0005575	-1.242	-0.0002307	-1.242	-3.877e-05	-1.242	3.296e-05	-1.242	9.749e-05	-1.242	0.0001542	-1.242	4.599e-05	-1.242	-0.0002241	-1.242	-0.0004231	-1.242	-0.00111	-1.242	-0.00159		0.353	14.16	1.38	14.27
	-1.24	-0.00126	-1.24	-0.0009255	-1.24	-0.0005564	-1.24	-0.0002285	-1.24	-3.285e-05	-1.24	3.966e-05	-1.24	0.0001039	-1.24	0.0001612	-1.24	5.262e-05	-1.24	-0.0002225	-1.24	-0.0004216	-1.24	-0.0011	-1.24	-0.00158		0.354	14.28	1.38	14.38
	-1.238	-0.00126	-1.238	-0.0009239	-1.238	-0.0005554	-1.238	-0.0002268	-1.238	-2.705e-05	-1.238	4.624e-05	-1.238	0.0001101	-1.238	0.0001681	-1.238	5.909e-05	-1.238	-0.0002211	-1.238	-0.0004202	-1.238	-0.0011	-1.238	-0.00158		0.355	14.39	1.379	14.49
	-1.236	-0.00126	-1.236	-0.0009225	-1.236	-0.0005544	-1.236	-0.0002254	-1.236	-2.14e-05	-1.236	5.281e-05	-1.236	0.0001165	-1.236	0.0001748	-1.236	6.548e-05	-1.236	-0.0002199	-1.236	-0.0004189	-1.236	-0.0011	-1.236	-0.00158		0.355	14.5	1.378	14.6
	-1.234	-0.00126	-1.234	-0.0009211	-1.234	-0.0005536	-1.234	-0.0002242	-1.234	-1.6e-05	-1.234	5.909e-05	-1.234	0.0001226	-1.234	0.0001815	-1.234	7.163e-05	-1.234	-0.0002187	-1.234	-0.0004179	-1.234	-0.00109	-1.234	-0.00157		0.355	14.61	1.378	14.72
	-1.232	-0.00125	-1.232	-0.0009198	-1.232	-0.0005529	-1.232	-0.0002234	-1.232	-1.084e-05	-1.232	6.535e-05	-1.232	0.0001286	-1.232	0.0001882	-1.232	7.765e-05	-1.232	-0.0002179	-1.232	-0.000417	-1.232	-0.00109	-1.232	-0.00157		0.356	14.72	1.378	14.83
	-1.23	-0.00125	-1.23	-0.0009186	-1.23	-0.0005526	-1.23	-0.0002228	-1.23	-5.779e-06	-1.23	7.135e-05	-1.23	0.0001344	-1.23	0.0001949	-1.23	8.356e-05	-1.23	-0.0002171	-1.23	-0.0004164	-1.23	-0.00109	-1.23	-0.00157		0.357	14.83	1.377	14.94
	-1.228	-0.00125	-1.228	-0.0009172	-1.228	-0.0005523	-1.228	-0.0002224	-1.228	-8.463e-07	-1.228	7.724e-05	-1.228	0.00014	-1.228	0.0002013	-1.228	8.915e-05	-1.228	-0.0002164	-1.228	-0.0004159	-1.228	-0.00108	-1.228	-0.00156		0.357	14.94	1.376	15.05
	-1.226	-0.00125	-1.226	-0.000916	-1.226	-0.0005521	-1.226	-0.0002221	-1.226	3.782e-06	-1.226	8.287e-05	-1.226	0.0001456	-1.226	0.0002077	-1.226	9.475e-05	-1.226	-0.0002158	-1.226	-0.0004156	-1.226	-0.00108	-1.226	-0.00156		0.357	15.05	1.376	15.16
	-1.224	-0.00125	-1.224	-0.0009149	-1.224	-0.0005521	-1.224	-0.0002219	-1.224	8.081e-06	-1.224	8.835e-05	-1.224	0.0001511	-1.224	0.0002139	-1.224	9.995e-05	-1.224	-0.0002155	-1.224	-0.0004154	-1.224	-0.00108	-1.224	-0.00156		0.358	15.16	1.375	15.27
	-1.222	-0.00124	-1.222	-0.0009139	-1.222	-0.0005522	-1.222	-0.0002218	-1.222	1.189e-05	-1.222	9.487e-05	-1.222	0.0001561	-1.222	0.00022	-1.222	0.000105	-1.222	-0.0002153	-1.222	-0.0004154	-1.222	-0.00107	-1.222	-0.00155		0.358	15.28	1.375	15.38
	-1.22	-0.00124	-1.22	-0.0009127	-1.22	-0.0005523	-1.22	-0.000222	-1.22	1.568e-05	-1.22	0.0001001	-1.22	0.0001612	-1.22	0.0002259	-1.22	0.0001098	-1.22	-0.0002151	-1.22	-0.0004156	-1.22	-0.00107	-1.22	-0.00155		0.359	15.39	1.375	15.49
	-1.218	-0.00124	-1.218	-0.0009117	-1.218	-0.0005527	-1.218	-0.0002222	-1.218	1.917e-05	-1.218	0.0001049	-1.218	0.0001662	-1.218	0.0002316	-1.218	0.0001144	-1.218	-0.0002151	-1.218	-0.0004159	-1.218	-0.00107	-1.218	-0.00155		0.359	15.5	1.374	15.6
	-1.216	-0.00124	-1.216	-0.0009106	-1.216	-0.0005532	-1.216	-0.0002226	-1.216	2.243e-05	-1.216	0.0001096	-1.216	0.0001709	-1.216	0.0002372	-1.216	0.0001187	-1.216	-0.0002152	-1.216	-0.0004163	-1.216	-0.00106	-1.216	-0.00154		0.36	15.61	1.373	15.72
	-1.214	-0.00124	-1.214	-0.0009094	-1.214	-0.0005535	-1.214	-0.0002231	-1.214	2.541e-05	-1.214	0.0001142	-1.214	0.0001754	-1.214	0.0002427	-1.214	0.0001229	-1.214	-0.0002155	-1.214	-0.0004169	-1.214	-0.00106	-1.214	-0.00154		0.361	15.72	1.373	15.83
	-1.212	-0.00123	-1.212	-0.0009084	-1.212	-0.000554	-1.212	-0.0002238	-1.212	2.816e-05	-1.212	0.0001185	-1.212	0.0001798	-1.212	0.000248	-1.212	0.0001266	-1.212	-0.0002158	-1.212	-0.0004175	-1.212	-0.00106	-1.212	-0.00154		0.361	15.83	1.372	15.94
	-1.21	-0.00123	-1.21	-0.0009074	-1.21	-0.0005546	-1.21	-0.0002247	-1.21	3.061e-05	-1.21	0.0001223	-1.21	0.0001838	-1.21	0.0002531	-1.21	0.0001302	-1.21	-0.0002165	-1.21	-0.0004182	-1.21	-0.00106	-1.21	-0.00153		0.361	15.95	1.372	16.05
	-1.208	-0.00123	-1.208	-0.0009064	-1.208	-0.0005552	-1.208	-0.0002257	-1.208	3.281e-05	-1.208	0.0001265	-1.208	0.0001878	-1.208	0.000258	-1.208	0.0001335	-1.208	-0.0002169	-1.208	-0.000419	-1.208	-0.00105	-1.208	-0.00153		0.362	16.06	1.371	16.16
	-1.206	-0.00123	-1.206	-0.0009053	-1.206	-0.0005559	-1.206	-0.0002268	-1.206	3.471e-05	-1.206	0.0001299	-1.206	0.0001916	-1.206	0.0002627	-1.206	0.0001366	-1.206	-0.0002178	-1.206	-0.0004198	-1.206	-0.00105	-1.206	-0.00153		0.363	16.17	1.37	16.27
	-1.204	-0.00123	-1.204	-0.0009042	-1.204	-0.0005567	-1.204	-0.000228	-1.204	3.635e-05	-1.204	0.000133	-1.204	0.000195	-1.204	0.0002673	-1.204	0.0001394	-1.204	-0.0002186	-1.204	-0.000421	-1.204	-0.00105	-1.204	-0.00152		0.363	16.28	1.37	16.38
	-1.202	-0.00122	-1.202	-0.000903	-1.202	-0.0005574	-1.202	-0.0002295	-1.202	3.774e-05	-1.202	0.0001361	-1.202	0.0001983	-1.202	0.0002716	-1.202	0.000142	-1.202	-0.0002195	-1.202	-0.0004221	-1.202	-0.00104	-1.202	-0.00152		0.363	16.39	1.369	16.49
	-1.2	-0.00122	-1.2	-0.0009021	-1.2	-0.0005582	-1.2	-0.0002312	-1.2	3.89e-05	-1.2	0.000139	-1.2	0.0002014	-1.2	0.0002757	-1.2	0.0001444	-1.2	-0.0002206	-1.2	-0.0004232	-1.2	-0.00104	-1.2	-0.00152		0.364	16.5	1.368	16.6
	-1.198	-0.00122	-1.198	-0.000901	-1.198	-0.0005589	-1.198	-0.000233	-1.198	3.977e-05	-1.198	0.0001415	-1.198	0.0002042	-1.198	0.0002797	-1.198	0.0001464	-1.198	-0.0002217	-1.198	-0.0004243	-1.198	-0.00104	-1.198	-0.00151		0.365	16.61	1.368	16.72
	-1.196	-0.00122	-1.196	-0.0008998	-1.196	-0.0005598	-1.196	-0.0002349	-1.196	4.034e-05	-1.196	0.0001439	-1.196	0.0002069	-1.196	0.0002833	-1.196	0.0001482	-1.196	-0.0002229	-1.196	-0.0004255	-1.196	-0.00103	-1.196	-0.00151		0.365	16.72	1.368	16.83
	-1.194	-0.00122	-1.194	-0.0008985	-1.194	-0.0005604	-1.194	-0.0002368	-1.194	4.065e-05	-1.194	0.0001458	-1.194	0.0002093	-1.194	0.0002869	-1.194	0.0001496	-1.194	-0.0002241	-1.194	-0.0004268	-1.194	-0.00103	-1.194	-0.00151		0.366	16.83	1.367	16.94
	-1.192	-0.00121	-1.192	-0.0008974	-1.192	-0.0005612	-1.192	-0.0002389	-1.192	4.07e-05	-1.192	0.0001478	-1.192	0.0002116	-1.192	0.0002901	-1.192	0.0001509	-1.192	-0.0002254	-1.192	-0.000428	-1.192	-0.00103	-1.192	-0.00151		0.366	16.95	1.367	17.05
	-1.19	-0.00121	-1.19	-0.0008964	-1.19	-0.000562	-1.19	-0.0002412	-1.19	4.067e-05	-1.19	0.0001491	-1.19	0.0002136	-1.19	0.0002933	-1.19	0.0001519	-1.19	-0.0002268	-1.19	-0.0004294	-1.19	-0.00103	-1.19	-0.0015		0.366	17.06	1.366	17.16
	-1.188	-0.00121	-1.188	-0.0008952	-1.188	-0.0005626	-1.188	-0.0002434	-1.188	4.025e-05	-1.188	0.0001506	-1.188	0.0002154	-1.188	0.0002962	-1.188	0.0001528	-1.188	-0.0002282	-1.188	-0.0004305	-1.188	-0.00102	-1.188	-0.0015		0.367	17.17	1.365	17.27
	-1.186	-0.00121	-1.186	-0.000894	-1.186	-0.0005634	-1.186	-0.0002459	-1.186	3.961e-05	-1.186	0.0001516	-1.186	0.000217	-1.186	0.0002989	-1.186	0.0001532	-1.186	-0.0002296	-1.186	-0.0004319	-1.186	-0.00102	-1.186	-0.0015		0.368	17.28	1.365	17.38
	-1.184	-0.0012	-1.184	-0.0008928	-1.184	-0.000564	-1.184	-0.0002483	-1.184	3.88e-05	-1.184	0.0001526	-1.184	0.0002185	-1.184	0.0003013	-1.184	0.0001536	-1.184	-0.0002312	-1.184	-0.0004331	-1.184	-0.00102	-1.184	-0.00149		0.368	17.39	1.364	17.49
	-1.182	-0.0012	-1.182	-0.0008916	-1.182	-0.0005645	-1.182	-0.0002507	-1.182	3.788e-05	-1.182	0.0001531	-1.182	0.0002197	-1.182	0.0003035	-1.182	0.0001538	-1.182	-0.0002326	-1.182	-0.0004343	-1.182	-0.00101	-1.182	-0.00149		0.369	17.5	1.363	17.6
	-1.18	-0.0012	-1.18	-0.0008903	-1.18	-0.0005651	-1.18	-0.0002533	-1.18	3.672e-05	-1.18	0.0001535	-1.18	0.0002208	-1.18	0.0003055	-1.18	0.0001537	-1.18	-0.0002342	-1.18	-0.0004355	-1.18	-0.00101	-1.18	-0.00149		0.37	17.61	1.363	17.72
	-1.178	-0.0012	-1.178	-0.0008888	-1.178	-0.0005657	-1.178	-0.0002561	-1.178	3.537e-05	-1.178	0.0001538	-1.178	0.0002217	-1.178	0.0003073	-1.178	0.0001533	-1.178	-0.0002357	-1.178	-0.0004368	-1.178	-0.00101	-1.178	-0.00148		0.37	17.72	1.362	17.83
	-1.176	-0.00119	-1.176	-0.0008877	-1.176	-0.0005661	-1.176	-0.0002587	-1.176	3.38e-05	-1.176	0.0001538	-1.176	0.0002225	-1.176	0.0003091	-1.176	0.0001529	-1.176	-0.0002373	-1.176	-0.0004379	-1.176	-0.00101	-1.176	-0.00148		0.37	17.83	1.362	17.94
	-1.174	-0.00119	-1.174	-0.0008863	-1.174	-0.0005666	-1.174	-0.0002613	-1.174	3.219e-05	-1.174	0.0001537	-1.174	0.0002228	-1.174	0.0003105	-1.174	0.0001523	-1.174	-0.0002387	-1.174	-0.0004391	-1.174	-0.001	-1.174	-0.00148		0.371	17.94	1.361	18.05
	-1.172	-0.00119	-1.172	-0.0008848	-1.172	-0.000567	-1.172	-0.000264	-1.172	3.033e-05	-1.172	0.0001532	-1.172	0.0002233	-1.172	0.0003119	-1.172	0.0001513	-1.172	-0.0002403	-1.172	-0.00044	-1.172	-0.001	-1.172	-0.00147		0.371	18.06	1.36	18.16
	-1.17	-0.00119	-1.17	-0.0008836	-1.17	-0.0005674	-1.17	-0.0002667	-1.17	2.844e-05	-1.17	0.0001524	-1.17	0.0002234	-1.17	0.0003128	-1.17	0.0001504	-1.17	-0.0002419	-1.17	-0.000441	-1.17	-0.0009977	-1.17	-0.00147		0.373	18.17	1.36	18.27
	-1.168	-0.00118	-1.168	-0.0008822	-1.168	-0.0005676	-1.168	-0.0002693	-1.168	2.641e-05	-1.168	0.0001517	-1.168	0.0002235	-1.168	0.0003137	-1.168	0.0001494	-1.168	-0.0002434	-1.168	-0.0004422	-1.168	-0.000995	-1.168	-0.00147		0.373	18.28	1.359	18.39
	-1.166	-0.00118	-1.166	-0.0008809	-1.166	-0.000568	-1.166	-0.0002718	-1.166	2.416e-05	-1.166	0.0001512	-1.166	0.0002235	-1.166	0.0003145	-1.166	0.0001482	-1.166	-0.0002449	-1.166	-0.000443	-1.166	-0.0009925	-1.166	-0.00146		0.374	18.39	1.359	18.5
	-1.164	-0.00118	-1.164	-0.0008796	-1.164	-0.0005682	-1.164	-0.0002745	-1.164	2.18e-05	-1.164	0.0001498	-1.164	0.0002232	-1.164	0.000315	-1.164	0.0001466	-1.164	-0.0002465	-1.164	-0.0004441	-1.164	-0.0009899	-1.164	-0.00146		0.374	18.5	1.358	18.61
	-1.162	-0.00118	-1.162	-0.0008781	-1.162	-0.0005683	-1.162	-0.000277	-1.162	1.952e-05	-1.162	0.0001489	-1.162	0.0002232	-1.162	0.0003154	-1.162	0.0001451	-1.162	-0.0002479	-1.162	-0.0004449	-1.162	-0.0009873	-1.162	-0.00146		0.375	18.61	1.357	18.72
	-1.16	-0.00117	-1.16	-0.0008767	-1.16	-0.0005685	-1.16	-0.0002796	-1.16	1.711e-05	-1.16	0.0001476	-1.16	0.0002227	-1.16	0.0003157	-1.16	0.0001435	-1.16	-0.0002493	-1.16	-0.0004458	-1.16	-0.0009849	-1.16	-0.00145		0.375	18.72	1.357	18.83
	-1.158	-0.00117	-1.158	-0.0008751	-1.158	-0.0005685	-1.158	-0.000282	-1.158	1.466e-05	-1.158	0.0001464	-1.158	0.0002224	-1.158	0.0003159	-1.158	0.0001418	-1.158	-0.0002508	-1.158	-0.0004466	-1.158	-0.0009824	-1.158	-0.00145		0.376	18.83	1.356	18.94
	-1.156	-0.00117	-1.156	-0.000874	-1.156	-0.0005688	-1.156	-0.0002846	-1.156	1.202e-05	-1.156	0.0001444	-1.156	0.0002215	-1.156	0.0003157	-1.156	0.0001398	-1.156	-0.0002523	-1.156	-0.0004474	-1.156	-0.0009804	-1.156	-0.00145		0.376	18.94	1.355	19.05
	-1.154	-0.00117	-1.154	-0.0008724	-1.154	-0.0005684	-1.154	-0.0002868	-1.154	9.659e-06	-1.154	0.0001431	-1.154	0.0002211	-1.154	0.0003157	-1.154	0.0001381	-1.154	-0.0002535	-1.154	-0.000448	-1.154	-0.0009778	-1.154	-0.00144		0.378	19.06	1.354	19.16
	-1.152	-0.00116	-1.152	-0.0008709	-1.152	-0.0005683	-1.152	-0.000289	-1.152	7.008e-06	-1.152	0.0001416	-1.152	0.0002203	-1.152	0.0003157	-1.152	0.0001363	-1.152	-0.0002548	-1.152	-0.0004485	-1.152	-0.0009754	-1.152	-0.00144		0.378	19.17	1.354	19.27
	-1.15	-0.00116	-1.15	-0.0008693	-1.15	-0.0005681	-1.15	-0.000291	-1.15	4.449e-06	-1.15	0.0001396	-1.15	0.0002197	-1.15	0.0003154	-1.15	0.0001343	-1.15	-0.000256	-1.15	-0.0004491	-1.15	-0.0009728	-1.15	-0.00144		0.379	19.28	1.353	19.39
	-1.148	-0.00116	-1.148	-0.0008676	-1.148	-0.0005678	-1.148	-0.0002931	-1.148	1.863e-06	-1.148	0.000138	-1.148	0.0002188	-1.148	0.0003151	-1.148	0.0001323	-1.148	-0.0002572	-1.148	-0.0004495	-1.148	-0.0009704	-1.148	-0.00143		0.379	19.39	1.352	19.5
	-1.146	-0.00115	-1.146	-0.0008661	-1.146	-0.0005675	-1.146	-0.0002951	-1.146	-7.181e-07	-1.146	0.0001361	-1.146	0.000218	-1.146	0.0003145	-1.146	0.0001304	-1.146	-0.0002583	-1.146	-0.0004498	-1.146	-0.000968	-1.146	-0.00143		0.381	19.5	1.351	19.61
	-1.144	-0.00115	-1.144	-0.0008645	-1.144	-0.0005671	-1.144	-0.0002971	-1.143	6.037e-07	-1.144	0.0001343	-1.144	0.000217	-1.144	0.000314	-1.144	0.0001283	-1.144	-0.0002595	-1.144	-0.0004504	-1.144	-0.0009658	-1.144	-0.00143		0.381	19.61	1.35	19.72
	-1.142	-0.00115	-1.142	-0.000863	-1.142	-0.0005666	-1.142	-0.000299	-1.142	-5.836e-06	-1.142	0.0001322	-1.142	0.0002162	-1.142	0.0003134	-1.142	0.0001262	-1.142	-0.0002604	-1.142	-0.0004506	-1.142	-0.0009634	-1.142	-0.00142		0.382	19.72	1.35	19.83
	-1.14	-0.00115	-1.14	-0.0008613	-1.14	-0.0005662	-1.14	-0.0003007	-1.14	-8.253e-06	-1.14	0.0001305	-1.14	0.0002152	-1.14	0.0003127	-1.14	0.0001241	-1.14	-0.0002615	-1.14	-0.0004507	-1.14	-0.0009611	-1.14	-0.00142		0.383	19.83	1.349	19.94
	-1.138	-0.00114	-1.138	-0.0008596	-1.138	-0.0005655	-1.138	-0.0003023	-1.138	-1.058e-05	-1.138	0.0001284	-1.138	0.0002141	-1.138	0.0003119	-1.138	0.000122	-1.138	-0.0002623	-1.138	-0.000451	-1.138	-0.0009588	-1.138	-0.00142		0.383	19.94	1.348	19.96
	-1.136	-0.00114	-1.136	-0.000858	-1.136	-0.0005648	-1.136	-0.0003039	-1.136	-1.293e-05	-1.136	0.0001266	-1.136	0.0002132	-1.136	0.0003112	-1.136	0.0001199	-1.136	-0.0002632	-1.136	-0.0004511	-1.136	-0.0009566	-1.136	-0.00141		0.397	20.06	1.347	19.96
	-1.134	-0.00114	-1.134	-0.0008564	-1.134	-0.000564	-1.134	-0.0003054	-1.134	-1.525e-05	-1.134	0.0001245	-1.134	0.0002121	-1.134	0.0003103	-1.134	0.0001178	-1.134	-0.000264	-1.134	-0.0004511	-1.134	-0.0009543	-1.134	-0.00141		0.412	20.17	1.347	20.09
	-1.132	-0.00114	-1.132	-0.0008547	-1.132	-0.0005632	-1.132	-0.0003068	-1.132	-1.756e-05	-1.132	0.0001225	-1.132	0.000211	-1.132	0.0003094	-1.132	0.0001157	-1.132	-0.0002647	-1.132	-0.000451	-1.132	-0.0009521	-1.132	-0.00141		0.426	20.28	1.346	20.16
	-1.13	-0.00113	-1.13	-0.000853	-1.13	-0.0005623	-1.13	-0.000308	-1.13	-1.984e-05	-1.13	0.0001203	-1.13	0.00021	-1.13	0.0003086	-1.13	0.0001137	-1.13	-0.0002654	-1.13	-0.000451	-1.13	-0.0009499	-1.13	-0.0014		0.392	20.31	1.346	20.27
	-1.128	-0.00113	-1.128	-0.0008513	-1.128	-0.0005614	-1.128	-0.0003092	-1.128	-2.195e-05	-1.128	0.0001187	-1.128	0.000209	-1.128	0.0003077	-1.128	0.0001116	-1.128	-0.000266	-1.128	-0.0004509	-1.128	-0.0009478	-1.128	-0.0014		0.384	20.31	1.347	20.38
	-1.126	-0.00113	-1.126	-0.0008495	-1.126	-0.0005605	-1.126	-0.0003103	-1.126	-2.416e-05	-1.126	0.0001164	-1.126	0.0002078	-1.126	0.0003066	-1.126	0.0001097	-1.126	-0.0002666	-1.126	-0.0004508	-1.126	-0.0009456	-1.126	-0.0014		0.382	20.44	1.34	20.49
	-1.124	-0.00112	-1.124	-0.0008478	-1.124	-0.0005594	-1.124	-0.0003113	-1.124	-2.622e-05	-1.124	0.0001147	-1.124	0.0002067	-1.124	0.0003058	-1.124	0.0001076	-1.124	-0.000267	-1.124	-0.0004504	-1.124	-0.0009434	-1.124	-0.00139		0.383	20.51	1.332	20.6
	-1.122	-0.00112	-1.122	-0.0008461	-1.122	-0.0005582	-1.122	-0.0003122	-1.122	-2.822e-05	-1.122	0.0001124	-1.122	0.0002057	-1.122	0.0003048	-1.122	0.0001057	-1.122	-0.0002675	-1.122	-0.00045	-1.122	-0.0009414	-1.122	-0.00139		0.385	20.61	1.337	20.72
	-1.12	-0.00112	-1.12	-0.0008444	-1.12	-0.0005569	-1.12	-0.000313	-1.12	-3.012e-05	-1.12	0.0001106	-1.12	0.0002047	-1.12	0.0003037	-1.12	0.0001037	-1.12	-0.0002677	-1.12	-0.0004496	-1.12	-0.0009391	-1.12	-0.00138		0.386	20.72	1.339	20.83
	-1.118	-0.00112	-1.118	-0.0008426	-1.118	-0.0005556	-1.118	-0.0003138	-1.118	-3.21e-05	-1.118	0.0001085	-1.118	0.0002035	-1.118	0.0003028	-1.118	0.0001019	-1.118	-0.0002681	-1.118	-0.000449	-1.118	-0.0009372	-1.118	-0.00138		0.386	20.83	1.34	20.94
	-1.116	-0.00111	-1.116	-0.0008407	-1.116	-0.0005542	-1.116	-0.0003144	-1.116	-3.391e-05	-1.116	0.0001068	-1.116	0.0002025	-1.116	0.0003017	-1.116	0.0001001	-1.116	-0.0002682	-1.116	-0.0004484	-1.116	-0.000935	-1.116	-0.00138		0.387	20.94	1.34	21.05
	-1.114	-0.00111	-1.114	-0.000839	-1.114	-0.0005527	-1.114	-0.0003149	-1.114	-3.562e-05	-1.114	0.0001049	-1.114	0.0002014	-1.114	0.0003006	-1.114	9.825e-05	-1.114	-0.0002683	-1.114	-0.0004477	-1.114	-0.000933	-1.114	-0.00137		0.388	21.05	1.339	21.16
	-1.112	-0.00111	-1.112	-0.0008373	-1.112	-0.0005511	-1.112	-0.0003153	-1.112	-3.722e-05	-1.112	0.0001031	-1.112	0.0002003	-1.112	0.0002994	-1.112	9.652e-05	-1.112	-0.0002683	-1.112	-0.000447	-1.112	-0.000931	-1.112	-0.00137		0.389	21.17	1.336	21.27
	-1.11	-0.0011	-1.11	-0.0008351	-1.11	-0.0005495	-1.11	-0.0003156	-1.11	-3.883e-05	-1.11	0.0001013	-1.11	0.0001994	-1.11	0.0002986	-1.11	9.488e-05	-1.11	-0.0002683	-1.11	-0.0004461	-1.11	-0.0009291	-1.11	-0.00137		0.389	21.28	1.335	21.38
	-1.108	-0.0011	-1.108	-0.0008334	-1.108	-0.0005475	-1.108	-0.0003159	-1.108	-4.033e-05	-1.108	9.962e-05	-1.108	0.0001984	-1.108	0.0002976	-1.108	9.332e-05	-1.108	-0.0002681	-1.108	-0.0004452	-1.108	-0.000927	-1.108	-0.00136		0.39	21.39	1.334	21.49
	-1.106	-0.0011	-1.106	-0.0008315	-1.106	-0.0005456	-1.106	-0.0003159	-1.106	-4.178e-05	-1.106	9.794e-05	-1.106	0.0001974	-1.106	0.0002965	-1.106	9.173e-05	-1.106	-0.000268	-1.106	-0.000444	-1.106	-0.0009251	-1.106	-0.00136		0.391	21.5	1.334	21.6
	-1.104	-0.0011	-1.104	-0.0008295	-1.104	-0.0005438	-1.104	-0.0003159	-1.104	-4.307e-05	-1.104	9.66e-05	-1.104	0.0001965	-1.104	0.0002955	-1.104	9.027e-05	-1.104	-0.0002675	-1.104	-0.0004429	-1.104	-0.000923	-1.104	-0.00135		0.392	21.61	1.332	21.72
	-1.102	-0.00109	-1.102	-0.0008275	-1.102	-0.0005418	-1.102	-0.0003158	-1.102	-4.436e-05	-1.102	9.459e-05	-1.102	0.0001957	-1.102	0.0002946	-1.102	8.886e-05	-1.102	-0.0002672	-1.102	-0.0004416	-1.102	-0.0009212	-1.102	-0.00135		0.393	21.72	1.331	21.83
	-1.1	-0.00109	-1.1	-0.0008255	-1.1	-0.0005396	-1.1	-0.0003156	-1.1	-4.554e-05	-1.1	9.324e-05	-1.1	0.0001948	-1.1	0.0002935	-1.1	8.755e-05	-1.1	-0.0002667	-1.1	-0.0004403	-1.1	-0.0009191	-1.1	-0.00135		0.395	21.83	1.33	21.94
	-1.098	-0.00109	-1.098	-0.0008235	-1.098	-0.0005375	-1.098	-0.0003154	-1.098	-4.666e-05	-1.098	9.182e-05	-1.098	0.000194	-1.098	0.0002929	-1.098	8.629e-05	-1.098	-0.000266	-1.098	-0.0004388	-1.098	-0.0009172	-1.098	-0.00134		0.396	21.94	1.329	22.05
	-1.096	-0.00108	-1.096	-0.0008213	-1.096	-0.0005351	-1.096	-0.000315	-1.096	-4.763e-05	-1.096	9.054e-05	-1.096	0.0001932	-1.096	0.0002919	-1.096	8.511e-05	-1.096	-0.0002654	-1.096	-0.0004374	-1.096	-0.0009153	-1.096	-0.00134		0.397	22.05	1.328	22.16
	-1.094	-0.00108	-1.094	-0.0008192	-1.094	-0.0005326	-1.094	-0.0003144	-1.094	-4.844e-05	-1.094	8.911e-05	-1.094	0.0001923	-1.094	0.0002909	-1.094	8.398e-05	-1.094	-0.0002645	-1.094	-0.0004356	-1.094	-0.0009134	-1.094	-0.00133		0.398	22.17	1.327	22.27
	-1.092	-0.00108	-1.092	-0.000817	-1.092	-0.00053	-1.092	-0.0003137	-1.092	-4.919e-05	-1.092	8.814e-05	-1.092	0.0001917	-1.092	0.00029	-1.092	8.303e-05	-1.092	-0.0002636	-1.092	-0.0004339	-1.092	-0.0009114	-1.092	-0.00133		0.399	22.28	1.326	22.39
	-1.09	-0.00107	-1.09	-0.0008147	-1.09	-0.0005271	-1.09	-0.000313	-1.09	-4.991e-05	-1.09	8.695e-05	-1.09	0.0001909	-1.09	0.0002891	-1.09	8.211e-05	-1.09	-0.0002626	-1.09	-0.0004319	-1.09	-0.0009094	-1.09	-0.00133		0.4	22.39	1.324	22.5
	-1.088	-0.00107	-1.088	-0.0008124	-1.088	-0.0005244	-1.088	-0.0003122	-1.088	-5.054e-05	-1.088	8.584e-05	-1.088	0.0001905	-1.088	0.0002883	-1.088	8.118e-05	-1.088	-0.0002616	-1.088	-0.0004297	-1.088	-0.0009075	-1.088	-0.00132		0.401	22.5	1.324	22.61
	-1.086	-0.00107	-1.086	-0.0008099	-1.086	-0.0005215	-1.086	-0.0003111	-1.086	-5.094e-05	-1.086	8.477e-05	-1.086	0.0001898	-1.086	0.0002876	-1.086	8.036e-05	-1.086	-0.0002602	-1.086	-0.0004275	-1.086	-0.0009056	-1.086	-0.00132		0.402	22.61	1.323	22.72
	-1.084	-0.00107	-1.084	-0.0008116	-1.084	-0.0005184	-1.084	-0.0003101	-1.084	-5.128e-05	-1.084	8.398e-05	-1.084	0.0001893	-1.084	0.0002868	-1.084	7.956e-05	-1.084	-0.0002589	-1.084	-0.0004252	-1.084	-0.0009037	-1.084	-0.00131		0.403	22.72	1.32	22.83
	-1.082	-0.00106	-1.082	-0.000809	-1.082	-0.0005154	-1.082	-0.0003089	-1.082	-5.145e-05	-1.082	8.291e-05	-1.082	0.0001889	-1.082	0.0002862	-1.082	7.901e-05	-1.082	-0.0002573	-1.082	-0.0004227	-1.082	-0.0009016	-1.082	-0.00131		0.404	22.83	1.319	22.94
	-1.08	-0.00106	-1.08	-0.0008063	-1.08	-0.0005119	-1.08	-0.0003075	-1.08	-5.155e-05	-1.08	8.227e-05	-1.08	0.0001885	-1.08	0.0002857	-1.08	7.856e-05	-1.08	-0.0002558	-1.08	-0.0004201	-1.08	-0.0008998	-1.08	-0.0013		0.406	22.94	1.318	23.05
	-1.078	-0.00106	-1.078	-0.0008037	-1.078	-0.0005085	-1.078	-0.0003059	-1.078	-5.164e-05	-1.078	8.161e-05	-1.078	0.0001883	-1.078	0.000285	-1.078	7.826e-05	-1.078	-0.0002541	-1.078	-0.0004174	-1.078	-0.0008978	-1.078	-0.0013		0.407	23.06	1.316	23.16
	-1.076	-0.00105	-1.076	-0.000801	-1.076	-0.000505	-1.076	-0.0003043	-1.076	-5.151e-05	-1.076	8.109e-05	-1.076	0.0001879	-1.076	0.0002845	-1.076	7.783e-05	-1.076	-0.0002522	-1.076	-0.0004146	-1.076	-0.0008957	-1.076	-0.0013		0.408	23.17	1.315	23.27
	-1.074	-0.00105	-1.074	-0.0007982	-1.074	-0.0005014	-1.074	-0.0003025	-1.074	-5.123e-05	-1.074	8.056e-05	-1.074	0.0001878	-1.074	0.0002841	-1.074	7.773e-05	-1.074	-0.0002504	-1.074	-0.0004115	-1.074	-0.0008938	-1.074	-0.00129		0.41	23.28	1.314	23.38
	-1.072	-0.00105	-1.072	-0.0007953	-1.072	-0.0004974	-1.072	-0.0003006	-1.072	-5.088e-05	-1.072	7.924e-05	-1.072	0.0001876	-1.072	0.0002836	-1.072	7.77e-05	-1.072	-0.0002482	-1.072	-0.0004082	-1.072	-0.0008916	-1.072	-0.00129		0.41	23.39	1.312	23.5
	-1.07	-0.00104	-1.07	-0.0007924	-1.07	-0.0004934	-1.07	-0.0002986	-1.07	-5.039e-05	-1.07	7.89e-05	-1.07	0.0001875	-1.07	0.0002833	-1.07	7.773e-05	-1.07	-0.0002458	-1.07	-0.000405	-1.07	-0.0008897	-1.07	-0.00128		0.413	23.5	1.311	23.61
	-1.068	-0.00104	-1.068	-0.0007893	-1.068	-0.0004894	-1.068	-0.0002964	-1.068	-4.971e-05	-1.068	7.872e-05	-1.068	0.0001877	-1.068	0.0002831	-1.068	7.787e-05	-1.068	-0.0002433	-1.068	-0.0004013	-1.068	-0.0008876	-1.068	-0.00128		0.414	23.61	1.309	23.72
	-1.066	-0.00103	-1.066	-0.0007863	-1.066	-0.0004852	-1.066	-0.000294	-1.066	-4.886e-05	-1.066	7.872e-05	-1.066	0.0001878	-1.066	0.0002828	-1.066	7.831e-05	-1.066	-0.0002408	-1.066	-0.0003978	-1.066	-0.0008854	-1.066	-0.00127		0.415	23.72	1.308	23.83
	-1.064	-0.00103	-1.064	-0.0007832	-1.064	-0.0004807	-1.064	-0.0002914	-1.064	-4.794e-05	-1.064	7.879e-05	-1.064	0.000188	-1.064	0.0002827	-1.064	7.869e-05	-1.064	-0.0002382	-1.064	-0.0003938	-1.064	-0.0008832	-1.064	-0.00127		0.417	23.83	1.306	23.94
	-1.062	-0.00103	-1.062	-0.0007799	-1.062	-0.0004763	-1.062	-0.0002887	-1.062	-4.686e-05	-1.062	7.902e-05	-1.062	0.0001883	-1.062	0.0002826	-1.062	7.923e-05	-1.062	-0.0002353	-1.062	-0.0003897	-1.062	-0.0008812	-1.062	-0.00126		0.419	23.94	1.303	24.05
	-1.06	-0.00102	-1.06	-0.0007767	-1.06	-0.0004714	-1.06	-0.0002858	-1.06	-4.568e-05	-1.06	7.934e-05	-1.06	0.0001888	-1.06	0.0002827	-1.06	8.002e-05	-1.06	-0.0002323	-1.06	-0.0003856	-1.06	-0.0008789	-1.06	-0.00126		0.42	24.06	1.302	24.16
	-1.058	-0.00102	-1.058	-0.0007732	-1.058	-0.0004666	-1.058	-0.0002828	-1.058	-4.421e-05	-1.058	7.984e-05	-1.058	0.0001892	-1.058	0.0002829	-1.058	8.087e-05	-1.058	-0.0002292	-1.058	-0.0003811	-1.058	-0.0008768	-1.058	-0.00125		0.422	24.17	1.3	24.27
	-1.056	-0.00102	-1.056	-0.0007698	-1.056	-0.0004616	-1.056	-0.0002796	-1.056	-4.256e-05	-1.056	8.038e-05	-1.056	0.0001898	-1.056	0.0002832	-1.056	8.18e-05	-1.056	-0.0002258	-1.056	-0.0003767	-1.056	-0.0008744	-1.056	-0.00125		0.423	24.28	1.298	24.38
	-1.054	-0.00101	-1.054	-0.0007662	-1.054	-0.0004564	-1.054	-0.0002761	-1.054	-4.093e-05	-1.054	8.217e-05	-1.054	0.0001907	-1.054	0.0002835	-1.054	8.291e-05	-1.054	-0.0002224	-1.054	-0.0003718	-1.054	-0.0008721	-1.054	-0.00125		0.425	24.39	1.297	24.5
	-1.052	-0.00101	-1.052	-0.0007626	-1.052	-0.0004511	-1.052	-0.0002726	-1.052	-3.911e-05	-1.052	8.282e-05	-1.052	0.0001912	-1.052	0.0002839	-1.052	8.425e-05	-1.052	-0.0002187	-1.052	-0.000367	-1.052	-0.0008699	-1.052	-0.00124		0.427	24.5	1.295	24.61
	-1.05	-0.001	-1.05	-0.0007589	-1.05	-0.0004458	-1.05	-0.0002689	-1.05	-3.706e-05	-1.05	8.406e-05	-1.05	0.0001921	-1.05	0.0002846	-1.05	8.571e-05	-1.05	-0.0002148	-1.05	-0.0003619	-1.05	-0.0008674	-1.05	-0.00123		0.43	24.61	1.293	24.72
	-1.048	-0.0009987	-1.048	-0.0007552	-1.048	-0.0004404	-1.048	-0.0002649	-1.048	-3.481e-05	-1.048	8.51e-05	-1.048	0.0001932	-1.048	0.0002852	-1.048	8.736e-05	-1.048	-0.0002108	-1.048	-0.0003568	-1.048	-0.000865	-1.048	-0.00123		0.431	24.72	1.29	24.83
	-1.046	-0.0009945	-1.046	-0.0007514	-1.046	-0.0004345	-1.046	-0.0002609	-1.046	-3.237e-05	-1.046	8.638e-05	-1.046	0.0001942	-1.046	0.0002861	-1.046	8.911e-05	-1.046	-0.0002065	-1.046	-0.0003513	-1.046	-0.0008624	-1.046	-0.00123		0.433	24.83	1.288	24.94
	-1.044	-0.0009903	-1.044	-0.0007476	-1.044	-0.0004289	-1.044	-0.0002565	-1.044	-2.981e-05	-1.044	8.781e-05	-1.044	0.0001954	-1.044	0.0002869	-1.044	9.119e-05	-1.044	-0.0002021	-1.044	-0.0003456	-1.044	-0.00086	-1.044	-0.00122		0.435	24.94	1.286	25.05
	-1.042	-0.0009859	-1.042	-0.0007437	-1.042	-0.0004226	-1.042	-0.000252	-1.042	-2.699e-05	-1.042	8.952e-05	-1.042	0.0001966	-1.042	0.000288	-1.042	9.325e-05	-1.042	-0.0001975	-1.042	-0.0003398	-1.042	-0.0008573	-1.042	-0.00121		0.438	25.05	1.283	25.16
	-1.04	-0.0009817	-1.04	-0.0007397	-1.04	-0.0004165	-1.04	-0.0002472	-1.04	-2.4e-05	-1.04	9.111e-05	-1.04	0.0001981	-1.04	0.0002893	-1.04	9.563e-05	-1.04	-0.0001928	-1.04	-0.0003338	-1.04	-0.0008549	-1.04	-0.00121		0.44	25.16	1.281	25.27
	-1.038	-0.0009772	-1.038	-0.0007357	-1.038	-0.0004102	-1.038	-0.0002423	-1.038	-2.077e-05	-1.038	9.327e-05	-1.038	0.0001996	-1.038	0.0002904	-1.038	9.814e-05	-1.038	-0.0001878	-1.038	-0.0003277	-1.038	-0.0008519	-1.038	-0.0012		0.443	25.27	1.279	25.38
	-1.036	-0.0009726	-1.036	-0.0007318	-1.036	-0.0004037	-1.036	-0.0002372	-1.036	-1.743e-05	-1.036	9.527e-05	-1.036	0.0002013	-1.036	0.0002916	-1.036	0.0001009	-1.036	-0.0001828	-1.036	-0.0003215	-1.036	-0.0008494	-1.036	-0.0012		0.445	25.38	1.275	25.5
	-1.034	-0.000968	-1.034	-0.0007278	-1.034	-0.0003972	-1.034	-0.0002318	-1.034	-1.382e-05	-1.034	9.763e-05	-1.034	0.0002031	-1.034	0.0002932	-1.034	0.0001038	-1.034	-0.0001775	-1.034	-0.0003151	-1.034	-0.0008465	-1.034	-0.00119		0.448	25.5	1.273	25.61
	-1.032	-0.0009634	-1.032	-0.0007237	-1.032	-0.0003906	-1.032	-0.0002264	-1.032	-1.004e-05	-1.032	9.999e-05	-1.032	0.000205	-1.032	0.0002949	-1.032	0.0001068	-1.032	-0.000172	-1.032	-0.0003085	-1.032	-0.0008437	-1.032	-0.00119		0.451	25.61	1.27	25.72
	-1.03	-0.0009587	-1.03	-0.0007195	-1.03	-0.0003837	-1.03	-0.0002205	-1.03	-6.004e-06	-1.03	0.0001026	-1.03	0.000207	-1.03	0.0002965	-1.03	0.00011	-1.03	-0.0001663	-1.03	-0.0003017	-1.03	-0.0008408	-1.03	-0.00118		0.454	25.72	1.267	25.83
	-1.028	-0.000954	-1.028	-0.0007154	-1.028	-0.0003768	-1.028	-0.0002147	-1.028	-1.861e-06	-1.028	0.0001056	-1.028	0.0002094	-1.028	0.0002986	-1.028	0.0001135	-1.028	-0.0001605	-1.028	-0.0002945	-1.028	-0.0008379	-1.028	-0.00118		0.456	25.83	1.264	25.94
	-1.026	-0.0009491	-1.026	-0.0007113	-1.026	-0.0003698	-1.026	-0.0002085	-1.026	2.613e-06	-1.026	0.0001086	-1.026	0.0002116	-1.026	0.0003004	-1.026	0.0001172	-1.026	-0.0001543	-1.026	-0.0002874	-1.026	-0.000835	-1.026	-0.00117		0.46	25.94	1.261	26.05
	-1.024	-0.0009444	-1.024	-0.0007071	-1.024	-0.0003627	-1.024	-0.0002022	-1.024	7.305e-06	-1.024	0.0001118	-1.024	0.000214	-1.024	0.0003026	-1.024	0.0001211	-1.024	-0.000148	-1.024	-0.00028	-1.024	-0.0008318	-1.024	-0.00117		0.463	26.05	1.257	26.16
	-1.022	-0.0009395	-1.022	-0.000703	-1.022	-0.0003555	-1.022	-0.0001957	-1.022	1.094e-05	-1.022	0.0001155	-1.022	0.0002166	-1.022	0.000305	-1.022	0.0001253	-1.022	-0.0001416	-1.022	-0.0002727	-1.022	-0.0008287	-1.022	-0.00116		0.468	26.16	1.254	26.27
	-1.02	-0.0009343	-1.02	-0.0006989	-1.02	-0.0003482	-1.02	-0.000189	-1.02	1.732e-05	-1.02	0.000119	-1.02	0.0002193	-1.02	0.0003075	-1.02	0.0001296	-1.02	-0.000135	-1.02	-0.0002652	-1.02	-0.0008257	-1.02	-0.00116		0.471	26.27	1.25	26.38
	-1.018	-0.0009295	-1.018	-0.0006948	-1.018	-0.0003407	-1.018	-0.000182	-1.018	2.271e-05	-1.018	0.0001232	-1.018	0.0002223	-1.018	0.0003099	-1.018	0.0001342	-1.018	-0.0001284	-1.018	-0.0002574	-1.018	-0.0008226	-1.018	-0.00115		0.474	26.38	1.246	26.5
	-1.016	-0.0009245	-1.016	-0.0006908	-1.016	-0.0003331	-1.016	-0.0001751	-1.016	2.827e-05	-1.016	0.0001274	-1.016	0.0002254	-1.016	0.0003125	-1.016	0.0001389	-1.016	-0.0001215	-1.016	-0.0002496	-1.016	-0.0008193	-1.016	-0.00114		0.477	26.5	1.243	26.61
	-1.014	-0.0009195	-1.014	-0.0006867	-1.014	-0.0003255	-1.014	-0.0001677	-1.014	3.413e-05	-1.014	0.0001316	-1.014	0.0002287	-1.014	0.0003152	-1.014	0.0001439	-1.014	-0.0001145	-1.014	-0.0002416	-1.014	-0.000816	-1.014	-0.00114		0.482	26.61	1.239	26.72
	-1.012	-0.0009143	-1.012	-0.0006827	-1.012	-0.0003176	-1.012	-0.0001602	-1.012	4.013e-05	-1.012	0.0001363	-1.012	0.0002321	-1.012	0.0003182	-1.012	0.0001492	-1.012	-0.0001073	-1.012	-0.0002334	-1.012	-0.0008127	-1.012	-0.00113		0.485	26.72	1.234	26.83
	-1.01	-0.0009091	-1.01	-0.0006786	-1.01	-0.0003099	-1.01	-0.0001526	-1.01	4.635e-05	-1.01	0.0001411	-1.01	0.0002359	-1.01	0.0003212	-1.01	0.0001547	-1.01	-9.981e-05	-1.01	-0.0002252	-1.01	-0.0008093	-1.01	-0.00113		0.489	26.83	1.231	26.94
	-1.008	-0.0009039	-1.008	-0.0006747	-1.008	-0.000302	-1.008	-0.0001448	-1.008	5.289e-05	-1.008	0.0001462	-1.008	0.0002397	-1.008	0.0003246	-1.008	0.0001605	-1.008	-9.208e-05	-1.008	-0.0002168	-1.008	-0.0008086	-1.008	-0.00112		0.493	26.94	1.226	27.05
	-1.006	-0.0008986	-1.006	-0.000671	-1.006	-0.0002942	-1.006	-0.0001368	-1.006	5.962e-05	-1.006	0.0001517	-1.006	0.0002439	-1.006	0.0003279	-1.006	0.0001664	-1.006	-8.447e-05	-1.006	-0.0002083	-1.006	-0.0008052	-1.006	-0.00111		0.498	27.05	1.222	27.16
	-1.004	-0.000893	-1.004	-0.0006674	-1.004	-0.0002862	-1.004	-0.0001287	-1.004	6.649e-05	-1.004	0.0001571	-1.004	0.0002481	-1.004	0.0003313	-1.004	0.0001726	-1.004	-7.671e-05	-1.004	-0.0001998	-1.004	-0.0008017	-1.004	-0.00111		0.502	27.17	1.217	27.27
	-1.002	-0.0008879	-1.002	-0.0006637	-1.002	-0.0002784	-1.002	-0.0001204	-1.002	7.354e-05	-1.002	0.0001629	-1.002	0.0002526	-1.002	0.0003353	-1.002	0.000179	-1.002	-6.876e-05	-1.002	-0.000191	-1.002	-0.0007983	-1.002	-0.0011		0.506	27.28	1.213	27.38
	-0.9997	-0.0008825	-0.9996	-0.0006601	-0.9997	-0.0002704	-0.9997	-0.000112	-0.9997	8.088e-05	-0.9997	0.0001687	-0.9997	0.0002574	-0.9997	0.0003393	-0.9997	0.0001856	-0.9997	-6.065e-05	-0.9997	-0.0001824	-0.9999	-0.0007947	-1	-0.0011		0.508	27.39	1.208	27.49
	-0.9977	-0.0008771	-0.9976	-0.0006567	-0.9976	-0.0002623	-0.9976	-0.0001035	-0.9977	8.836e-05	-0.9976	0.0001752	-0.9977	0.0002624	-0.9977	0.0003434	-0.9977	0.0001925	-0.9977	-5.241e-05	-0.9977	-0.0001736	-0.9978	-0.000791	-0.9981	-0.00109		0.512	27.5	1.204	27.6
	-0.9957	-0.0008714	-0.9956	-0.0006533	-0.9956	-0.0002543	-0.9956	-9.481e-05	-0.9957	9.602e-05	-0.9957	0.0001817	-0.9957	0.0002677	-0.9957	0.0003477	-0.9957	0.0001996	-0.9957	-4.409e-05	-0.9957	-0.0001649	-0.9958	-0.0007874	-0.9961	-0.00109		0.516	27.61	1.2	27.72
	-0.9937	-0.0008659	-0.9936	-0.0006501	-0.9936	-0.0002464	-0.9936	-8.604e-05	-0.9936	0.0001046	-0.9937	0.0001883	-0.9937	0.0002731	-0.9937	0.0003525	-0.9937	0.0002069	-0.9937	-3.568e-05	-0.9937	-0.0001558	-0.9938	-0.0007838	-0.9941	-0.00108		0.519	27.72	1.195	27.83
	-0.9917	-0.0008604	-0.9916	-0.0006469	-0.9916	-0.0002384	-0.9916	-7.705e-05	-0.9916	0.0001128	-0.9917	0.0001951	-0.9917	0.0002788	-0.9917	0.0003574	-0.9917	0.0002144	-0.9917	-2.722e-05	-0.9917	-0.0001468	-0.9918	-0.0007801	-0.9921	-0.00107		0.522	27.83	1.191	27.94
	-0.9897	-0.000855	-0.9897	-0.0006439	-0.9896	-0.0002306	-0.9896	-6.823e-05	-0.9897	0.000121	-0.9897	0.0002019	-0.9897	0.0002846	-0.9897	0.0003624	-0.9897	0.0002221	-0.9897	-1.861e-05	-0.9897	-0.0001377	-0.9898	-0.0007764	-0.9901	-0.00107		0.525	27.95	1.187	28.05
	-0.9877	-0.0008492	-0.9877	-0.0006409	-0.9876	-0.0002226	-0.9876	-5.902e-05	-0.9877	0.0001294	-0.9877	0.0002095	-0.9877	0.0002908	-0.9877	0.000368	-0.9877	0.0002301	-0.9877	-9.882e-06	-0.9877	-0.0001287	-0.9878	-0.0007726	-0.9881	-0.00106		0.527	28.06	1.183	28.16
	-0.9857	-0.0008435	-0.9856	-0.0006381	-0.9856	-0.0002148	-0.9856	-4.979e-05	-0.9856	0.0001381	-0.9856	0.000217	-0.9857	0.000297	-0.9857	0.0003737	-0.9857	0.0002382	-0.9857	-1.077e-06	-0.9857	-0.0001196	-0.9858	-0.0007688	-0.9861	-0.00105		0.53	28.17	1.179	28.27
	-0.9837	-0.0008379	-0.9836	-0.0006355	-0.9836	-0.0002071	-0.9836	-4.045e-05	-0.9837	0.0001469	-0.9837	0.0002246	-0.9837	0.0003037	-0.9837	0.0003796	-0.9837	0.0002464	-0.9837	7.859e-06	-0.9837	-0.0001105	-0.9838	-0.0007651	-0.9841	-0.00105		0.532	28.28	1.176	28.38
	-0.9817	-0.0008321	-0.9816	-0.0006329	-0.9816	-0.0001993	-0.9816	-3.105e-05	-0.9817	0.0001559	-0.9816	0.0002325	-0.9817	0.0003104	-0.9817	0.0003857	-0.9817	0.000255	-0.9817	1.668e-05	-0.9817	-0.0001015	-0.9819	-0.0007614	-0.9821	-0.00104		0.534	28.39	1.173	28.49
	-0.9797	-0.0008265	-0.9796	-0.0006304	-0.9796	-0.0001916	-0.9796	-2.165e-05	-0.9796	0.000165	-0.9797	0.0002407	-0.9797	0.0003173	-0.9797	0.000392	-0.9797	0.0002636	-0.9797	2.558e-05	-0.9797	-9.223e-05	-0.9799	-0.0007577	-0.9801	-0.00104		0.536	28.5	1.171	28.6
	-0.9777	-0.0008206	-0.9776	-0.0006281	-0.9776	-0.000184	-0.9776	-1.222e-05	-0.9777	0.0001741	-0.9776	0.0002489	-0.9777	0.0003243	-0.9777	0.0003986	-0.9777	0.0002726	-0.9777	3.448e-05	-0.9777	-8.334e-05	-0.9778	-0.0007536	-0.9781	-0.00103		0.538	28.61	1.168	28.72
	-0.9757	-0.0008149	-0.9757	-0.000626	-0.9756	-0.0001765	-0.9756	-2.779e-06	-0.9757	0.0001833	-0.9757	0.0002574	-0.9757	0.0003318	-0.9757	0.0004054	-0.9757	0.0002816	-0.9757	4.348e-05	-0.9757	-7.417e-05	-0.9758	-0.0007499	-0.9761	-0.00102		0.539	28.72	1.166	28.83
	-0.9737	-0.0008089	-0.9736	-0.0006238	-0.9736	-0.0001692	-0.9736	6.96e-06	-0.9737	0.0001928	-0.9737	0.000266	-0.9737	0.0003392	-0.9737	0.0004123	-0.9737	0.0002909	-0.9737	5.255e-05	-0.9737	-6.61e-05	-0.9739	-0.000746	-0.9741	-0.00102		0.541	28.83	1.164	28.94
	-0.9716	-0.0008068	-0.9716	-0.0006219	-0.9716	-0.0001622	-0.9716	1.094e-05	-0.9716	0.0002023	-0.9716	0.0002749	-0.9717	0.0003468	-0.9716	0.0004196	-0.9717	0.0003001	-0.9717	6.158e-05	-0.9717	-5.712e-05	-0.9718	-0.0007422	-0.9721	-0.00101		0.543	28.94	1.163	29.05
	-0.9697	-0.0008008	-0.9696	-0.0006201	-0.9696	-0.0001551	-0.9696	2.565e-05	-0.9696	0.000212	-0.9696	0.000284	-0.9697	0.0003544	-0.9696	0.0004268	-0.9697	0.0003095	-0.9697	7.052e-05	-0.9697	-4.834e-05	-0.9698	-0.0007383	-0.9701	-0.001		0.544	29.06	1.161	29.16
	-0.9677	-0.000795	-0.9676	-0.0006183	-0.9676	-0.0001482	-0.9676	3.526e-05	-0.9676	0.0002216	-0.9677	0.0002929	-0.9677	0.0003622	-0.9677	0.0004346	-0.9677	0.000319	-0.9677	7.953e-05	-0.9677	-3.957e-05	-0.9678	-0.0007342	-0.9681	-0.0009973		0.545	29.17	1.16	29.27
	-0.9657	-0.0007891	-0.9656	-0.0006168	-0.9656	-0.0001415	-0.9656	4.488e-05	-0.9656	0.0002314	-0.9656	0.0003021	-0.9657	0.0003702	-0.9657	0.000442	-0.9657	0.0003286	-0.9657	8.853e-05	-0.9657	-3.087e-05	-0.9658	-0.0007306	-0.9661	-0.0009907		0.546	29.28	1.159	29.39
	-0.9637	-0.0007833	-0.9636	-0.0006152	-0.9636	-0.0001351	-0.9636	5.422e-05	-0.9636	0.000241	-0.9636	0.0003116	-0.9637	0.0003785	-0.9637	0.0004499	-0.9637	0.0003383	-0.9637	9.764e-05	-0.9637	-2.23e-05	-0.9638	-0.0007267	-0.9641	-0.0009844		0.547	29.39	1.158	29.5
	-0.9617	-0.0007773	-0.9616	-0.0006137	-0.9616	-0.0001287	-0.9616	6.361e-05	-0.9617	0.000251	-0.9616	0.0003212	-0.9617	0.0003867	-0.9617	0.0004578	-0.9617	0.0003482	-0.9617	0.0001066	-0.9617	-1.373e-05	-0.9618	-0.0007227	-0.9621	-0.0009778		0.548	29.5	1.157	29.61
	-0.9597	-0.0007713	-0.9596	-0.0006123	-0.9596	-0.0001227	-0.9596	7.285e-05	-0.9596	0.0002609	-0.9596	0.0003307	-0.9597	0.0003949	-0.9597	0.000466	-0.9597	0.000358	-0.9597	0.0001154	-0.9597	-5.41e-06	-0.9598	-0.0007189	-0.9601	-0.0009714		0.55	29.61	1.157	29.72
	-0.9577	-0.0007653	-0.9576	-0.0006111	-0.9576	-0.0001168	-0.9576	8.195e-05	-0.9576	0.0002706	-0.9577	0.0003401	-0.9577	0.0004033	-0.9577	0.0004742	-0.9577	0.0003679	-0.9577	0.000124	-0.9576	3.952e-06	-0.9579	-0.0007153	-0.9581	-0.000965		0.551	29.72	1.156	29.83
	-0.9557	-0.0007594	-0.9556	-0.0006098	-0.9556	-0.0001112	-0.9557	9.111e-05	-0.9557	0.0002804	-0.9557	0.0003496	-0.9557	0.0004117	-0.9557	0.0004824	-0.9557	0.0003778	-0.9557	0.0001326	-0.9556	1.002e-05	-0.9558	-0.0007114	-0.9561	-0.0009584		0.552	29.83	1.156	29.94
	-0.9537	-0.0007534	-0.9536	-0.0006087	-0.9536	-0.0001058	-0.9536	0.0001004	-0.9536	0.0002905	-0.9537	0.0003593	-0.9537	0.0004204	-0.9537	0.0004909	-0.9537	0.0003877	-0.9537	0.0001412	-0.9537	1.883e-05	-0.9538	-0.0007076	-0.9541	-0.000952		0.552	29.94	1.155	30.05
	-0.9517	-0.0007474	-0.9516	-0.0006079	-0.9516	-0.0001008	-0.9516	0.0001093	-0.9517	0.0003	-0.9517	0.0003688	-0.9517	0.0004291	-0.9517	0.0004995	-0.9517	0.0003978	-0.9517	0.0001496	-0.9517	2.656e-05	-0.9519	-0.0007037	-0.9521	-0.0009454		0.554	30.06	1.154	30.16
	-0.9497	-0.0007413	-0.9496	-0.000607	-0.9496	-9.598e-05	-0.9497	0.000118	-0.9497	0.00031	-0.9497	0.0003786	-0.9497	0.0004377	-0.9497	0.000508	-0.9497	0.0004079	-0.9497	0.0001578	-0.9497	3.426e-05	-0.9499	-0.0006999	-0.9501	-0.0009387		0.554	30.17	1.153	30.27
	-0.9477	-0.0007353	-0.9476	-0.0006062	-0.9476	-9.149e-05	-0.9476	0.0001267	-0.9477	0.0003197	-0.9477	0.0003886	-0.9477	0.0004463	-0.9477	0.0005167	-0.9477	0.0004179	-0.9477	0.000166	-0.9477	4.167e-05	-0.9479	-0.0006961	-0.9481	-0.0009321		0.555	30.28	1.151	30.39
	-0.9457	-0.0007292	-0.9456	-0.0006054	-0.9456	-8.731e-05	-0.9456	0.0001352	-0.9456	0.0003294	-0.9457	0.0003983	-0.9457	0.0004549	-0.9457	0.0005256	-0.9457	0.0004277	-0.9457	0.0001739	-0.9457	4.891e-05	-0.9458	-0.0006924	-0.9461	-0.0009257		0.556	30.39	1.15	30.5
	-0.9437	-0.0007231	-0.9436	-0.0006046	-0.9436	-8.343e-05	-0.9436	0.0001435	-0.9437	0.0003387	-0.9436	0.0004081	-0.9437	0.0004635	-0.9437	0.0005342	-0.9437	0.0004376	-0.9437	0.0001818	-0.9437	5.587e-05	-0.9438	-0.0006886	-0.9441	-0.000919		0.557	30.5	1.148	30.61
	-0.9417	-0.0007171	-0.9416	-0.0006041	-0.9416	-7.994e-05	-0.9416	0.0001515	-0.9416	0.0003483	-0.9416	0.0004177	-0.9417	0.0004721	-0.9417	0.0005432	-0.9417	0.0004475	-0.9417	0.0001895	-0.9417	6.263e-05	-0.9418	-0.0006848	-0.9421	-0.0009124		0.557	30.61	1.148	30.72
	-0.9397	-0.000711	-0.9396	-0.0006036	-0.9396	-7.776e-05	-0.9396	0.0001594	-0.9397	0.0003575	-0.9396	0.0004272	-0.9397	0.0004805	-0.9397	0.0005519	-0.9397	0.0004575	-0.9397	0.0001969	-0.9397	6.912e-05	-0.9398	-0.0006813	-0.9401	-0.0009059		0.559	30.72	1.146	30.83
	-0.9377	-0.0007051	-0.9376	-0.0006031	-0.9376	-7.514e-05	-0.9376	0.0001671	-0.9377	0.0003668	-0.9377	0.000437	-0.9377	0.000489	-0.9377	0.0005605	-0.9377	0.0004671	-0.9377	0.0002043	-0.9377	7.54e-05	-0.9379	-0.0006775	-0.9381	-0.0008993		0.559	30.83	1.146	30.94
	-0.9357	-0.000699	-0.9356	-0.0006027	-0.9356	-7.277e-05	-0.9356	0.0001745	-0.9357	0.0003756	-0.9357	0.0004465	-0.9357	0.0004975	-0.9357	0.0005694	-0.9357	0.0004768	-0.9357	0.0002114	-0.9357	8.153e-05	-0.9359	-0.0006739	-0.9361	-0.0008927		0.56	30.94	1.145	31.05
	-0.9337	-0.000693	-0.9336	-0.0006023	-0.9336	-7.083e-05	-0.9336	0.0001816	-0.9336	0.0003845	-0.9337	0.0004558	-0.9337	0.000506	-0.9337	0.0005781	-0.9337	0.0004863	-0.9337	0.0002182	-0.9337	8.802e-05	-0.9338	-0.0006702	-0.9341	-0.0008861		0.561	31.06	1.144	31.16
	-0.9317	-0.000687	-0.9316	-0.0006021	-0.9316	-6.931e-05	-0.9316	0.0001886	-0.9316	0.000393	-0.9316	0.0004651	-0.9317	0.0005143	-0.9317	0.0005869	-0.9317	0.0004957	-0.9317	0.0002247	-0.9317	9.343e-05	-0.9318	-0.0006666	-0.9321	-0.0008796		0.561	31.17	1.143	31.27
	-0.9297	-0.0006809	-0.9296	-0.0006018	-0.9296	-6.818e-05	-0.9296	0.0001951	-0.9297	0.0004018	-0.9297	0.0004745	-0.9297	0.0005225	-0.9296	0.0005955	-0.9297	0.000505	-0.9297	0.000231	-0.9297	9.85e-05	-0.9298	-0.000663	-0.9301	-0.000873		0.562	31.28	1.142	31.38
	-0.9277	-0.0006749	-0.9276	-0.0006015	-0.9276	-6.756e-05	-0.9276	0.0002015	-0.9276	0.0004102	-0.9276	0.0004834	-0.9277	0.0005305	-0.9277	0.0006043	-0.9277	0.0005142	-0.9277	0.0002371	-0.9277	0.0001034	-0.9278	-0.0006594	-0.9281	-0.0008664		0.562	31.39	1.141	31.49
	-0.9257	-0.0006688	-0.9256	-0.0006013	-0.9256	-6.735e-05	-0.9256	0.0002076	-0.9257	0.0004181	-0.9256	0.0004925	-0.9257	0.0005385	-0.9257	0.0006128	-0.9257	0.0005232	-0.9257	0.0002428	-0.9257	0.000108	-0.9258	-0.0006558	-0.9261	-0.0008598		0.563	31.5	1.141	31.6
	-0.9237	-0.0006627	-0.9236	-0.0006011	-0.9236	-6.761e-05	-0.9236	0.0002132	-0.9236	0.0004257	-0.9236	0.000501	-0.9237	0.0005462	-0.9237	0.0006213	-0.9237	0.0005319	-0.9237	0.0002482	-0.9237	0.0001122	-0.9238	-0.0006523	-0.9241	-0.0008531		0.564	31.61	1.14	31.71
	-0.9217	-0.0006567	-0.9216	-0.000601	-0.9216	-6.834e-05	-0.9216	0.0002184	-0.9217	0.0004331	-0.9217	0.0005096	-0.9217	0.000554	-0.9217	0.0006298	-0.9217	0.0005406	-0.9217	0.0002534	-0.9217	0.0001161	-0.9218	-0.0006489	-0.9221	-0.0008465		0.564	31.72	1.14	31.82
	-0.9197	-0.0006506	-0.9196	-0.0006009	-0.9196	-6.95e-05	-0.9196	0.0002235	-0.9196	0.0004405	-0.9196	0.000518	-0.9197	0.0005615	-0.9196	0.000638	-0.9197	0.000549	-0.9197	0.0002583	-0.9197	0.0001196	-0.9198	-0.0006453	-0.9201	-0.0008399		0.565	31.83	1.139	31.94
	-0.9177	-0.0006447	-0.9176	-0.0006007	-0.9176	-7.095e-05	-0.9176	0.0002282	-0.9176	0.0004474	-0.9176	0.0005261	-0.9177	0.0005689	-0.9177	0.0006463	-0.9177	0.0005572	-0.9177	0.0002628	-0.9177	0.0001229	-0.9178	-0.0006419	-0.9181	-0.0008333		0.565	31.94	1.138	32.05
	-0.9157	-0.0006386	-0.9156	-0.0006007	-0.9156	-7.304e-05	-0.9156	0.0002325	-0.9156	0.0004541	-0.9156	0.0005338	-0.9156	0.0005763	-0.9156	0.0006543	-0.9157	0.0005653	-0.9157	0.0002669	-0.9157	0.0001258	-0.9158	-0.0006386	-0.9161	-0.0008267		0.567	32.06	1.137	32.16
	-0.9137	-0.0006326	-0.9136	-0.0006006	-0.9136	-7.546e-05	-0.9136	0.0002361	-0.9137	0.0004603	-0.9136	0.0005415	-0.9137	0.0005833	-0.9137	0.0006621	-0.9137	0.0005729	-0.9137	0.0002706	-0.9137	0.0001284	-0.9138	-0.0006352	-0.9141	-0.0008202		0.567	32.17	1.137	32.27
	-0.9117	-0.0006266	-0.9116	-0.0006005	-0.9116	-7.808e-05	-0.9117	0.0002397	-0.9116	0.0004663	-0.9117	0.0005491	-0.9117	0.0005902	-0.9117	0.0006699	-0.9117	0.0005804	-0.9117	0.0002741	-0.9117	0.0001305	-0.9118	-0.0006318	-0.9121	-0.0008136		0.568	32.28	1.136	32.38
	-0.9097	-0.0006207	-0.9096	-0.0006005	-0.9096	-8.105e-05	-0.9096	0.0002429	-0.9096	0.0004723	-0.9097	0.0005562	-0.9097	0.0005966	-0.9097	0.0006777	-0.9097	0.0005876	-0.9097	0.0002772	-0.9097	0.0001324	-0.9099	-0.0006285	-0.9101	-0.0008068		0.569	32.39	1.135	32.49
	-0.9077	-0.0006152	-0.9076	-0.0006004	-0.9076	-8.425e-05	-0.9076	0.0002454	-0.9076	0.0004776	-0.9076	0.000563	-0.9077	0.0006029	-0.9077	0.000685	-0.9077	0.0005947	-0.9077	0.0002799	-0.9077	0.0001338	-0.9078	-0.0006251	-0.9081	-0.000803		0.569	32.5	1.135	32.6
	-0.9057	-0.000609	-0.9056	-0.0006003	-0.9056	-8.768e-05	-0.9056	0.0002476	-0.9056	0.0004824	-0.9056	0.0005697	-0.9056	0.0006092	-0.9056	0.0006923	-0.9057	0.0006012	-0.9057	0.0002823	-0.9057	0.000135	-0.9058	-0.0006219	-0.9061	-0.0007964		0.57	32.61	1.134	32.71
	-0.9037	-0.000603	-0.9036	-0.0006004	-0.9036	-9.034e-05	-0.9036	0.0002494	-0.9036	0.0004871	-0.9036	0.0005759	-0.9037	0.0006151	-0.9037	0.0006992	-0.9037	0.0006073	-0.9037	0.0002842	-0.9037	0.0001357	-0.9038	-0.0006185	-0.9041	-0.00079		0.57	32.72	1.133	32.82
	-0.9017	-0.0005971	-0.9016	-0.0006002	-0.9016	-9.414e-05	-0.9016	0.0002507	-0.9016	0.0004916	-0.9016	0.000582	-0.9016	0.0006206	-0.9017	0.0007061	-0.9017	0.0006137	-0.9017	0.0002859	-0.9017	0.0001362	-0.9018	-0.0006152	-0.9021	-0.0007833		0.57	32.83	1.133	32.94
	-0.8997	-0.0005911	-0.8996	-0.0006001	-0.8996	-9.787e-05	-0.8996	0.0002516	-0.8996	0.0004956	-0.8997	0.0005874	-0.8997	0.0006261	-0.8997	0.0007127	-0.8997	0.0006192	-0.8997	0.0002872	-0.8997	0.0001363	-0.8998	-0.000612	-0.9001	-0.0007769		0.571	32.94	1.132	33.05
	-0.8977	-0.0005852	-0.8976	-0.0006	-0.8976	-0.0001016	-0.8977	0.0002521	-0.8977	0.0004987	-0.8977	0.0005928	-0.8977	0.0006311	-0.8977	0.000719	-0.8977	0.0006246	-0.8977	0.0002881	-0.8977	0.0001361	-0.8978	-0.0006089	-0.8981	-0.0007703		0.572	33.06	1.131	33.16
	-0.8957	-0.0005793	-0.8956	-0.0005998	-0.8956	-0.0001054	-0.8956	0.0002522	-0.8956	0.0005019	-0.8956	0.0005976	-0.8956	0.000636	-0.8956	0.0007251	-0.8957	0.0006296	-0.8957	0.0002885	-0.8957	0.0001355	-0.8958	-0.0006057	-0.8961	-0.0007638		0.572	33.17	1.13	33.27
	-0.8937	-0.0005734	-0.8936	-0.0005995	-0.8936	-0.0001091	-0.8936	0.000252	-0.8936	0.0005047	-0.8936	0.0006023	-0.8936	0.0006406	-0.8936	0.0007312	-0.8937	0.0006343	-0.8937	0.0002889	-0.8937	0.0001348	-0.8938	-0.0006025	-0.8941	-0.0007572		0.573	33.28	1.13	33.38
	-0.8917	-0.0005676	-0.8916	-0.0005993	-0.8916	-0.0001129	-0.8916	0.0002513	-0.8916	0.0005072	-0.8916	0.0006068	-0.8916	0.0006449	-0.8916	0.0007369	-0.8917	0.0006384	-0.8917	0.0002886	-0.8917	0.0001335	-0.8918	-0.0005995	-0.8921	-0.0007508		0.573	33.39	1.129	33.5
	-0.8897	-0.0005618	-0.8896	-0.0005992	-0.8896	-0.0001166	-0.8896	0.00025	-0.8896	0.0005093	-0.8896	0.0006107	-0.8896	0.0006489	-0.8896	0.000742	-0.8897	0.0006422	-0.8897	0.0002881	-0.8897	0.000132	-0.8898	-0.0005963	-0.8901	-0.0007444		0.574	33.5	1.128	33.61
	-0.8877	-0.0005559	-0.8876	-0.0005989	-0.8876	-0.0001204	-0.8876	0.0002487	-0.8876	0.0005107	-0.8876	0.0006141	-0.8877	0.0006526	-0.8876	0.0007472	-0.8877	0.0006456	-0.8877	0.0002873	-0.8877	0.0001301	-0.8878	-0.0005932	-0.8881	-0.0007379		0.574	33.61	1.128	33.72
	-0.8857	-0.0005502	-0.8856	-0.0005987	-0.8856	-0.0001241	-0.8856	0.0002469	-0.8856	0.0005116	-0.8857	0.0006171	-0.8857	0.0006558	-0.8857	0.000752	-0.8857	0.0006488	-0.8857	0.0002862	-0.8857	0.0001281	-0.8858	-0.0005901	-0.8861	-0.0007314		0.575	33.72	1.127	33.83
	-0.8837	-0.0005443	-0.8836	-0.0005982	-0.8836	-0.0001279	-0.8836	0.0002447	-0.8836	0.0005126	-0.8836	0.00062	-0.8836	0.0006589	-0.8836	0.0007565	-0.8837	0.0006516	-0.8837	0.0002848	-0.8837	0.0001259	-0.8838	-0.0005869	-0.8841	-0.0007252		0.575	33.83	1.127	33.94
	-0.8817	-0.0005385	-0.8816	-0.0005979	-0.8816	-0.0001313	-0.8816	0.0002422	-0.8816	0.0005132	-0.8816	0.0006223	-0.8816	0.0006615	-0.8816	0.0007608	-0.8817	0.0006538	-0.8817	0.0002831	-0.8817	0.0001232	-0.8818	-0.0005839	-0.8821	-0.0007188		0.576	33.94	1.126	34.05
	-0.8797	-0.0005328	-0.8796	-0.0005973	-0.8796	-0.0001348	-0.8796	0.0002393	-0.8797	0.0005134	-0.8796	0.0006244	-0.8797	0.0006644	-0.8797	0.0007648	-0.8797	0.0006557	-0.8797	0.0002812	-0.8797	0.0001204	-0.8798	-0.0005807	-0.8801	-0.0007124		0.576	34.06	1.125	34.16
	-0.8777	-0.0005271	-0.8776	-0.0005968	-0.8776	-0.0001382	-0.8776	0.0002362	-0.8776	0.0005134	-0.8776	0.0006263	-0.8777	0.0006663	-0.8777	0.0007684	-0.8777	0.0006573	-0.8777	0.0002789	-0.8777	0.0001173	-0.8778	-0.0005776	-0.8781	-0.0007061		0.577	34.17	1.125	34.27
	-0.8757	-0.0005213	-0.8756	-0.0005963	-0.8756	-0.0001417	-0.8756	0.000233	-0.8756	0.0005127	-0.8756	0.0006277	-0.8757	0.0006683	-0.8757	0.0007721	-0.8757	0.0006584	-0.8757	0.0002765	-0.8757	0.0001139	-0.8758	-0.0005745	-0.8761	-0.0006998		0.577	34.28	1.125	34.38
	-0.8737	-0.0005155	-0.8736	-0.0005956	-0.8736	-0.000145	-0.8736	0.0002293	-0.8736	0.0005118	-0.8736	0.0006288	-0.8737	0.00067	-0.8737	0.0007748	-0.8737	0.0006594	-0.8737	0.000274	-0.8737	0.0001105	-0.8738	-0.0005713	-0.8741	-0.0006935		0.578	34.39	1.124	34.5
	-0.8717	-0.0005099	-0.8716	-0.0005949	-0.8716	-0.0001483	-0.8716	0.0002257	-0.8717	0.0005109	-0.8717	0.0006291	-0.8717	0.0006714	-0.8717	0.0007773	-0.8717	0.0006597	-0.8717	0.0002713	-0.8717	0.000107	-0.8718	-0.0005682	-0.8721	-0.0006872		0.578	34.5	1.124	34.61
	-0.8697	-0.0005043	-0.8696	-0.0005942	-0.8696	-0.0001513	-0.8696	0.0002216	-0.8696	0.0005097	-0.8696	0.0006296	-0.8697	0.0006726	-0.8697	0.0007797	-0.8697	0.0006599	-0.8697	0.0002684	-0.8697	0.0001032	-0.8698	-0.0005652	-0.8701	-0.0006809		0.578	34.61	1.123	34.72
	-0.8677	-0.0004987	-0.8676	-0.0005931	-0.8676	-0.0001543	-0.8676	0.0002175	-0.8676	0.0005078	-0.8676	0.0006295	-0.8676	0.0006734	-0.8676	0.0007818	-0.8677	0.0006596	-0.8677	0.0002655	-0.8677	9.934e-05	-0.8678	-0.000562	-0.8681	-0.0006746		0.579	34.72	1.122	34.83
	-0.8657	-0.0004931	-0.8656	-0.0005923	-0.8656	-0.0001571	-0.8656	0.0002132	-0.8657	0.000506	-0.8656	0.0006294	-0.8657	0.0006739	-0.8656	0.0007837	-0.8657	0.0006592	-0.8657	0.0002625	-0.8657	9.526e-05	-0.8658	-0.0005589	-0.8661	-0.0006687		0.58	34.83	1.122	34.94
	-0.8637	-0.0004877	-0.8636	-0.0005913	-0.8636	-0.0001599	-0.8636	0.0002089	-0.8636	0.000504	-0.8636	0.0006288	-0.8636	0.0006743	-0.8636	0.0007853	-0.8637	0.0006582	-0.8637	0.0002594	-0.8637	9.123e-05	-0.8638	-0.0005558	-0.8641	-0.0006625		0.58	34.94	1.121	35.05
	-0.8617	-0.0004822	-0.8616	-0.0005902	-0.8616	-0.0001625	-0.8616	0.0002046	-0.8616	0.0005018	-0.8616	0.0006282	-0.8617	0.0006746	-0.8616	0.0007863	-0.8617	0.0006568	-0.8617	0.0002562	-0.8617	8.716e-05	-0.8618	-0.0005527	-0.8621	-0.0006564		0.58	35.05	1.12	35.16
	-0.8597	-0.0004767	-0.8596	-0.0005889	-0.8596	-0.000165	-0.8596	0.0001999	-0.8596	0.0004993	-0.8597	0.0006268	-0.8597	0.0006747	-0.8597	0.0007874	-0.8597	0.0006556	-0.8597	0.000253	-0.8597	8.29e-05	-0.8598	-0.0005495	-0.8601	-0.0006501		0.58	35.17	1.12	35.27
	-0.8577	-0.0004712	-0.8576	-0.0005875	-0.8576	-0.0001673	-0.8576	0.0001953	-0.8576	0.0004966	-0.8576	0.0006254	-0.8576	0.0006746	-0.8576	0.000788	-0.8577	0.0006538	-0.8577	0.0002498	-0.8577	7.883e-05	-0.8578	-0.0005462	-0.8581	-0.0006441		0.581	35.28	1.12	35.38
	-0.8557	-0.0004657	-0.8556	-0.0005862	-0.8556	-0.0001695	-0.8556	0.0001907	-0.8556	0.0004941	-0.8556	0.0006237	-0.8556	0.0006741	-0.8556	0.0007886	-0.8557	0.0006518	-0.8557	0.0002466	-0.8557	7.398e-05	-0.8558	-0.000543	-0.8561	-0.0006379		0.582	35.39	1.119	35.5
	-0.8537	-0.0004603	-0.8536	-0.0005848	-0.8536	-0.0001717	-0.8536	0.0001862	-0.8536	0.0004913	-0.8536	0.000622	-0.8536	0.0006736	-0.8536	0.0007888	-0.8537	0.0006497	-0.8537	0.0002434	-0.8537	6.999e-05	-0.8538	-0.0005397	-0.8541	-0.0006319		0.582	35.5	1.119	35.6
	-0.8517	-0.0004549	-0.8516	-0.0005831	-0.8516	-0.0001737	-0.8516	0.0001817	-0.8516	0.0004883	-0.8516	0.0006201	-0.8516	0.0006729	-0.8516	0.0007886	-0.8517	0.0006473	-0.8517	0.0002402	-0.8517	6.605e-05	-0.8518	-0.0005364	-0.8521	-0.0006258		0.582	35.61	1.118	35.72
	-0.8497	-0.0004496	-0.8496	-0.0005814	-0.8496	-0.0001754	-0.8496	0.0001771	-0.8496	0.0004853	-0.8496	0.0006179	-0.8496	0.0006722	-0.8496	0.0007885	-0.8496	0.0006447	-0.8497	0.0002371	-0.8497	6.217e-05	-0.8498	-0.000533	-0.8501	-0.0006197		0.583	35.72	1.117	35.83
	-0.8477	-0.0004442	-0.8476	-0.0005795	-0.8476	-0.000177	-0.8476	0.0001728	-0.8476	0.0004825	-0.8476	0.0006156	-0.8476	0.000671	-0.8477	0.0007879	-0.8477	0.0006423	-0.8477	0.0002341	-0.8477	5.835e-05	-0.8478	-0.0005296	-0.8481	-0.0006135		0.584	35.83	1.117	35.94
	-0.8457	-0.000439	-0.8456	-0.0005776	-0.8456	-0.0001784	-0.8456	0.0001682	-0.8456	0.0004792	-0.8456	0.0006136	-0.8456	0.0006701	-0.8457	0.0007873	-0.8457	0.0006392	-0.8457	0.0002311	-0.8457	5.478e-05	-0.8458	-0.0005261	-0.8461	-0.0006076		0.584	35.95	1.116	36.05
	-0.8437	-0.0004337	-0.8436	-0.0005755	-0.8436	-0.0001797	-0.8436	0.0001639	-0.8436	0.0004763	-0.8436	0.0006109	-0.8436	0.000669	-0.8436	0.0007862	-0.8436	0.0006363	-0.8437	0.0002282	-0.8437	5.127e-05	-0.8438	-0.0005227	-0.8441	-0.0006014		0.585	36.06	1.116	36.16
	-0.8417	-0.0004286	-0.8416	-0.0005732	-0.8416	-0.0001809	-0.8416	0.0001599	-0.8416	0.0004732	-0.8416	0.0006083	-0.8416	0.0006679	-0.8416	0.0007852	-0.8416	0.0006332	-0.8417	0.0002254	-0.8417	4.783e-05	-0.8418	-0.0005192	-0.8421	-0.0005955		0.585	36.17	1.115	36.27
	-0.8397	-0.0004233	-0.8396	-0.000571	-0.8396	-0.000182	-0.8396	0.0001557	-0.8396	0.0004701	-0.8396	0.0006054	-0.8396	0.0006663	-0.8396	0.000784	-0.8396	0.0006302	-0.8397	0.0002227	-0.8397	4.464e-05	-0.8398	-0.0005157	-0.8401	-0.0005894		0.585	36.28	1.114	36.38
	-0.8377	-0.0004182	-0.8376	-0.0005686	-0.8376	-0.0001827	-0.8376	0.0001518	-0.8376	0.0004671	-0.8376	0.0006029	-0.8376	0.0006648	-0.8376	0.0007829	-0.8376	0.0006269	-0.8377	0.0002201	-0.8377	4.163e-05	-0.8378	-0.000512	-0.8381	-0.0005834		0.586	36.39	1.114	36.5
	-0.8357	-0.000413	-0.8356	-0.000566	-0.8356	-0.0001834	-0.8356	0.000148	-0.8356	0.0004641	-0.8356	0.0006003	-0.8356	0.0006635	-0.8356	0.0007814	-0.8357	0.0006237	-0.8357	0.0002175	-0.8357	3.884e-05	-0.8358	-0.0005084	-0.8361	-0.0005773		0.587	36.5	1.113	36.61
	-0.8337	-0.0004079	-0.8336	-0.0005632	-0.8336	-0.0001838	-0.8336	0.0001445	-0.8336	0.0004611	-0.8336	0.0005974	-0.8336	0.0006623	-0.8336	0.0007797	-0.8337	0.0006205	-0.8337	0.0002152	-0.8337	3.611e-05	-0.8338	-0.0005046	-0.8341	-0.0005713		0.587	36.61	1.112	36.72
	-0.8317	-0.0004029	-0.8316	-0.0005603	-0.8316	-0.0001842	-0.8316	0.000141	-0.8316	0.0004583	-0.8316	0.0005951	-0.8316	0.0006605	-0.8316	0.000778	-0.8316	0.0006172	-0.8317	0.0002128	-0.8317	3.368e-05	-0.8318	-0.0005008	-0.8321	-0.0005652		0.587	36.72	1.112	36.83
	-0.8297	-0.0003979	-0.8296	-0.0005573	-0.8296	-0.0001843	-0.8296	0.0001376	-0.8296	0.0004554	-0.8296	0.0005921	-0.8296	0.0006591	-0.8296	0.0007765	-0.8296	0.0006141	-0.8297	0.0002107	-0.8297	3.127e-05	-0.8298	-0.0004969	-0.8301	-0.0005593		0.587	36.83	1.112	36.94
	-0.8277	-0.000393	-0.8276	-0.0005541	-0.8276	-0.0001842	-0.8276	0.0001343	-0.8276	0.0004526	-0.8276	0.0005894	-0.8276	0.0006575	-0.8276	0.0007748	-0.8277	0.0006108	-0.8277	0.0002087	-0.8276	2.934e-05	-0.8278	-0.000493	-0.8281	-0.0005532		0.588	36.95	1.111	37.05
	-0.8257	-0.000388	-0.8256	-0.0005509	-0.8256	-0.0001839	-0.8256	0.0001312	-0.8256	0.0004502	-0.8256	0.0005868	-0.8256	0.0006561	-0.8256	0.0007729	-0.8256	0.0006077	-0.8257	0.0002068	-0.8256	2.75e-05	-0.8258	-0.0004889	-0.826	-0.0005471		0.588	37.06	1.11	37.16
	-0.8237	-0.000383	-0.8236	-0.0005475	-0.8236	-0.0001836	-0.8236	0.0001285	-0.8236	0.0004477	-0.8236	0.000584	-0.8236	0.0006547	-0.8236	0.0007712	-0.8237	0.0006046	-0.8237	0.0002051	-0.8237	2.578e-05	-0.8238	-0.0004848	-0.8241	-0.0005412		0.588	37.17	1.11	37.27
	-0.8217	-0.0003781	-0.8216	-0.0005439	-0.8216	-0.0001829	-0.8216	0.0001257	-0.8216	0.0004454	-0.8216	0.0005816	-0.8216	0.0006533	-0.8216	0.0007694	-0.8217	0.0006016	-0.8217	0.0002035	-0.8217	2.418e-05	-0.8218	-0.0004805	-0.8221	-0.0005352		0.589	37.28	1.11	37.38
	-0.8197	-0.0003733	-0.8196	-0.0005402	-0.8196	-0.0001821	-0.8196	0.000123	-0.8196	0.0004429	-0.8196	0.0005789	-0.8196	0.0006517	-0.8196	0.0007675	-0.8197	0.0005986	-0.8197	0.0002021	-0.8197	2.291e-05	-0.8198	-0.0004761	-0.8201	-0.0005293		0.589	37.39	1.109	37.49
	-0.8177	-0.0003685	-0.8176	-0.0005364	-0.8176	-0.0001811	-0.8176	0.000121	-0.8176	0.0004407	-0.8176	0.0005766	-0.8176	0.0006504	-0.8176	0.0007655	-0.8177	0.0005958	-0.8177	0.0002008	-0.8177	2.169e-05	-0.8178	-0.0004718	-0.8181	-0.0005232		0.59	37.5	1.109	37.61
	-0.8157	-0.0003638	-0.8156	-0.0005323	-0.8156	-0.0001799	-0.8156	0.0001188	-0.8156	0.0004388	-0.8156	0.0005744	-0.8156	0.0006491	-0.8156	0.0007636	-0.8157	0.0005931	-0.8157	0.0001997	-0.8157	2.076e-05	-0.8158	-0.0004672	-0.8161	-0.0005172		0.59	37.61	1.108	37.72
	-0.8137	-0.000359	-0.8136	-0.0005281	-0.8136	-0.0001784	-0.8136	0.0001168	-0.8136	0.0004368	-0.8136	0.0005723	-0.8136	0.0006477	-0.8136	0.0007618	-0.8137	0.0005903	-0.8137	0.0001987	-0.8137	2.025e-05	-0.8138	-0.0004626	-0.8141	-0.0005112		0.59	37.72	1.107	37.83
	-0.8117	-0.0003543	-0.8116	-0.0005237	-0.8116	-0.0001768	-0.8116	0.0001151	-0.8116	0.0004347	-0.8116	0.0005697	-0.8117	0.0006465	-0.8117	0.0007597	-0.8117	0.0005876	-0.8117	0.000198	-0.8117	1.968e-05	-0.8118	-0.0004578	-0.8121	-0.0005053		0.591	37.83	1.107	37.94
	-0.8097	-0.0003497	-0.8096	-0.0005191	-0.8096	-0.0001749	-0.8096	0.0001136	-0.8096	0.0004332	-0.8096	0.0005677	-0.8097	0.0006454	-0.8097	0.000758	-0.8097	0.0005853	-0.8097	0.0001974	-0.8097	1.954e-05	-0.8098	-0.0004529	-0.8101	-0.0004993		0.591	37.95	1.107	38.05
	-0.8077	-0.0003449	-0.8076	-0.0005143	-0.8076	-0.0001729	-0.8076	0.0001124	-0.8076	0.0004317	-0.8076	0.0005658	-0.8077	0.0006443	-0.8077	0.0007563	-0.8077	0.0005828	-0.8077	0.0001969	-0.8077	1.95e-05	-0.8078	-0.0004479	-0.8081	-0.0004933		0.592	38.06	1.106	38.16
	-0.8057	-0.0003402	-0.8056	-0.0005094	-0.8056	-0.0001707	-0.8056	0.0001113	-0.8056	0.0004302	-0.8056	0.0005644	-0.8056	0.0006433	-0.8056	0.0007546	-0.8057	0.0005807	-0.8057	0.0001967	-0.8057	1.976e-05	-0.8058	-0.0004428	-0.8061	-0.0004875		0.592	38.16	1.106	38.27
	-0.8037	-0.0003359	-0.8036	-0.0005041	-0.8036	-0.0001681	-0.8036	0.0001104	-0.8036	0.000429	-0.8036	0.0005625	-0.8036	0.0006423	-0.8036	0.000753	-0.8037	0.0005786	-0.8037	0.0001967	-0.8037	2.012e-05	-0.8038	-0.0004375	-0.8041	-0.0004816		0.592	38.28	1.106	38.38
	-0.8017	-0.0003312	-0.8016	-0.000499	-0.8016	-0.0001653	-0.8016	0.0001098	-0.8016	0.000428	-0.8016	0.0005609	-0.8017	0.0006416	-0.8016	0.0007514	-0.8017	0.0005765	-0.8017	0.0001967	-0.8017	2.1e-05	-0.8018	-0.0004321	-0.8021	-0.0004756		0.593	38.39	1.105	38.49
	-0.7997	-0.0003265	-0.7996	-0.0004935	-0.7996	-0.0001624	-0.7996	0.0001093	-0.7996	0.0004273	-0.7996	0.0005594	-0.7996	0.0006408	-0.7996	0.0007499	-0.7997	0.0005749	-0.7997	0.000197	-0.7997	2.192e-05	-0.7998	-0.0004266	-0.8001	-0.0004697		0.593	38.5	1.104	38.61
	-0.7977	-0.000322	-0.7976	-0.0004878	-0.7976	-0.0001593	-0.7976	0.0001093	-0.7976	0.0004264	-0.7976	0.0005581	-0.7977	0.0006402	-0.7976	0.0007486	-0.7977	0.0005732	-0.7977	0.0001975	-0.7977	2.314e-05	-0.7978	-0.0004208	-0.7981	-0.0004639		0.593	38.61	1.104	38.72
	-0.7957	-0.0003175	-0.7956	-0.000482	-0.7956	-0.000156	-0.7956	0.0001093	-0.7956	0.0004259	-0.7956	0.0005569	-0.7956	0.0006396	-0.7956	0.0007473	-0.7957	0.0005717	-0.7957	0.0001982	-0.7957	2.461e-05	-0.7958	-0.000415	-0.7961	-0.000458		0.594	38.72	1.103	38.83
	-0.7937	-0.000313	-0.7936	-0.0004759	-0.7936	-0.0001523	-0.7936	0.0001096	-0.7936	0.0004257	-0.7936	0.000556	-0.7936	0.0006392	-0.7936	0.0007461	-0.7936	0.0005704	-0.7937	0.0001991	-0.7937	2.628e-05	-0.7938	-0.0004089	-0.7941	-0.0004521		0.595	38.83	1.102	38.94
	-0.7917	-0.0003084	-0.7916	-0.0004698	-0.7916	-0.0001485	-0.7916	0.0001101	-0.7916	0.0004251	-0.7916	0.0005551	-0.7916	0.0006388	-0.7916	0.0007447	-0.7916	0.0005693	-0.7917	0.0002003	-0.7917	2.819e-05	-0.7918	-0.0004028	-0.7921	-0.0004462		0.595	38.94	1.102	39.05
	-0.7897	-0.0003039	-0.7896	-0.0004635	-0.7896	-0.0001445	-0.7896	0.000111	-0.7896	0.0004254	-0.7896	0.0005543	-0.7896	0.0006387	-0.7896	0.0007438	-0.7897	0.0005681	-0.7897	0.0002019	-0.7897	3.039e-05	-0.7898	-0.0003964	-0.7901	-0.0004405		0.595	39.06	1.102	39.16
	-0.7877	-0.0002993	-0.7876	-0.000457	-0.7876	-0.0001402	-0.7876	0.0001122	-0.7876	0.0004256	-0.7876	0.0005539	-0.7876	0.0006386	-0.7876	0.0007428	-0.7876	0.0005674	-0.7877	0.0002034	-0.7877	3.289e-05	-0.7878	-0.0003899	-0.7881	-0.0004345		0.595	39.17	1.101	39.27
	-0.7857	-0.0002947	-0.7857	-0.0004509	-0.7857	-0.0001363	-0.7857	0.0001133	-0.7857	0.0004257	-0.7857	0.0005531	-0.7857	0.0006383	-0.7857	0.0007417	-0.7857	0.0005665	-0.7858	0.0002049	-0.7857	3.51e-05	-0.7859	-0.0003838	-0.7861	-0.0004293		0.596	39.28	1.101	39.38
	-0.7837	-0.0002901	-0.7837	-0.0004439	-0.7837	-0.0001313	-0.7837	0.0001149	-0.7837	0.0004261	-0.7837	0.0005531	-0.7837	0.0006386	-0.7837	0.000741	-0.7837	0.000566	-0.7838	0.000207	-0.7837	3.829e-05	-0.7839	-0.0003769	-0.7841	-0.0004231		0.596	39.39	1.101	39.49
	-0.7817	-0.0002855	-0.7817	-0.0004369	-0.7817	-0.0001263	-0.7817	0.000117	-0.7817	0.0004271	-0.7817	0.0005532	-0.7817	0.000639	-0.7817	0.0007405	-0.7817	0.0005657	-0.7818	0.0002094	-0.7818	4.161e-05	-0.7819	-0.0003698	-0.7821	-0.0004173		0.596	39.5	1.1	39.61
	-0.7797	-0.0002809	-0.7796	-0.0004297	-0.7796	-0.000121	-0.7797	0.0001191	-0.7797	0.0004284	-0.7797	0.0005533	-0.7797	0.0006394	-0.7797	0.0007401	-0.7797	0.0005658	-0.7797	0.0002119	-0.7797	4.521e-05	-0.7799	-0.0003627	-0.7801	-0.0004115		0.596	39.61	1.099	39.72
	-0.7777	-0.0002764	-0.7777	-0.0004222	-0.7777	-0.0001156	-0.7777	0.0001217	-0.7777	0.0004294	-0.7777	0.0005535	-0.7777	0.00064	-0.7777	0.0007397	-0.7777	0.000566	-0.7778	0.0002147	-0.7777	4.897e-05	-0.7779	-0.0003553	-0.7781	-0.0004055		0.597	39.72	1.099	39.83
	-0.7757	-0.0002716	-0.7757	-0.0004149	-0.7757	-0.00011	-0.7757	0.0001245	-0.7757	0.0004308	-0.7757	0.0005543	-0.7757	0.0006408	-0.7757	0.0007395	-0.7757	0.0005663	-0.7758	0.0002178	-0.7757	5.308e-05	-0.7759	-0.0003478	-0.7761	-0.0003996		0.598	39.83	1.097	39.94
	-0.7737	-0.0002669	-0.7737	-0.0004071	-0.7737	-0.0001042	-0.7737	0.0001276	-0.7737	0.0004325	-0.7737	0.0005548	-0.7737	0.0006417	-0.7737	0.0007397	-0.7737	0.0005667	-0.7737	0.0002211	-0.7737	5.742e-05	-0.7739	-0.0003402	-0.7741	-0.0003936		0.598	39.94	1.097	39.94
	-0.7717	-0.0002622	-0.7717	-0.0003992	-0.7716	-9.811e-05	-0.7717	0.0001308	-0.7717	0.0004345	-0.7717	0.0005556	-0.7717	0.0006429	-0.7717	0.0007396	-0.7717	0.0005674	-0.7717	0.0002246	-0.7717	6.203e-05	-0.7719	-0.0003322	-0.7721	-0.0003876		0.603	40.06	1.097	39.94
	-0.7697	-0.0002574	-0.7697	-0.0003914	-0.7697	-9.194e-05	-0.7697	0.0001346	-0.7697	0.0004365	-0.7697	0.0005569	-0.7697	0.0006444	-0.7697	0.0007399	-0.7697	0.0005684	-0.7698	0.0002284	-0.7697	6.68e-05	-0.7699	-0.0003243	-0.7701	-0.0003816		0.609	40.17	1.096	40.08
	-0.7677	-0.0002526	-0.7676	-0.0003831	-0.7676	-8.543e-05	-0.7677	0.0001383	-0.7677	0.0004391	-0.7677	0.0005581	-0.7677	0.0006456	-0.7677	0.0007403	-0.7677	0.0005696	-0.7677	0.0002325	-0.7677	7.196e-05	-0.7679	-0.000316	-0.7681	-0.0003756		0.609	40.28	1.096	40.16
	-0.7657	-0.0002477	-0.7656	-0.000375	-0.7656	-7.871e-05	-0.7657	0.0001426	-0.7657	0.0004416	-0.7657	0.0005597	-0.7657	0.0006472	-0.7657	0.0007408	-0.7657	0.000571	-0.7657	0.0002367	-0.7657	7.742e-05	-0.7659	-0.0003078	-0.7661	-0.0003695		0.599	40.38	1.096	40.27
	-0.7637	-0.0002428	-0.7637	-0.0003667	-0.7636	-7.215e-05	-0.7637	0.0001469	-0.7637	0.0004443	-0.7637	0.0005613	-0.7637	0.0006488	-0.7637	0.0007416	-0.7637	0.0005726	-0.7637	0.0002412	-0.7637	8.289e-05	-0.7639	-0.0002993	-0.7641	-0.0003633		0.596	40.38	1.111	40.39
	-0.7617	-0.0002379	-0.7616	-0.0003581	-0.7616	-6.496e-05	-0.7617	0.0001518	-0.7617	0.0004474	-0.7617	0.0005634	-0.7617	0.0006507	-0.7617	0.0007426	-0.7617	0.0005745	-0.7617	0.0002459	-0.7617	8.929e-05	-0.7619	-0.0002907	-0.7621	-0.0003572		0.596	40.51	1.107	40.5
	-0.7597	-0.0002328	-0.7597	-0.0003495	-0.7596	-5.773e-05	-0.7597	0.0001566	-0.7597	0.0004506	-0.7597	0.0005656	-0.7597	0.0006529	-0.7597	0.0007436	-0.7597	0.0005768	-0.7598	0.000251	-0.7597	9.538e-05	-0.7599	-0.0002819	-0.7601	-0.0003509		0.597	40.61	1.107	40.61
	-0.7577	-0.0002277	-0.7577	-0.0003409	-0.7577	-5.027e-05	-0.7577	0.000162	-0.7577	0.0004539	-0.7577	0.0005678	-0.7577	0.0006549	-0.7577	0.0007448	-0.7577	0.0005789	-0.7578	0.0002561	-0.7577	0.0001017	-0.7579	-0.000273	-0.7581	-0.0003446		0.598	40.72	1.105	40.72
	-0.7557	-0.0002226	-0.7557	-0.000332	-0.7556	-4.249e-05	-0.7557	0.0001675	-0.7557	0.0004579	-0.7557	0.0005704	-0.7557	0.0006574	-0.7557	0.0007462	-0.7557	0.0005817	-0.7557	0.0002616	-0.7557	0.0001083	-0.7559	-0.0002639	-0.7561	-0.0003382		0.598	40.83	1.104	40.83
	-0.7537	-0.0002174	-0.7537	-0.0003233	-0.7536	-3.479e-05	-0.7537	0.0001734	-0.7537	0.0004616	-0.7537	0.0005731	-0.7537	0.0006601	-0.7537	0.0007478	-0.7537	0.0005844	-0.7538	0.0002672	-0.7537	0.000115	-0.7539	-0.0002549	-0.7541	-0.0003319		0.598	40.94	1.103	40.94
	-0.7517	-0.0002121	-0.7517	-0.0003142	-0.7517	-2.677e-05	-0.7517	0.0001795	-0.7517	0.0004658	-0.7517	0.0005763	-0.7517	0.000663	-0.7517	0.0007497	-0.7517	0.0005874	-0.7517	0.0002731	-0.7517	0.0001219	-0.7519	-0.0002455	-0.7521	-0.0003253		0.598	41.06	1.104	41.05
	-0.7497	-0.0002067	-0.7497	-0.0003051	-0.7497	-1.85e-05	-0.7497	0.0001857	-0.7497	0.00047	-0.7497	0.0005796	-0.7497	0.0006659	-0.7497	0.0007515	-0.7497	0.0005909	-0.7498	0.0002793	-0.7497	0.0001291	-0.7499	-0.000236	-0.7501	-0.0003187		0.599	41.17	1.105	41.16
	-0.7477	-0.0002012	-0.7477	-0.0002961	-0.7477	-1.009e-05	-0.7477	0.0001923	-0.7477	0.0004747	-0.7477	0.0005833	-0.7477	0.0006691	-0.7477	0.0007538	-0.7477	0.0005945	-0.7477	0.0002855	-0.7477	0.0001365	-0.7479	-0.0002264	-0.7481	-0.0003119		0.6	41.28	1.112	41.27
	-0.7457	-0.0001958	-0.7457	-0.0002868	-0.7457	-1.542e-06	-0.7457	0.0001991	-0.7457	0.0004794	-0.7457	0.0005868	-0.7457	0.0006723	-0.7457	0.0007561	-0.7457	0.0005985	-0.7458	0.0002922	-0.7457	0.0001442	-0.7459	-0.0002167	-0.7461	-0.0003052		0.6	41.39	1.12	41.39
	-0.7437	-0.0001902	-0.7437	-0.0002775	-0.7437	7.182e-06	-0.7437	0.0002064	-0.7437	0.0004843	-0.7437	0.0005908	-0.7437	0.0006757	-0.7437	0.0007585	-0.7437	0.0006025	-0.7438	0.0002989	-0.7438	0.0001521	-0.7439	-0.0002069	-0.7441	-0.0002982		0.601	41.5	1.123	41.5
	-0.7417	-0.0001845	-0.7416	-0.0002683	-0.7417	1.094e-05	-0.7417	0.000214	-0.7417	0.0004895	-0.7417	0.0005949	-0.7417	0.0006792	-0.7417	0.0007612	-0.7417	0.0006067	-0.7417	0.0003061	-0.7417	0.0001601	-0.7419	-0.0001969	-0.7421	-0.0002912		0.601	41.61	1.124	41.61
	-0.7397	-0.0001788	-0.7396	-0.0002589	-0.7397	2.472e-05	-0.7397	0.0002216	-0.7397	0.0004949	-0.7397	0.0005993	-0.7397	0.0006834	-0.7397	0.000764	-0.7397	0.0006114	-0.7397	0.000313	-0.7397	0.0001683	-0.7399	-0.0001869	-0.7401	-0.0002841		0.601	41.72	1.122	41.72
	-0.7377	-0.000173	-0.7377	-0.0002498	-0.7377	3.377e-05	-0.7377	0.0002293	-0.7377	0.0005004	-0.7377	0.0006038	-0.7377	0.0006872	-0.7377	0.0007672	-0.7377	0.0006162	-0.7377	0.0003203	-0.7377	0.0001766	-0.7379	-0.0001769	-0.7381	-0.000277		0.602	41.83	1.121	41.83
	-0.7357	-0.0001671	-0.7356	-0.0002404	-0.7357	4.287e-05	-0.7357	0.0002372	-0.7357	0.0005061	-0.7357	0.0006088	-0.7357	0.0006914	-0.7357	0.0007704	-0.7357	0.0006211	-0.7357	0.0003278	-0.7357	0.0001852	-0.7359	-0.0001667	-0.7361	-0.0002697		0.602	41.94	1.119	41.94
	-0.7337	-0.0001612	-0.7337	-0.0002312	-0.7337	5.211e-05	-0.7337	0.0002458	-0.7337	0.0005121	-0.7337	0.0006138	-0.7337	0.0006959	-0.7337	0.0007741	-0.7337	0.0006264	-0.7338	0.0003355	-0.7337	0.0001938	-0.7339	-0.0001564	-0.7341	-0.0002624		0.603	42.06	1.118	42.05
	-0.7317	-0.0001551	-0.7317	-0.0002218	-0.7317	6.149e-05	-0.7317	0.0002544	-0.7317	0.0005183	-0.7317	0.0006193	-0.7317	0.0007003	-0.7317	0.0007778	-0.7317	0.0006318	-0.7317	0.0003434	-0.7317	0.0002028	-0.7319	-0.0001461	-0.7321	-0.0002549		0.603	42.17	1.118	42.16
	-0.7297	-0.0001491	-0.7296	-0.0002124	-0.7297	7.094e-05	-0.7297	0.0002628	-0.7297	0.0005247	-0.7297	0.0006246	-0.7297	0.0007052	-0.7297	0.0007815	-0.7297	0.0006375	-0.7297	0.0003516	-0.7297	0.0002117	-0.7299	-0.0001357	-0.7301	-0.0002473		0.603	42.28	1.118	42.27
	-0.7277	-0.000143	-0.7276	-0.0002031	-0.7277	8.044e-05	-0.7277	0.0002716	-0.7277	0.0005313	-0.7277	0.0006299	-0.7277	0.0007101	-0.7277	0.0007856	-0.7277	0.0006432	-0.7277	0.0003597	-0.7277	0.0002208	-0.7279	-0.0001253	-0.7281	-0.0002398		0.603	42.39	1.118	42.38
	-0.7257	-0.0001368	-0.7257	-0.0001938	-0.7257	9e-05	-0.7257	0.0002806	-0.7257	0.0005383	-0.7257	0.0006357	-0.7257	0.0007153	-0.7257	0.0007901	-0.7257	0.0006494	-0.7257	0.000368	-0.7257	0.0002299	-0.7259	-0.0001147	-0.7261	-0.0002319		0.604	42.5	1.119	42.5
	-0.7237	-0.0001307	-0.7236	-0.0001846	-0.7237	9.984e-05	-0.7237	0.0002898	-0.7237	0.0005452	-0.7237	0.0006415	-0.7237	0.0007206	-0.7237	0.0007945	-0.7237	0.0006558	-0.7237	0.0003766	-0.7237	0.0002392	-0.7239	-0.000104	-0.7241	-0.0002243		0.604	42.61	1.118	42.61
	-0.7217	-0.0001245	-0.7217	-0.0001757	-0.7217	0.0001094	-0.7217	0.0002993	-0.7217	0.0005526	-0.7217	0.0006479	-0.7217	0.0007263	-0.7217	0.0007991	-0.7217	0.0006622	-0.7217	0.0003851	-0.7217	0.0002485	-0.7219	-9.36e-05	-0.7221	-0.0002164		0.605	42.72	1.118	42.72
	-0.7197	-0.0001182	-0.7197	-0.0001666	-0.7197	0.0001189	-0.7197	0.0003087	-0.7197	0.0005601	-0.7197	0.0006542	-0.7197	0.0007318	-0.7197	0.0008043	-0.7197	0.0006689	-0.7198	0.0003939	-0.7197	0.000258	-0.7199	-8.301e-05	-0.7201	-0.0002084		0.605	42.83	1.117	42.83
	-0.7177	-0.0001119	-0.7177	-0.0001578	-0.7177	0.0001284	-0.7177	0.0003184	-0.7177	0.0005679	-0.7177	0.0006608	-0.7177	0.0007378	-0.7177	0.0008091	-0.7177	0.0006758	-0.7178	0.0004028	-0.7177	0.0002676	-0.7179	-7.252e-05	-0.7181	-0.0002005		0.606	42.94	1.117	42.94
	-0.7157	-0.0001056	-0.7156	-0.000149	-0.7156	0.0001381	-0.7156	0.000328	-0.7157	0.0005757	-0.7157	0.0006675	-0.7157	0.0007437	-0.7157	0.0008145	-0.7157	0.0006829	-0.7157	0.0004117	-0.7157	0.0002772	-0.7158	-6.212e-05	-0.7161	-0.0001925		0.606	43.05	1.116	43.05
	-0.7137	-9.931e-05	-0.7136	-0.0001403	-0.7137	0.0001477	-0.7137	0.0003381	-0.7137	0.0005836	-0.7137	0.0006743	-0.7137	0.0007501	-0.7137	0.0008199	-0.7137	0.0006903	-0.7137	0.0004208	-0.7137	0.0002869	-0.7138	-5.153e-05	-0.7141	-0.0001843		0.606	43.16	1.116	43.16
	-0.7117	-9.303e-05	-0.7117	-0.0001319	-0.7117	0.0001573	-0.7117	0.0003481	-0.7117	0.0005918	-0.7117	0.0006816	-0.7117	0.0007563	-0.7117	0.0008256	-0.7117	0.0006977	-0.7118	0.00043	-0.7117	0.0002963	-0.7119	-4.102e-05	-0.7121	-0.0001763		0.606	43.27	1.115	43.27
	-0.7097	-8.674e-05	-0.7096	-0.0001233	-0.7097	0.0001666	-0.7097	0.0003579	-0.7097	0.0006004	-0.7097	0.000689	-0.7097	0.0007632	-0.7097	0.0008314	-0.7097	0.0007053	-0.7098	0.0004392	-0.7097	0.0003063	-0.7099	-3.062e-05	-0.7101	-0.0001681		0.607	43.39	1.115	43.38
	-0.7077	-8.041e-05	-0.7076	-0.0001149	-0.7077	0.000176	-0.7077	0.0003679	-0.7077	0.0006089	-0.7077	0.0006964	-0.7077	0.0007697	-0.7077	0.0008374	-0.7077	0.000713	-0.7077	0.0004486	-0.7077	0.0003158	-0.7079	-2.023e-05	-0.7081	-0.00016		0.607	43.5	1.114	43.5
	-0.7057	-7.412e-05	-0.7056	-0.0001068	-0.7057	0.0001853	-0.7057	0.0003782	-0.7057	0.0006175	-0.7057	0.000704	-0.7057	0.0007767	-0.7057	0.0008439	-0.7057	0.0007211	-0.7058	0.0004579	-0.7057	0.0003256	-0.7059	-9.8e-06	-0.7061	-0.0001517		0.608	43.61	1.114	43.61
	-0.7037	-6.787e-05	-0.7036	-9.887e-05	-0.7036	0.0001945	-0.7037	0.0003883	-0.7037	0.0006266	-0.7037	0.0007119	-0.7037	0.0007837	-0.7037	0.00085	-0.7037	0.0007294	-0.7037	0.0004674	-0.7037	0.0003353	-0.7039	5.813e-07	-0.7041	-0.0001436		0.608	43.72	1.114	43.72
	-0.7017	-6.168e-05	-0.7016	-9.115e-05	-0.7016	0.0002037	-0.7017	0.0003988	-0.7017	0.0006356	-0.7017	0.0007199	-0.7017	0.0007907	-0.7017	0.0008566	-0.7017	0.0007377	-0.7017	0.000477	-0.7017	0.0003451	-0.7018	1.048e-05	-0.7021	-0.0001354		0.608	43.83	1.114	43.83
	-0.6997	-5.556e-05	-0.6996	-8.342e-05	-0.6996	0.0002127	-0.6997	0.0004088	-0.6997	0.0006448	-0.6997	0.0007281	-0.6997	0.000798	-0.6997	0.0008634	-0.6997	0.0007462	-0.6997	0.0004864	-0.6997	0.0003547	-0.6999	2.101e-05	-0.7001	-0.0001273		0.608	43.94	1.113	43.94
	-0.6977	-4.95e-05	-0.6976	-7.59e-05	-0.6977	0.0002215	-0.6977	0.0004189	-0.6977	0.0006539	-0.6977	0.0007363	-0.6977	0.0008057	-0.6977	0.0008702	-0.6977	0.0007548	-0.6977	0.0004959	-0.6977	0.0003645	-0.6979	3.113e-05	-0.6981	-0.0001192		0.609	44.05	1.112	44.05
	-0.6957	-4.349e-05	-0.6956	-6.965e-05	-0.6957	0.0002301	-0.6957	0.0004291	-0.6957	0.0006632	-0.6957	0.0007446	-0.6957	0.0008132	-0.6957	0.0008773	-0.6957	0.0007635	-0.6957	0.0005054	-0.6957	0.0003738	-0.6959	4.109e-05	-0.6961	-0.0001111		0.609	44.16	1.112	44.16
	-0.6937	-3.754e-05	-0.6936	-6.252e-05	-0.6937	0.0002387	-0.6937	0.0004393	-0.6937	0.0006727	-0.6937	0.0007533	-0.6937	0.0008211	-0.6937	0.0008846	-0.6937	0.0007726	-0.6937	0.000515	-0.6937	0.0003833	-0.6939	5.095e-05	-0.6941	-0.0001032		0.609	44.27	1.112	44.27
	-0.6917	-3.168e-05	-0.6916	-5.567e-05	-0.6917	0.000247	-0.6917	0.0004497	-0.6917	0.0006825	-0.6917	0.0007618	-0.6917	0.0008287	-0.6917	0.0008919	-0.6917	0.0007815	-0.6917	0.0005245	-0.6917	0.0003928	-0.6919	6.068e-05	-0.6921	-9.513e-05		0.609	44.39	1.112	44.38
	-0.6897	-2.59e-05	-0.6896	-4.909e-05	-0.6896	0.0002552	-0.6896	0.0004594	-0.6897	0.0006917	-0.6897	0.0007708	-0.6897	0.0008365	-0.6897	0.0009008	-0.6897	0.0007905	-0.6897	0.0005339	-0.6897	0.0004019	-0.6899	7.028e-05	-0.6901	-8.729e-05		0.61	44.5	1.111	44.49
	-0.6877	-2.021e-05	-0.6876	-4.263e-05	-0.6877	0.0002632	-0.6877	0.0004694	-0.6877	0.0007015	-0.6877	0.0007797	-0.6877	0.0008446	-0.6877	0.0009087	-0.6877	0.0008001	-0.6877	0.0005432	-0.6877	0.000411	-0.6879	7.968e-05	-0.6881	-7.953e-05		0.61	44.61	1.111	44.61
	-0.6857	-1.465e-05	-0.6856	-3.653e-05	-0.6857	0.0002709	-0.6857	0.0004791	-0.6857	0.0007106	-0.6857	0.0007886	-0.6857	0.0008527	-0.6857	0.0009165	-0.6857	0.0008091	-0.6857	0.0005526	-0.6857	0.0004198	-0.6859	8.909e-05	-0.6861	-7.229e-05		0.611	44.72	1.11	44.72
	-0.6837	-9.234e-06	-0.6836	-3.06e-05	-0.6837	0.0002783	-0.6837	0.0004889	-0.6837	0.0007198	-0.6837	0.0007975	-0.6837	0.0008609	-0.6837	0.0009246	-0.6837	0.0008184	-0.6837	0.0005617	-0.6837	0.0004288	-0.6839	9.843e-05	-0.6841	-6.469e-05		0.611	44.83	1.11	44.83
	-0.6817	-3.906e-06	-0.6816	-2.482e-05	-0.6817	0.0002854	-0.6817	0.0004985	-0.6817	0.0007296	-0.6817	0.0008069	-0.6817	0.000869	-0.6817	0.0009323	-0.6817	0.0008279	-0.6817	0.0005709	-0.6817	0.0004374	-0.6819	0.0001073	-0.6821	-5.715e-05		0.611	44.94	1.11	44.94
	-0.6796	1.602e-06	-0.6796	-1.929e-05	-0.6797	0.0002922	-0.6797	0.0005078	-0.6797	0.0007389	-0.6797	0.0008161	-0.6797	0.0008771	-0.6797	0.0009404	-0.6797	0.0008373	-0.6797	0.0005798	-0.6797	0.000446	-0.6799	0.000116	-0.6801	-4.979e-05		0.612	45.05	1.109	45.05
	-0.6777	6.648e-06	-0.6776	-1.394e-05	-0.6777	0.0002989	-0.6777	0.0005173	-0.6777	0.0007482	-0.6777	0.0008253	-0.6777	0.0008856	-0.6777	0.0009487	-0.6777	0.0008469	-0.6777	0.0005888	-0.6777	0.0004541	-0.6779	0.0001245	-0.6781	-4.254e-05		0.613	45.16	1.109	45.16
	-0.6756	1.07e-05	-0.6756	-9.03e-06	-0.6757	0.0003051	-0.6757	0.0005263	-0.6757	0.0007577	-0.6757	0.0008342	-0.6757	0.0008943	-0.6757	0.0009572	-0.6757	0.0008562	-0.6757	0.0005975	-0.6757	0.0004622	-0.6759	0.0001328	-0.6761	-3.552e-05		0.613	45.28	1.109	45.27
	-0.6737	1.603e-05	-0.6736	-4.273e-06	-0.6737	0.000311	-0.6737	0.0005351	-0.6737	0.0007666	-0.6737	0.0008435	-0.6737	0.0009039	-0.6737	0.0009652	-0.6737	0.0008659	-0.6737	0.0006062	-0.6737	0.0004702	-0.6739	0.0001409	-0.6741	-2.855e-05		0.613	45.39	1.109	45.38
	-0.6717	2.064e-05	-0.6716	1.008e-06	-0.6717	0.0003167	-0.6717	0.0005438	-0.6717	0.0007757	-0.6717	0.000853	-0.6717	0.0009122	-0.6717	0.0009738	-0.6717	0.0008753	-0.6717	0.0006147	-0.6717	0.0004776	-0.6718	0.0001489	-0.6721	-2.187e-05		0.613	45.5	1.108	45.5
	-0.6697	2.509e-05	-0.6696	5.228e-06	-0.6697	0.000322	-0.6697	0.0005523	-0.6697	0.0007845	-0.6697	0.0008618	-0.6697	0.0009204	-0.6697	0.0009823	-0.6697	0.0008849	-0.6697	0.0006228	-0.6697	0.0004852	-0.6699	0.0001563	-0.6701	-1.524e-05		0.614	45.61	1.107	45.61
	-0.6677	2.935e-05	-0.6676	9.056e-06	-0.6677	0.0003268	-0.6677	0.0005605	-0.6677	0.0007933	-0.6677	0.0008708	-0.6677	0.0009287	-0.6677	0.0009907	-0.6677	0.0008944	-0.6677	0.0006311	-0.6677	0.0004924	-0.6679	0.0001638	-0.6681	-8.902e-06		0.614	45.72	1.107	45.72
	-0.6657	3.346e-05	-0.6656	1.216e-05	-0.6657	0.0003312	-0.6657	0.0005684	-0.6657	0.0008019	-0.6657	0.0008799	-0.6657	0.0009372	-0.6657	0.0009991	-0.6657	0.0009068	-0.6657	0.000639	-0.6657	0.0004991	-0.6659	0.0001708	-0.6661	-2.717e-06		0.614	45.83	1.107	45.83
	-0.6637	3.743e-05	-0.6636	1.565e-05	-0.6637	0.0003351	-0.6637	0.0005762	-0.6637	0.0008104	-0.6637	0.0008889	-0.6637	0.0009451	-0.6636	0.00101	-0.6637	0.000916	-0.6637	0.0006465	-0.6637	0.0005055	-0.6638	0.0001776	-0.6641	3.526e-06		0.614	45.94	1.107	45.94
	-0.6617	4.118e-05	-0.6616	1.89e-05	-0.6617	0.0003388	-0.6617	0.0005835	-0.6617	0.0008187	-0.6616	0.0008994	-0.6617	0.0009535	-0.6617	0.00102	-0.6617	0.0009251	-0.6617	0.0006539	-0.6617	0.0005117	-0.6619	0.000184	-0.6621	9.372e-06		0.615	46.05	1.106	46.05
	-0.6597	4.479e-05	-0.6596	2.186e-05	-0.6596	0.000342	-0.6596	0.0005906	-0.6597	0.0008266	-0.6597	0.0009078	-0.6597	0.0009612	-0.6596	0.00103	-0.6597	0.0009341	-0.6597	0.0006611	-0.6597	0.0005173	-0.6599	0.0001903	-0.6601	1.469e-05		0.615	46.16	1.106	46.16
	-0.6577	4.821e-05	-0.6576	2.46e-05	-0.6577	0.0003448	-0.6576	0.0005972	-0.6577	0.0008343	-0.6576	0.0009167	-0.6577	0.0009687	-0.6577	0.00103	-0.6577	0.0009429	-0.6577	0.0006677	-0.6577	0.0005227	-0.6578	0.0001963	-0.6581	2.004e-05		0.616	46.28	1.106	46.27
	-0.6557	5.148e-05	-0.6556	2.696e-05	-0.6557	0.0003471	-0.6557	0.0006034	-0.6557	0.0008419	-0.6557	0.0009249	-0.6557	0.0009766	-0.6557	0.00104	-0.6557	0.0009518	-0.6557	0.0006743	-0.6557	0.0005278	-0.6559	0.000202	-0.6561	2.524e-05		0.616	46.39	1.105	46.38
	-0.6537	5.465e-05	-0.6536	2.92e-05	-0.6537	0.0003487	-0.6537	0.0006095	-0.6537	0.0008489	-0.6537	0.000933	-0.6537	0.0009842	-0.6537	0.00105	-0.6537	0.0009603	-0.6537	0.0006806	-0.6537	0.0005326	-0.6539	0.0002075	-0.6541	3.019e-05		0.616	46.5	1.105	46.5
	-0.6517	5.763e-05	-0.6516	3.111e-05	-0.6516	0.0003501	-0.6517	0.0006152	-0.6516	0.0008559	-0.6516	0.0009409	-0.6517	0.0009916	-0.6516	0.00106	-0.6517	0.0009689	-0.6517	0.0006865	-0.6517	0.000537	-0.6519	0.0002126	-0.6521	3.503e-05		0.616	46.61	1.104	46.61
	-0.6497	6.047e-05	-0.6496	3.271e-05	-0.6496	0.000351	-0.6496	0.0006202	-0.6496	0.0008628	-0.6496	0.0009488	-0.6496	0.0009993	-0.6496	0.00107	-0.6497	0.0009772	-0.6497	0.0006922	-0.6497	0.0005407	-0.6498	0.0002175	-0.6501	3.957e-05		0.617	46.72	1.104	46.72
	-0.6477	6.321e-05	-0.6476	3.401e-05	-0.6477	0.0003516	-0.6477	0.0006249	-0.6477	0.0008687	-0.6477	0.0009563	-0.6477	0.00101	-0.6477	0.00108	-0.6477	0.0009853	-0.6478	0.0006965	-0.6477	0.0005441	-0.6478	0.0002221	-0.6481	4.394e-05		0.618	46.83	1.104	46.83
	-0.6457	6.575e-05	-0.6456	3.498e-05	-0.6457	0.0003514	-0.6457	0.0006294	-0.6457	0.0008746	-0.6457	0.0009635	-0.6457	0.00101	-0.6457	0.00108	-0.6457	0.0009931	-0.6457	0.0007022	-0.6457	0.0005472	-0.6458	0.0002267	-0.6461	4.806e-05		0.618	46.94	1.103	46.94
	-0.6437	6.824e-05	-0.6436	3.584e-05	-0.6437	0.0003508	-0.6437	0.0006335	-0.6437	0.0008804	-0.6437	0.0009707	-0.6437	0.00102	-0.6437	0.00109	-0.6437	0.001	-0.6437	0.0007066	-0.6437	0.0005498	-0.6439	0.0002308	-0.6441	5.214e-05		0.619	47.05	1.102	47.05
	-0.6417	7.056e-05	-0.6416	3.653e-05	-0.6417	0.0003499	-0.6416	0.0006369	-0.6417	0.0008858	-0.6417	0.0009771	-0.6417	0.00103	-0.6417	0.0011	-0.6417	0.00101	-0.6417	0.0007108	-0.6417	0.000552	-0.6419	0.0002348	-0.6421	5.587e-05		0.619	47.16	1.102	47.16
	-0.6397	7.28e-05	-0.6396	3.678e-05	-0.6396	0.0003484	-0.6396	0.0006399	-0.6396	0.0008903	-0.6396	0.0009836	-0.6397	0.00103	-0.6397	0.00111	-0.6397	0.00102	-0.6397	0.0007143	-0.6397	0.0005536	-0.6398	0.0002384	-0.6401	5.959e-05		0.619	47.28	1.102	47.27
	-0.6377	7.496e-05	-0.6376	3.672e-05	-0.6376	0.0003466	-0.6376	0.0006426	-0.6376	0.0008972	-0.6376	0.0009893	-0.6376	0.00104	-0.6376	0.00111	-0.6377	0.00102	-0.6377	0.0007175	-0.6377	0.0005548	-0.6378	0.000242	-0.6381	6.298e-05		0.62	47.39	1.102	47.39
	-0.6357	7.7e-05	-0.6356	3.651e-05	-0.6356	0.0003442	-0.6356	0.0006447	-0.6356	0.0009007	-0.6356	0.000995	-0.6356	0.00104	-0.6356	0.00112	-0.6357	0.00103	-0.6357	0.0007203	-0.6357	0.0005556	-0.6358	0.0002453	-0.6361	6.64e-05		0.62	47.5	1.101	47.5
	-0.6337	7.897e-05	-0.6336	3.596e-05	-0.6336	0.0003415	-0.6336	0.0006463	-0.6336	0.000904	-0.6336	0.001	-0.6336	0.00105	-0.6336	0.00113	-0.6337	0.00104	-0.6337	0.0007226	-0.6337	0.0005561	-0.6338	0.0002485	-0.6341	6.959e-05		0.621	47.61	1.101	47.61
	-0.6317	8.089e-05	-0.6316	3.516e-05	-0.6317	0.0003382	-0.6317	0.0006473	-0.6316	0.0009069	-0.6316	0.00101	-0.6317	0.00106	-0.6317	0.00114	-0.6317	0.00104	-0.6317	0.0007243	-0.6317	0.000556	-0.6318	0.0002514	-0.6321	7.274e-05		0.621	47.72	1.101	47.72
	-0.6297	8.273e-05	-0.6296	3.414e-05	-0.6297	0.0003348	-0.6297	0.0006483	-0.6297	0.0009095	-0.6296	0.00101	-0.6297	0.00106	-0.6297	0.00114	-0.6297	0.00105	-0.6297	0.0007259	-0.6297	0.0005553	-0.6298	0.0002544	-0.6301	7.577e-05		0.621	47.83	1.1	47.83
	-0.6277	8.452e-05	-0.6276	3.292e-05	-0.6276	0.0003309	-0.6276	0.0006483	-0.6276	0.0009116	-0.6276	0.00101	-0.6276	0.00106	-0.6276	0.00115	-0.6277	0.00105	-0.6277	0.0007267	-0.6277	0.0005544	-0.6279	0.0002571	-0.6281	7.869e-05		0.621	47.95	1.099	47.94
	-0.6257	8.631e-05	-0.6256	3.138e-05	-0.6256	0.0003268	-0.6256	0.0006481	-0.6256	0.0009136	-0.6256	0.00102	-0.6257	0.00107	-0.6256	0.00115	-0.6257	0.00106	-0.6257	0.000727	-0.6257	0.0005529	-0.6259	0.0002596	-0.6261	8.15e-05		0.622	48.06	1.099	48.05
	-0.6237	8.796e-05	-0.6236	2.97e-05	-0.6237	0.0003222	-0.6237	0.0006475	-0.6237	0.0009148	-0.6237	0.00102	-0.6237	0.00107	-0.6236	0.00116	-0.6237	0.00106	-0.6237	0.0007272	-0.6237	0.0005511	-0.6238	0.000262	-0.6241	8.435e-05		0.622	48.17	1.099	48.16
	-0.6217	8.965e-05	-0.6216	2.786e-05	-0.6217	0.0003174	-0.6216	0.0006463	-0.6216	0.0009159	-0.6216	0.00102	-0.6217	0.00108	-0.6216	0.00117	-0.6217	0.00106	-0.6217	0.0007265	-0.6217	0.0005488	-0.6219	0.0002642	-0.6221	8.759e-05		0.623	48.28	1.097	48.27
	-0.6197	9.121e-05	-0.6196	2.584e-05	-0.6196	0.0003125	-0.6196	0.0006446	-0.6196	0.0009163	-0.6196	0.00103	-0.6196	0.00108	-0.6196	0.00117	-0.6197	0.00107	-0.6197	0.0007256	-0.6197	0.0005461	-0.6199	0.0002665	-0.6201	9.033e-05		0.623	48.39	1.097	48.39
	-0.6177	9.283e-05	-0.6176	2.364e-05	-0.6177	0.0003072	-0.6176	0.0006428	-0.6176	0.000916	-0.6177	0.00103	-0.6177	0.00108	-0.6176	0.00118	-0.6177	0.00107	-0.6177	0.000724	-0.6177	0.0005434	-0.6179	0.0002686	-0.6181	9.309e-05		0.624	48.5	1.097	48.5
	-0.6157	9.43e-05	-0.6156	2.119e-05	-0.6157	0.0003018	-0.6156	0.0006401	-0.6156	0.0009153	-0.6157	0.00103	-0.6156	0.00108	-0.6157	0.00118	-0.6157	0.00107	-0.6157	0.0007221	-0.6157	0.0005397	-0.6158	0.0002706	-0.6161	9.573e-05		0.624	48.61	1.096	48.61
	-0.6137	9.569e-05	-0.6136	1.866e-05	-0.6136	0.0002964	-0.6136	0.0006373	-0.6136	0.0009145	-0.6136	0.00103	-0.6136	0.00109	-0.6136	0.00119	-0.6137	0.00108	-0.6137	0.0007198	-0.6137	0.0005361	-0.6138	0.0002725	-0.6141	9.844e-05		0.624	48.72	1.096	48.72
	-0.6117	9.717e-05	-0.6116	1.595e-05	-0.6116	0.0002906	-0.6116	0.0006341	-0.6116	0.0009126	-0.6116	0.00103	-0.6116	0.00109	-0.6117	0.00119	-0.6117	0.00108	-0.6117	0.000717	-0.6117	0.0005323	-0.6118	0.0002742	-0.6121	0.0001011		0.624	48.83	1.096	48.83
	-0.6097	9.85e-05	-0.6096	1.316e-05	-0.6097	0.0002849	-0.6097	0.0006305	-0.6096	0.0009107	-0.6096	0.00103	-0.6096	0.00109	-0.6097	0.00119	-0.6097	0.00108	-0.6097	0.0007137	-0.6097	0.0005282	-0.6099	0.0002757	-0.6101	0.0001038		0.625	48.95	1.095	48.94
	-0.6077	9.975e-05	-0.6076	1.012e-05	-0.6076	0.0002791	-0.6076	0.0006264	-0.6076	0.0009085	-0.6076	0.00103	-0.6076	0.00109	-0.6076	0.0012	-0.6077	0.00108	-0.6077	0.0007103	-0.6077	0.0005239	-0.6079	0.0002772	-0.6081	0.0001066		0.625	49.06	1.094	49.05
	-0.6057	0.0001009	-0.6056	7.114e-06	-0.6056	0.0002732	-0.6056	0.0006223	-0.6056	0.0009058	-0.6057	0.00103	-0.6056	0.00109	-0.6057	0.0012	-0.6057	0.00108	-0.6057	0.0007062	-0.6057	0.0005194	-0.6058	0.0002785	-0.6061	0.0001093		0.626	49.17	1.094	49.16
	-0.6037	0.0001021	-0.6036	4.566e-06	-0.6036	0.0002674	-0.6036	0.0006181	-0.6036	0.0009031	-0.6037	0.00103	-0.6036	0.00109	-0.6037	0.0012	-0.6037	0.00108	-0.6037	0.0007022	-0.6037	0.0005144	-0.6038	0.0002798	-0.6041	0.000112		0.626	49.28	1.094	49.27
	-0.6017	0.0001031	-0.6016	1.401e-06	-0.6016	0.0002617	-0.6016	0.0006133	-0.6016	0.0008999	-0.6016	0.00103	-0.6016	0.00109	-0.6016	0.0012	-0.6017	0.00108	-0.6017	0.0006972	-0.6017	0.0005098	-0.6018	0.0002807	-0.6021	0.0001148		0.626	49.39	1.093	49.38
	-0.5997	0.0001041	-0.5996	-1.944e-06	-0.5996	0.0002557	-0.5996	0.0006082	-0.5996	0.0008967	-0.5996	0.00103	-0.5996	0.00109	-0.5996	0.00121	-0.5997	0.00108	-0.5997	0.0006923	-0.5997	0.0005049	-0.5998	0.0002815	-0.6001	0.0001175		0.627	49.5	1.093	49.49
	-0.5977	0.0001046	-0.5976	-5.184e-06	-0.5977	0.0002498	-0.5976	0.0006031	-0.5976	0.0008923	-0.5977	0.00103	-0.5976	0.00109	-0.5976	0.00121	-0.5977	0.00108	-0.5977	0.0006871	-0.5977	0.0004999	-0.5978	0.0002821	-0.5981	0.0001202		0.627	49.61	1.093	49.6
	-0.5957	0.0001054	-0.5956	-8.423e-06	-0.5956	0.0002441	-0.5956	0.000598	-0.5956	0.0008884	-0.5956	0.00102	-0.5956	0.00109	-0.5957	0.00121	-0.5957	0.00108	-0.5957	0.0006816	-0.5957	0.0004949	-0.5959	0.0002825	-0.5961	0.0001228		0.627	49.72	1.092	49.72
	-0.5937	0.000106	-0.5936	-1.22e-05	-0.5936	0.0002385	-0.5936	0.0005925	-0.5936	0.0008837	-0.5936	0.00102	-0.5936	0.00109	-0.5937	0.00121	-0.5937	0.00108	-0.5937	0.0006761	-0.5937	0.0004896	-0.5939	0.0002827	-0.5941	0.0001254		0.628	49.83	1.091	49.83
	-0.5917	0.0001065	-0.5916	-1.551e-05	-0.5916	0.0002329	-0.5916	0.000587	-0.5917	0.000879	-0.5916	0.00102	-0.5916	0.00109	-0.5916	0.00121	-0.5917	0.00107	-0.5917	0.0006702	-0.5917	0.0004847	-0.5919	0.0002825	-0.5921	0.0001281		0.628	49.95	1.091	49.94
	-0.5897	0.0001068	-0.5896	-1.878e-05	-0.5897	0.0002275	-0.5897	0.0005815	-0.5896	0.0008747	-0.5896	0.00101	-0.5896	0.00109	-0.5896	0.00121	-0.5897	0.00107	-0.5897	0.0006643	-0.5897	0.0004796	-0.5898	0.0002822	-0.5901	0.0001306		0.629	50.06	1.091	50.05
	-0.5877	0.000107	-0.5876	-2.205e-05	-0.5876	0.000222	-0.5876	0.000576	-0.5876	0.0008702	-0.5876	0.00101	-0.5876	0.00108	-0.5876	0.00121	-0.5876	0.00107	-0.5877	0.0006583	-0.5877	0.0004746	-0.5878	0.0002816	-0.5881	0.000133		0.629	50.17	1.09	50.16
	-0.5857	0.000107	-0.5856	-2.518e-05	-0.5856	0.0002168	-0.5856	0.0005702	-0.5856	0.0008643	-0.5856	0.00101	-0.5856	0.00108	-0.5856	0.00121	-0.5857	0.00106	-0.5857	0.0006521	-0.5857	0.0004696	-0.5858	0.0002807	-0.5861	0.0001352		0.629	50.28	1.089	50.27
	-0.5837	0.0001068	-0.5836	-2.829e-05	-0.5836	0.0002116	-0.5836	0.0005645	-0.5836	0.00086	-0.5836	0.001	-0.5836	0.00108	-0.5836	0.00121	-0.5837	0.00106	-0.5837	0.0006458	-0.5837	0.0004648	-0.5839	0.0002794	-0.5841	0.0001375		0.63	50.39	1.089	50.38
	-0.5817	0.0001065	-0.5816	-3.136e-05	-0.5816	0.0002065	-0.5816	0.0005589	-0.5816	0.0008547	-0.5816	0.0009978	-0.5816	0.00108	-0.5816	0.00121	-0.5817	0.00106	-0.5817	0.0006396	-0.5817	0.00046	-0.5818	0.0002779	-0.5821	0.0001395		0.63	50.5	1.089	50.49
	-0.5797	0.0001061	-0.5796	-3.43e-05	-0.5797	0.0002016	-0.5796	0.0005531	-0.5796	0.0008489	-0.5796	0.0009932	-0.5796	0.00107	-0.5796	0.00121	-0.5797	0.00105	-0.5797	0.0006333	-0.5797	0.0004552	-0.5799	0.0002761	-0.5801	0.0001414		0.631	50.61	1.088	50.6
	-0.5777	0.0001056	-0.5776	-3.72e-05	-0.5776	0.0001968	-0.5776	0.0005479	-0.5776	0.0008439	-0.5776	0.0009885	-0.5776	0.00107	-0.5776	0.00121	-0.5777	0.00105	-0.5777	0.0006272	-0.5777	0.0004505	-0.5778	0.0002739	-0.5781	0.000143		0.631	50.72	1.088	50.71
	-0.5757	0.0001048	-0.5756	-4.003e-05	-0.5756	0.0001922	-0.5756	0.000542	-0.5756	0.0008383	-0.5756	0.0009837	-0.5756	0.00107	-0.5756	0.0012	-0.5756	0.00104	-0.5757	0.0006209	-0.5757	0.000446	-0.5758	0.0002715	-0.5761	0.0001444		0.631	50.83	1.087	50.83
	-0.5737	0.0001039	-0.5736	-4.273e-05	-0.5736	0.0001876	-0.5736	0.0005367	-0.5736	0.0008328	-0.5736	0.0009791	-0.5736	0.00107	-0.5737	0.0012	-0.5737	0.00104	-0.5737	0.0006147	-0.5737	0.0004415	-0.5738	0.0002687	-0.5741	0.0001458		0.632	50.94	1.087	50.94
	-0.5717	0.0001027	-0.5716	-4.537e-05	-0.5716	0.0001831	-0.5716	0.000531	-0.5716	0.0008274	-0.5716	0.0009743	-0.5716	0.00106	-0.5716	0.0012	-0.5717	0.00103	-0.5717	0.0006088	-0.5717	0.0004371	-0.5718	0.0002656	-0.5721	0.0001467		0.632	51.06	1.086	51.05
	-0.5697	0.0001016	-0.5696	-4.791e-05	-0.5696	0.0001788	-0.5696	0.0005257	-0.5696	0.0008224	-0.5696	0.0009695	-0.5696	0.00106	-0.5696	0.0012	-0.5697	0.00103	-0.5697	0.0006026	-0.5697	0.0004327	-0.5698	0.0002623	-0.5701	0.0001474		0.632	51.17	1.086	51.16
	-0.5677	0.0001003	-0.5676	-5.031e-05	-0.5676	0.0001747	-0.5676	0.0005204	-0.5676	0.0008169	-0.5676	0.0009646	-0.5676	0.00106	-0.5676	0.00119	-0.5677	0.00102	-0.5677	0.0005967	-0.5677	0.0004286	-0.5678	0.0002587	-0.5681	0.0001478		0.633	51.28	1.085	51.27
	-0.5657	9.884e-05	-0.5656	-5.263e-05	-0.5656	0.0001704	-0.5656	0.0005153	-0.5656	0.0008118	-0.5656	0.0009596	-0.5657	0.00105	-0.5657	0.00119	-0.5657	0.00102	-0.5657	0.0005906	-0.5657	0.0004247	-0.5658	0.0002546	-0.5661	0.0001481		0.634	51.39	1.084	51.38
	-0.5637	9.736e-05	-0.5636	-5.479e-05	-0.5636	0.0001664	-0.5636	0.0005101	-0.5636	0.0008067	-0.5637	0.0009544	-0.5636	0.00105	-0.5636	0.00119	-0.5637	0.00101	-0.5637	0.000585	-0.5637	0.0004206	-0.5638	0.0002504	-0.5641	0.0001477		0.634	51.5	1.084	51.49
	-0.5616	9.577e-05	-0.5616	-5.691e-05	-0.5616	0.0001624	-0.5616	0.0005052	-0.5616	0.0008012	-0.5616	0.0009494	-0.5616	0.00105	-0.5616	0.00118	-0.5617	0.00101	-0.5617	0.0005792	-0.5617	0.0004168	-0.5618	0.0002459	-0.5621	0.0001472		0.635	51.61	1.084	51.6
	-0.5597	9.402e-05	-0.5596	-5.901e-05	-0.5596	0.0001585	-0.5596	0.0005001	-0.5596	0.0007941	-0.5596	0.0009445	-0.5596	0.00104	-0.5596	0.00118	-0.5597	0.0009996	-0.5597	0.0005738	-0.5597	0.0004131	-0.5598	0.0002412	-0.5601	0.0001463		0.635	51.72	1.083	51.71
	-0.5577	9.214e-05	-0.5576	-6.09e-05	-0.5576	0.0001547	-0.5576	0.0004953	-0.5577	0.0007891	-0.5576	0.0009397	-0.5576	0.00104	-0.5576	0.00118	-0.5577	0.000994	-0.5577	0.0005683	-0.5577	0.0004092	-0.5578	0.0002363	-0.5581	0.0001452		0.636	51.83	1.083	51.82
	-0.5557	9.037e-05	-0.5556	-6.267e-05	-0.5556	0.0001511	-0.5556	0.0004906	-0.5556	0.000784	-0.5556	0.0009347	-0.5556	0.00104	-0.5556	0.00117	-0.5557	0.0009885	-0.5557	0.0005629	-0.5557	0.0004058	-0.5558	0.0002312	-0.5561	0.0001436		0.636	51.94	1.082	51.94
	-0.5537	8.839e-05	-0.5536	-6.433e-05	-0.5536	0.0001473	-0.5536	0.0004859	-0.5536	0.000779	-0.5536	0.0009298	-0.5536	0.00103	-0.5536	0.00117	-0.5537	0.000983	-0.5537	0.0005577	-0.5537	0.0004022	-0.5538	0.000226	-0.5541	0.0001418		0.637	52.05	1.081	52.05
	-0.5517	8.648e-05	-0.5516	-6.596e-05	-0.5516	0.0001437	-0.5516	0.0004812	-0.5516	0.0007745	-0.5516	0.0009251	-0.5516	0.00103	-0.5516	0.00117	-0.5517	0.0009776	-0.5517	0.0005526	-0.5517	0.0003989	-0.5518	0.0002208	-0.5521	0.0001395		0.637	52.17	1.08	52.16
	-0.5497	8.453e-05	-0.5496	-6.741e-05	-0.5496	0.0001401	-0.5496	0.0004769	-0.5496	0.0007697	-0.5496	0.0009204	-0.5496	0.00103	-0.5496	0.00116	-0.5497	0.0009719	-0.5497	0.0005475	-0.5497	0.0003957	-0.5498	0.0002154	-0.5501	0.0001371		0.637	52.28	1.08	52.27
	-0.5477	8.259e-05	-0.5476	-6.889e-05	-0.5477	0.0001364	-0.5476	0.0004724	-0.5477	0.0007651	-0.5476	0.0009155	-0.5476	0.00102	-0.5476	0.00116	-0.5477	0.0009663	-0.5477	0.0005428	-0.5477	0.0003924	-0.5478	0.0002098	-0.5481	0.0001343		0.637	52.39	1.079	52.38
	-0.5457	8.058e-05	-0.5456	-7.01e-05	-0.5456	0.0001331	-0.5456	0.0004681	-0.5457	0.0007606	-0.5457	0.000911	-0.5456	0.00102	-0.5457	0.00116	-0.5457	0.0009611	-0.5457	0.000538	-0.5457	0.0003893	-0.5458	0.0002045	-0.5461	0.0001312		0.638	52.5	1.078	52.49
	-0.5437	7.854e-05	-0.5436	-7.119e-05	-0.5437	0.0001298	-0.5436	0.000464	-0.5437	0.0007562	-0.5436	0.0009065	-0.5436	0.00102	-0.5437	0.00115	-0.5437	0.0009556	-0.5438	0.0005333	-0.5437	0.0003865	-0.5438	0.0001991	-0.5441	0.0001281		0.639	52.61	1.078	52.6
	-0.5417	7.643e-05	-0.5416	-7.226e-05	-0.5417	0.0001263	-0.5417	0.0004601	-0.5417	0.0007518	-0.5417	0.0009022	-0.5417	0.00101	-0.5417	0.00115	-0.5417	0.0009505	-0.5418	0.0005287	-0.5417	0.0003836	-0.5419	0.0001938	-0.5421	0.0001246		0.639	52.72	1.077	52.71
	-0.5397	7.449e-05	-0.5396	-7.314e-05	-0.5397	0.000123	-0.5397	0.0004559	-0.5397	0.0007475	-0.5397	0.0008978	-0.5396	0.00101	-0.5397	0.00114	-0.5397	0.0009453	-0.5398	0.000524	-0.5397	0.0003808	-0.5398	0.0001885	-0.5401	0.0001212		0.639	52.83	1.077	52.82
	-0.5377	7.239e-05	-0.5376	-7.397e-05	-0.5377	0.0001197	-0.5377	0.0004521	-0.5377	0.0007436	-0.5376	0.0008936	-0.5376	0.00101	-0.5377	0.00114	-0.5377	0.0009403	-0.5377	0.0005198	-0.5377	0.000378	-0.5378	0.0001833	-0.5381	0.0001174		0.64	52.94	1.076	52.93
	-0.5357	7.009e-05	-0.5356	-7.463e-05	-0.5356	0.0001166	-0.5356	0.0004481	-0.5356	0.0007393	-0.5356	0.0008896	-0.5356	0.001	-0.5356	0.00114	-0.5357	0.0009352	-0.5357	0.0005154	-0.5357	0.0003756	-0.5358	0.0001782	-0.5361	0.0001137		0.641	53.05	1.076	53.05
	-0.5337	6.822e-05	-0.5336	-7.523e-05	-0.5336	0.0001134	-0.5337	0.0004443	-0.5337	0.0007353	-0.5336	0.0008852	-0.5336	0.001	-0.5336	0.00113	-0.5337	0.0009303	-0.5338	0.0005114	-0.5337	0.0003729	-0.5338	0.0001732	-0.5341	0.0001099		0.641	53.16	1.075	53.16
	-0.5317	6.623e-05	-0.5316	-7.567e-05	-0.5317	0.0001104	-0.5316	0.0004405	-0.5316	0.0007313	-0.5316	0.0008813	-0.5316	0.0009974	-0.5316	0.00113	-0.5317	0.0009253	-0.5317	0.0005074	-0.5317	0.0003706	-0.5319	0.0001681	-0.5321	0.0001062		0.641	53.28	1.075	53.27
	-0.5297	6.425e-05	-0.5296	-7.596e-05	-0.5296	0.0001074	-0.5296	0.000437	-0.5296	0.0007275	-0.5296	0.0008772	-0.5296	0.0009943	-0.5296	0.00113	-0.5297	0.0009206	-0.5297	0.0005034	-0.5297	0.0003681	-0.5298	0.0001633	-0.5301	0.0001024		0.642	53.39	1.074	53.38
	-0.5277	6.231e-05	-0.5276	-7.61e-05	-0.5276	0.0001045	-0.5276	0.0004335	-0.5277	0.0007238	-0.5276	0.0008734	-0.5277	0.0009917	-0.5276	0.00112	-0.5277	0.0009159	-0.5278	0.0004995	-0.5277	0.000366	-0.5278	0.0001587	-0.5281	9.853e-05		0.642	53.5	1.073	53.49
	-0.5257	6.039e-05	-0.5256	-7.616e-05	-0.5257	0.0001016	-0.5257	0.0004301	-0.5257	0.0007199	-0.5256	0.0008694	-0.5257	0.0009889	-0.5256	0.00112	-0.5257	0.0009112	-0.5258	0.0004958	-0.5257	0.0003637	-0.5258	0.0001541	-0.5261	9.482e-05		0.642	53.61	1.073	53.6
	-0.5237	5.848e-05	-0.5236	-7.612e-05	-0.5236	9.872e-05	-0.5236	0.0004266	-0.5236	0.0007164	-0.5236	0.0008657	-0.5236	0.0009865	-0.5236	0.00112	-0.5237	0.0009067	-0.5237	0.000492	-0.5237	0.0003616	-0.5238	0.0001496	-0.5241	9.099e-05		0.643	53.72	1.072	53.71
	-0.5217	5.655e-05	-0.5216	-7.588e-05	-0.5216	9.6e-05	-0.5216	0.000423	-0.5216	0.0007125	-0.5216	0.000862	-0.5216	0.0009835	-0.5216	0.00111	-0.5217	0.0009024	-0.5217	0.0004887	-0.5217	0.0003597	-0.5218	0.0001453	-0.5221	8.731e-05		0.644	53.83	1.071	53.83
	-0.5197	5.467e-05	-0.5196	-7.549e-05	-0.5197	9.31e-05	-0.5196	0.00042	-0.5197	0.0007092	-0.5197	0.0008584	-0.5196	0.0009811	-0.5196	0.00111	-0.5197	0.0008979	-0.5197	0.0004851	-0.5197	0.0003576	-0.5198	0.0001411	-0.5201	8.365e-05		0.644	53.94	1.071	53.94
	-0.5177	5.277e-05	-0.5176	-7.494e-05	-0.5177	9.04e-05	-0.5176	0.0004166	-0.5177	0.0007056	-0.5176	0.0008549	-0.5176	0.0009786	-0.5177	0.00111	-0.5177	0.0008935	-0.5178	0.0004815	-0.5177	0.0003558	-0.5178	0.000137	-0.5181	8.02e-05		0.645	54.05	1.07	54.05
	-0.5157	5.096e-05	-0.5156	-7.309e-05	-0.5157	8.789e-05	-0.5156	0.0004135	-0.5157	0.0007022	-0.5156	0.0008516	-0.5156	0.0009761	-0.5156	0.0011	-0.5157	0.0008894	-0.5158	0.0004782	-0.5157	0.0003541	-0.5159	0.0001331	-0.5161	7.63e-05		0.645	54.16	1.068	54.16
	-0.5137	4.918e-05	-0.5136	-7.345e-05	-0.5137	8.526e-05	-0.5136	0.0004105	-0.5136	0.0006987	-0.5137	0.0008479	-0.5137	0.0009736	-0.5136	0.0011	-0.5137	0.0008851	-0.5137	0.0004749	-0.5137	0.0003522	-0.5139	0.0001293	-0.5141	7.291e-05		0.645	54.27	1.066	54.27
	-0.5117	4.739e-05	-0.5116	-7.243e-05	-0.5116	8.281e-05	-0.5116	0.0004073	-0.5117	0.0006955	-0.5116	0.0008445	-0.5116	0.0009712	-0.5116	0.0011	-0.5117	0.000881	-0.5117	0.0004717	-0.5117	0.0003507	-0.5118	0.0001257	-0.5121	6.958e-05		0.646	54.39	1.065	54.38
	-0.5097	4.568e-05	-0.5096	-7.124e-05	-0.5096	8.034e-05	-0.5096	0.0004043	-0.5096	0.0006924	-0.5096	0.0008411	-0.5096	0.0009687	-0.5096	0.00109	-0.5097	0.000877	-0.5097	0.0004687	-0.5097	0.0003491	-0.5098	0.0001221	-0.5101	6.635e-05		0.647	54.5	1.064	54.49
	-0.5077	4.402e-05	-0.5076	-6.996e-05	-0.5077	7.791e-05	-0.5076	0.0004015	-0.5076	0.0006892	-0.5076	0.0008379	-0.5077	0.0009664	-0.5076	0.00109	-0.5077	0.0008731	-0.5077	0.0004656	-0.5077	0.0003477	-0.5078	0.0001188	-0.5081	6.316e-05		0.647	54.61	1.062	54.6
	-0.5057	4.234e-05	-0.5056	-6.847e-05	-0.5056	7.559e-05	-0.5056	0.0003984	-0.5056	0.0006858	-0.5056	0.0008347	-0.5056	0.0009646	-0.5056	0.00109	-0.5057	0.0008694	-0.5057	0.0004626	-0.5057	0.0003462	-0.5058	0.0001155	-0.5061	6.009e-05		0.647	54.72	1.06	54.71
	-0.5037	4.081e-05	-0.5036	-6.683e-05	-0.5037	7.334e-05	-0.5036	0.0003958	-0.5037	0.0006829	-0.5036	0.0008317	-0.5036	0.0009621	-0.5036	0.00108	-0.5037	0.0008654	-0.5037	0.0004597	-0.5037	0.0003448	-0.5038	0.0001125	-0.5041	5.707e-05		0.648	54.83	1.059	54.83
	-0.5017	3.925e-05	-0.5016	-6.494e-05	-0.5017	7.116e-05	-0.5016	0.0003929	-0.5017	0.0006798	-0.5016	0.0008285	-0.5017	0.00096	-0.5016	0.00108	-0.5017	0.0008617	-0.5017	0.0004569	-0.5017	0.0003436	-0.5018	0.0001095	-0.5021	5.419e-05		0.649	54.94	1.058	54.94
	-0.4997	3.777e-05	-0.4996	-6.288e-05	-0.4997	6.909e-05	-0.4996	0.0003906	-0.4996	0.0006768	-0.4996	0.0008252	-0.4996	0.0009576	-0.4996	0.00108	-0.4997	0.0008581	-0.4997	0.0004541	-0.4997	0.0003425	-0.4998	0.0001068	-0.5001	5.14e-05		0.649	55.05	1.057	55.05
	-0.4977	3.632e-05	-0.4976	-6.066e-05	-0.4976	6.702e-05	-0.4976	0.0003877	-0.4976	0.0006737	-0.4976	0.0008222	-0.4976	0.0009556	-0.4976	0.00107	-0.4977	0.0008546	-0.4977	0.0004515	-0.4977	0.0003412	-0.4978	0.0001041	-0.4981	4.867e-05		0.65	55.16	1.055	55.16
	-0.4957	3.493e-05	-0.4956	-5.829e-05	-0.4956	6.501e-05	-0.4956	0.0003849	-0.4956	0.0006709	-0.4956	0.0008194	-0.4956	0.0009535	-0.4956	0.00107	-0.4956	0.0008511	-0.4957	0.0004487	-0.4957	0.00034	-0.4958	0.0001016	-0.4961	4.609e-05		0.65	55.27	1.054	55.27
	-0.4937	3.355e-05	-0.4936	-5.564e-05	-0.4936	6.309e-05	-0.4936	0.0003824	-0.4937	0.0006681	-0.4936	0.0008163	-0.4936	0.0009512	-0.4937	0.00107	-0.4937	0.0008475	-0.4937	0.0004461	-0.4937	0.0003389	-0.4938	9.932e-05	-0.4941	4.352e-05		0.65	55.39	1.053	55.38
	-0.4917	3.229e-05	-0.4916	-5.282e-05	-0.4916	6.12e-05	-0.4916	0.0003799	-0.4916	0.0006653	-0.4916	0.0008139	-0.4916	0.0009493	-0.4916	0.00107	-0.4917	0.0008442	-0.4918	0.0004435	-0.4917	0.0003378	-0.4918	9.707e-05	-0.4921	4.11e-05		0.651	55.5	1.052	55.49
	-0.4897	3.102e-05	-0.4896	-4.979e-05	-0.4896	5.934e-05	-0.4896	0.0003777	-0.4896	0.0006628	-0.4896	0.0008109	-0.4896	0.0009474	-0.4896	0.00106	-0.4897	0.0008408	-0.4897	0.000441	-0.4897	0.0003368	-0.4898	9.507e-05	-0.4901	3.875e-05		0.652	55.61	1.05	55.61
	-0.4877	2.986e-05	-0.4876	-4.653e-05	-0.4876	5.754e-05	-0.4876	0.000375	-0.4876	0.0006595	-0.4876	0.0008082	-0.4876	0.0009454	-0.4876	0.00106	-0.4877	0.0008375	-0.4878	0.0004387	-0.4877	0.0003358	-0.4878	9.314e-05	-0.4881	3.644e-05		0.653	55.72	1.049	55.72
	-0.4857	2.875e-05	-0.4856	-4.311e-05	-0.4856	5.581e-05	-0.4856	0.0003728	-0.4856	0.000657	-0.4856	0.0008053	-0.4856	0.0009433	-0.4856	0.00106	-0.4857	0.0008342	-0.4857	0.0004363	-0.4857	0.0003349	-0.4858	9.137e-05	-0.4861	3.427e-05		0.654	55.83	1.048	55.83
	-0.4837	2.767e-05	-0.4836	-3.945e-05	-0.4836	5.407e-05	-0.4836	0.0003705	-0.4836	0.0006545	-0.4836	0.0008003	-0.4836	0.0009415	-0.4836	0.00106	-0.4837	0.0008311	-0.4837	0.0004339	-0.4837	0.0003342	-0.4838	8.984e-05	-0.4841	3.22e-05		0.654	55.94	1.046	55.94
	-0.4817	2.669e-05	-0.4816	-3.56e-05	-0.4816	5.249e-05	-0.4816	0.0003683	-0.4816	0.0006518	-0.4816	0.0007976	-0.4816	0.0009398	-0.4816	0.00105	-0.4817	0.000828	-0.4817	0.0004317	-0.4817	0.0003333	-0.4818	8.84e-05	-0.4821	3.019e-05		0.655	56.05	1.045	56.05
	-0.4797	2.573e-05	-0.4796	-3.149e-05	-0.4796	5.085e-05	-0.4796	0.0003659	-0.4796	0.0006491	-0.4796	0.0007952	-0.4796	0.0009379	-0.4796	0.00105	-0.4797	0.0008248	-0.4797	0.0004294	-0.4797	0.0003325	-0.4798	8.711e-05	-0.4801	2.827e-05		0.655	56.17	1.044	56.16
	-0.4777	2.482e-05	-0.4776	-2.729e-05	-0.4776	4.93e-05	-0.4776	0.0003638	-0.4776	0.0006466	-0.4776	0.0007926	-0.4776	0.000936	-0.4776	0.00105	-0.4777	0.0008218	-0.4777	0.0004272	-0.4777	0.0003317	-0.4778	8.598e-05	-0.4781	2.645e-05		0.655	56.28	1.042	56.27
	-0.4757	2.403e-05	-0.4756	-2.272e-05	-0.4756	4.772e-05	-0.4756	0.0003617	-0.4757	0.0006444	-0.4756	0.00079	-0.4756	0.0009341	-0.4756	0.00105	-0.4757	0.000819	-0.4757	0.0004253	-0.4757	0.0003309	-0.4758	8.51e-05	-0.4761	2.473e-05		0.656	56.39	1.041	56.38
	-0.4737	2.333e-05	-0.4736	-1.8e-05	-0.4736	4.622e-05	-0.4736	0.0003597	-0.4736	0.000642	-0.4736	0.0007875	-0.4736	0.0009322	-0.4736	0.00104	-0.4737	0.000816	-0.4737	0.0004233	-0.4737	0.0003301	-0.4738	8.435e-05	-0.4741	2.309e-05		0.657	56.5	1.04	56.49
	-0.4717	2.261e-05	-0.4716	-1.305e-05	-0.4716	4.479e-05	-0.4716	0.0003576	-0.4717	0.0006393	-0.4716	0.0007852	-0.4716	0.0009307	-0.4716	0.00104	-0.4717	0.0008132	-0.4717	0.0004211	-0.4717	0.0003295	-0.4718	8.376e-05	-0.4721	2.149e-05		0.657	56.61	1.039	56.61
	-0.4697	2.198e-05	-0.4696	-7.905e-06	-0.4696	4.342e-05	-0.4696	0.0003554	-0.4696	0.000637	-0.4696	0.0007828	-0.4696	0.000929	-0.4696	0.00104	-0.4697	0.0008105	-0.4697	0.0004192	-0.4697	0.0003289	-0.4698	8.339e-05	-0.47	2.005e-05		0.658	56.72	1.037	56.72
	-0.4677	2.14e-05	-0.4676	-2.304e-06	-0.4676	4.21e-05	-0.4676	0.0003535	-0.4676	0.0006347	-0.4676	0.0007803	-0.4676	0.0009271	-0.4676	0.00104	-0.4677	0.0008077	-0.4677	0.0004173	-0.4677	0.0003282	-0.4678	8.321e-05	-0.4681	1.863e-05		0.658	56.83	1.036	56.83
	-0.4657	2.096e-05	-0.4656	3.318e-06	-0.4656	4.075e-05	-0.4656	0.0003517	-0.4656	0.0006323	-0.4656	0.000778	-0.4656	0.0009254	-0.4656	0.00103	-0.4657	0.0008051	-0.4657	0.0004154	-0.4657	0.0003276	-0.4658	8.312e-05	-0.4661	1.738e-05		0.659	56.95	1.035	56.94
	-0.4637	2.061e-05	-0.4636	9.064e-06	-0.4636	3.948e-05	-0.4636	0.0003499	-0.4636	0.0006304	-0.4636	0.000776	-0.4636	0.0009239	-0.4636	0.00103	-0.4637	0.000799	-0.4637	0.0004136	-0.4637	0.0003269	-0.4638	8.335e-05	-0.4641	1.615e-05		0.66	57.06	1.034	57.05
	-0.4617	2.035e-05	-0.4616	1.472e-05	-0.4616	3.821e-05	-0.4616	0.0003481	-0.4616	0.0006279	-0.4616	0.0007737	-0.4617	0.0009221	-0.4616	0.00103	-0.4617	0.0007963	-0.4617	0.0004119	-0.4617	0.0003265	-0.4618	8.367e-05	-0.4621	1.506e-05		0.66	57.17	1.034	57.16
	-0.4597	2.015e-05	-0.4596	2.079e-05	-0.4596	3.705e-05	-0.4596	0.0003462	-0.4596	0.0006259	-0.4596	0.0007713	-0.4596	0.0009204	-0.4596	0.00103	-0.4597	0.000794	-0.4597	0.0004101	-0.4597	0.0003259	-0.4598	8.427e-05	-0.4601	1.405e-05		0.661	57.28	1.039	57.27
	-0.4577	2.002e-05	-0.4576	2.714e-05	-0.4576	3.59e-05	-0.4576	0.0003445	-0.4576	0.0006238	-0.4576	0.0007692	-0.4576	0.0009191	-0.4576	0.00103	-0.4577	0.0007913	-0.4577	0.0004085	-0.4577	0.0003254	-0.4578	8.511e-05	-0.458	1.314e-05		0.662	57.39	1.042	57.38
	-0.4557	2.012e-05	-0.4556	3.353e-05	-0.4556	3.471e-05	-0.4556	0.0003428	-0.4556	0.0006217	-0.4556	0.000767	-0.4556	0.0009174	-0.4556	0.00102	-0.4557	0.0007891	-0.4557	0.0004069	-0.4557	0.0003248	-0.4558	8.611e-05	-0.456	1.231e-05		0.662	57.5	1.042	57.49
	-0.4537	2.021e-05	-0.4536	4.022e-05	-0.4536	3.358e-05	-0.4536	0.000341	-0.4536	0.0006198	-0.4536	0.0007648	-0.4536	0.0009161	-0.4536	0.00102	-0.4537	0.0007865	-0.4537	0.0004053	-0.4537	0.0003244	-0.4538	8.735e-05	-0.4541	1.16e-05		0.663	57.61	1.042	57.61
	-0.4517	2.046e-05	-0.4516	4.698e-05	-0.4516	3.254e-05	-0.4516	0.0003394	-0.4516	0.0006176	-0.4516	0.0007627	-0.4516	0.0009146	-0.4516	0.00102	-0.4517	0.0007842	-0.4517	0.0004037	-0.4517	0.0003238	-0.4518	8.88e-05	-0.4521	1.099e-05		0.663	57.72	1.04	57.72
	-0.4497	2.071e-05	-0.4496	5.394e-05	-0.4496	3.148e-05	-0.4496	0.0003379	-0.4496	0.0006157	-0.4496	0.0007609	-0.4496	0.0009132	-0.4496	0.00102	-0.4497	0.0007819	-0.4497	0.0004022	-0.4497	0.0003232	-0.4498	9.053e-05	-0.4501	1.056e-05		0.665	57.83	1.039	57.83
	-0.4477	2.125e-05	-0.4476	6.094e-05	-0.4476	3.047e-05	-0.4476	0.0003364	-0.4476	0.000614	-0.4476	0.0007591	-0.4476	0.0009116	-0.4476	0.00102	-0.4476	0.0007797	-0.4477	0.0004009	-0.4477	0.0003228	-0.4478	9.253e-05	-0.448	1.019e-05		0.665	57.95	1.037	57.94
	-0.4457	2.177e-05	-0.4456	6.806e-05	-0.4456	2.95e-05	-0.4456	0.000335	-0.4456	0.0006119	-0.4456	0.0007572	-0.4456	0.0009103	-0.4456	0.00101	-0.4456	0.0007776	-0.4457	0.0003994	-0.4457	0.0003222	-0.4458	9.473e-05	-0.446	9.9e-06		0.666	58.06	1.036	58.05
	-0.4437	2.249e-05	-0.4436	7.522e-05	-0.4436	2.857e-05	-0.4436	0.0003335	-0.4436	0.0006101	-0.4436	0.0007553	-0.4436	0.0009088	-0.4436	0.00101	-0.4437	0.0007755	-0.4437	0.0003982	-0.4437	0.0003218	-0.4438	9.711e-05	-0.444	9.807e-06		0.667	58.17	1.035	58.16
	-0.4417	2.325e-05	-0.4416	8.248e-05	-0.4416	2.771e-05	-0.4416	0.0003322	-0.4416	0.0006086	-0.4416	0.0007532	-0.4416	0.0009074	-0.4416	0.00101	-0.4416	0.0007732	-0.4417	0.0003967	-0.4417	0.0003211	-0.4418	9.978e-05	-0.4421	9.828e-06		0.668	58.28	1.034	58.27
	-0.4397	2.421e-05	-0.4396	8.981e-05	-0.4396	2.678e-05	-0.4396	0.0003308	-0.4396	0.0006067	-0.4396	0.0007516	-0.4396	0.0009066	-0.4396	0.00101	-0.4397	0.0007712	-0.4397	0.0003953	-0.4397	0.0003206	-0.4398	0.0001027	-0.44	1.002e-05		0.668	58.39	1.032	58.38
	-0.4377	2.53e-05	-0.4376	9.818e-05	-0.4376	2.602e-05	-0.4376	0.0003296	-0.4376	0.0006048	-0.4376	0.0007496	-0.4376	0.000905	-0.4376	0.00101	-0.4376	0.0007692	-0.4377	0.0003943	-0.4377	0.00032	-0.4378	0.0001058	-0.438	1.022e-05		0.67	58.5	1.031	58.49
	-0.4357	2.648e-05	-0.4356	0.0001058	-0.4356	2.515e-05	-0.4356	0.0003281	-0.4356	0.0006031	-0.4356	0.000748	-0.4356	0.0009036	-0.4356	0.001	-0.4357	0.0007672	-0.4357	0.0003927	-0.4357	0.0003195	-0.4358	0.0001093	-0.4361	1.068e-05		0.67	58.61	1.03	58.61
	-0.4337	2.776e-05	-0.4336	0.0001131	-0.4336	2.438e-05	-0.4336	0.000327	-0.4336	0.0006016	-0.4336	0.0007462	-0.4336	0.0009023	-0.4336	0.001	-0.4336	0.0007652	-0.4337	0.0003919	-0.4337	0.0003189	-0.4338	0.0001128	-0.434	1.127e-05		0.672	58.72	1.028	58.72
	-0.4317	2.922e-05	-0.4316	0.0001204	-0.4316	2.358e-05	-0.4316	0.0003256	-0.4316	0.0006001	-0.4316	0.000745	-0.4316	0.0009013	-0.4316	0.001	-0.4316	0.0007634	-0.4317	0.0003905	-0.4317	0.0003184	-0.4318	0.0001168	-0.432	1.202e-05		0.672	58.83	1.027	58.83
	-0.4297	3.081e-05	-0.4296	0.0001276	-0.4296	2.292e-05	-0.4296	0.0003246	-0.4296	0.0005983	-0.4296	0.0007433	-0.4296	0.0009001	-0.4296	0.0009991	-0.4297	0.0007615	-0.4297	0.0003896	-0.4297	0.0003178	-0.4298	0.0001208	-0.43	1.287e-05		0.673	58.94	1.025	58.94
	-0.4277	3.248e-05	-0.4276	0.0001351	-0.4276	2.22e-05	-0.4276	0.0003236	-0.4276	0.000597	-0.4276	0.0007416	-0.4276	0.0008989	-0.4276	0.0009975	-0.4277	0.0007598	-0.4277	0.0003885	-0.4277	0.000317	-0.4278	0.000125	-0.428	1.385e-05		0.673	59.05	1.023	59.05
	-0.4257	3.427e-05	-0.4256	0.0001423	-0.4256	2.151e-05	-0.4256	0.000322	-0.4256	0.0005955	-0.4256	0.00074	-0.4256	0.0008976	-0.4256	0.000996	-0.4257	0.000758	-0.4257	0.0003876	-0.4257	0.0003163	-0.4258	0.0001294	-0.426	1.511e-05		0.675	59.17	1.022	59.16
	-0.4237	3.614e-05	-0.4236	0.0001492	-0.4236	2.088e-05	-0.4236	0.0003212	-0.4236	0.0005941	-0.4236	0.0007384	-0.4236	0.0008966	-0.4236	0.0009945	-0.4237	0.0007564	-0.4237	0.0003866	-0.4237	0.0003158	-0.4238	0.0001341	-0.424	1.643e-05		0.675	59.28	1.021	59.27
	-0.4217	3.816e-05	-0.4216	0.0001563	-0.4216	2.031e-05	-0.4216	0.00032	-0.4216	0.0005928	-0.4216	0.000737	-0.4216	0.0008956	-0.4216	0.000993	-0.4216	0.000755	-0.4217	0.0003857	-0.4216	0.0003151	-0.4218	0.000139	-0.422	1.799e-05		0.676	59.39	1.019	59.38
	-0.4197	4.027e-05	-0.4196	0.000163	-0.4196	1.972e-05	-0.4196	0.0003194	-0.4196	0.0005912	-0.4196	0.0007355	-0.4196	0.0008944	-0.4196	0.0009915	-0.4196	0.000753	-0.4197	0.0003848	-0.4197	0.0003144	-0.4198	0.0001438	-0.42	1.954e-05		0.677	59.5	1.017	59.49
	-0.4177	4.247e-05	-0.4176	0.0001697	-0.4176	1.917e-05	-0.4176	0.0003182	-0.4176	0.0005899	-0.4176	0.0007343	-0.4176	0.0008935	-0.4176	0.00099	-0.4176	0.0007518	-0.4177	0.0003839	-0.4177	0.0003138	-0.4178	0.0001487	-0.418	2.14e-05		0.678	59.61	1.016	59.61
	-0.4157	4.476e-05	-0.4156	0.000176	-0.4156	1.872e-05	-0.4156	0.0003172	-0.4156	0.0005888	-0.4156	0.0007327	-0.4156	0.0008925	-0.4156	0.0009885	-0.4156	0.00075	-0.4157	0.0003831	-0.4157	0.0003131	-0.4158	0.0001539	-0.416	2.331e-05		0.679	59.72	1.014	59.72
	-0.4137	4.708e-05	-0.4136	0.0001817	-0.4137	1.797e-05	-0.4137	0.0003163	-0.4137	0.0005872	-0.4137	0.0007312	-0.4137	0.000891	-0.4137	0.0009868	-0.4137	0.0007481	-0.4138	0.0003819	-0.4137	0.0003121	-0.4139	0.0001586	-0.4141	2.508e-05		0.68	59.83	1.013	59.83
	-0.4117	4.951e-05	-0.4116	0.0001878	-0.4117	1.768e-05	-0.4117	0.0003154	-0.4117	0.0005861	-0.4117	0.0007301	-0.4117	0.0008901	-0.4117	0.0009855	-0.4117	0.000747	-0.4118	0.0003815	-0.4117	0.0003115	-0.4119	0.0001639	-0.4121	2.732e-05		0.681	59.94	1.01	59.94
	-0.4097	5.198e-05	-0.4096	0.0001936	-0.4097	1.724e-05	-0.4096	0.0003146	-0.4097	0.000585	-0.4097	0.000729	-0.4097	0.0008892	-0.4097	0.0009844	-0.4097	0.0007456	-0.4097	0.0003807	-0.4097	0.000311	-0.4099	0.0001692	-0.4101	2.97e-05		0.682	60.05	1.008	60.05
	-0.4077	5.446e-05	-0.4076	0.0001991	-0.4077	1.692e-05	-0.4076	0.0003139	-0.4077	0.0005839	-0.4077	0.0007278	-0.4077	0.0008883	-0.4077	0.000983	-0.4077	0.0007443	-0.4077	0.00038	-0.4077	0.0003104	-0.4079	0.0001744	-0.4081	3.212e-05		0.683	60.17	1.006	60.16
	-0.4057	5.698e-05	-0.4056	0.0002044	-0.4057	1.658e-05	-0.4056	0.0003134	-0.4057	0.0005827	-0.4057	0.0007265	-0.4057	0.0008875	-0.4057	0.0009817	-0.4057	0.0007427	-0.4058	0.0003792	-0.4057	0.0003099	-0.4058	0.0001797	-0.4061	3.466e-05		0.685	60.24	1.005	60.27
	-0.4037	5.954e-05	-0.4036	0.0002091	-0.4037	1.629e-05	-0.4036	0.0003124	-0.4037	0.0005819	-0.4037	0.0007254	-0.4037	0.0008867	-0.4037	0.0009803	-0.4037	0.0007417	-0.4038	0.0003789	-0.4037	0.0003092	-0.4039	0.0001849	-0.4041	3.726e-05		0.685	60.24	1.005	60.38
	-0.4017	6.215e-05	-0.4016	0.0002136	-0.4017	1.602e-05	-0.4017	0.0003119	-0.4017	0.0005807	-0.4017	0.0007242	-0.4017	0.0008858	-0.4017	0.0009793	-0.4017	0.0007403	-0.4018	0.0003782	-0.4017	0.0003087	-0.4019	0.0001898	-0.4021	3.99e-05		0.686	60.39	0.988	60.44
	-0.3997	6.466e-05	-0.3996	0.0002176	-0.3997	1.58e-05	-0.3996	0.0003112	-0.3997	0.0005799	-0.3997	0.0007236	-0.3997	0.000885	-0.3997	0.0009782	-0.3997	0.000739	-0.3998	0.0003778	-0.3997	0.0003082	-0.3999	0.0001947	-0.4001	4.264e-05		0.698	60.5	0.993	60.44
	-0.3977	6.715e-05	-0.3977	0.0002215	-0.3977	1.562e-05	-0.3977	0.0003108	-0.3977	0.0005789	-0.3977	0.0007225	-0.3977	0.0008844	-0.3977	0.000977	-0.3977	0.000738	-0.3978	0.0003774	-0.3977	0.0003078	-0.3979	0.0001996	-0.3981	4.539e-05		0.721	60.61	0.995	60.6
	-0.3957	6.965e-05	-0.3956	0.0002251	-0.3957	1.55e-05	-0.3957	0.0003101	-0.3957	0.000578	-0.3957	0.0007215	-0.3957	0.0008836	-0.3957	0.0009758	-0.3957	0.0007372	-0.3958	0.000377	-0.3957	0.0003073	-0.3958	0.0002042	-0.3961	4.817e-05		0.691	60.72	0.996	60.71
	-0.3937	7.198e-05	-0.3936	0.0002282	-0.3937	1.541e-05	-0.3936	0.0003097	-0.3937	0.0005774	-0.3937	0.0007204	-0.3937	0.000883	-0.3937	0.0009748	-0.3937	0.0007358	-0.3938	0.0003768	-0.3937	0.0003067	-0.3938	0.0002088	-0.3941	5.089e-05		0.686	60.83	0.995	60.83
	-0.3917	7.439e-05	-0.3916	0.0002308	-0.3917	1.535e-05	-0.3917	0.0003091	-0.3917	0.0005766	-0.3917	0.0007197	-0.3917	0.0008823	-0.3917	0.0009737	-0.3917	0.000735	-0.3918	0.0003765	-0.3917	0.0003063	-0.3919	0.000213	-0.3921	5.366e-05		0.685	60.94	0.992	60.94
	-0.3897	7.673e-05	-0.3896	0.0002333	-0.3897	1.538e-05	-0.3897	0.0003088	-0.3897	0.0005758	-0.3897	0.0007189	-0.3897	0.0008817	-0.3897	0.0009727	-0.3897	0.0007341	-0.3898	0.0003762	-0.3897	0.0003058	-0.3899	0.000217	-0.3901	5.634e-05		0.688	61.05	0.988	61.05
	-0.3877	7.899e-05	-0.3876	0.0002354	-0.3877	1.546e-05	-0.3877	0.0003084	-0.3877	0.0005752	-0.3877	0.0007183	-0.3877	0.000881	-0.3877	0.0009719	-0.3877	0.000733	-0.3878	0.000376	-0.3877	0.0003055	-0.3879	0.0002208	-0.3881	5.901e-05		0.691	61.17	0.986	61.16
	-0.3857	8.116e-05	-0.3856	0.0002372	-0.3857	1.554e-05	-0.3856	0.0003081	-0.3857	0.0005744	-0.3857	0.0007173	-0.3857	0.0008803	-0.3857	0.0009707	-0.3857	0.0007322	-0.3858	0.000376	-0.3857	0.0003052	-0.3859	0.0002242	-0.3861	6.158e-05		0.691	61.28	0.985	61.27
	-0.3837	8.327e-05	-0.3836	0.0002386	-0.3837	1.57e-05	-0.3836	0.0003078	-0.3837	0.0005738	-0.3837	0.0007169	-0.3837	0.0008798	-0.3837	0.0009702	-0.3837	0.0007312	-0.3837	0.0003758	-0.3837	0.000305	-0.3839	0.0002274	-0.3841	6.41e-05		0.693	61.39	0.983	61.38
	-0.3817	8.529e-05	-0.3816	0.0002396	-0.3817	1.593e-05	-0.3816	0.0003074	-0.3817	0.0005734	-0.3817	0.000716	-0.3817	0.0008793	-0.3817	0.0009693	-0.3817	0.0007307	-0.3817	0.0003758	-0.3817	0.0003047	-0.3818	0.0002304	-0.3821	6.65e-05		0.693	61.5	0.98	61.49
	-0.3797	8.719e-05	-0.3796	0.0002403	-0.3797	1.617e-05	-0.3796	0.0003074	-0.3797	0.0005727	-0.3797	0.0007155	-0.3797	0.0008787	-0.3797	0.000968	-0.3797	0.0007297	-0.3798	0.0003758	-0.3797	0.0003046	-0.3798	0.000233	-0.3801	6.88e-05		0.696	61.61	0.977	61.6
	-0.3777	8.909e-05	-0.3776	0.0002412	-0.3777	1.654e-05	-0.3776	0.0003074	-0.3777	0.0005723	-0.3776	0.0007149	-0.3777	0.0008781	-0.3776	0.0009676	-0.3777	0.000729	-0.3778	0.0003759	-0.3777	0.0003043	-0.3778	0.0002353	-0.3781	7.104e-05		0.697	61.72	0.975	61.71
	-0.3757	9.089e-05	-0.3756	0.0002418	-0.3757	1.698e-05	-0.3756	0.0003072	-0.3757	0.0005719	-0.3757	0.0007144	-0.3757	0.0008778	-0.3757	0.0009668	-0.3757	0.0007286	-0.3758	0.0003761	-0.3757	0.0003043	-0.3758	0.0002373	-0.3761	7.306e-05		0.699	61.83	0.973	61.83
	-0.3737	9.26e-05	-0.3736	0.0002421	-0.3737	1.74e-05	-0.3737	0.000307	-0.3737	0.0005716	-0.3737	0.000714	-0.3737	0.0008777	-0.3737	0.0009661	-0.3737	0.000728	-0.3738	0.0003761	-0.3737	0.0003045	-0.3739	0.0002391	-0.3741	7.508e-05		0.699	61.94	0.971	61.94
	-0.3717	9.435e-05	-0.3716	0.0002426	-0.3717	1.796e-05	-0.3717	0.000307	-0.3717	0.0005711	-0.3717	0.0007135	-0.3717	0.0008771	-0.3717	0.0009656	-0.3717	0.0007275	-0.3718	0.0003767	-0.3717	0.0003044	-0.3719	0.0002406	-0.3721	7.691e-05		0.701	62.05	0.969	62.05
	-0.3697	9.602e-05	-0.3696	0.0002427	-0.3697	1.861e-05	-0.3696	0.000307	-0.3697	0.000571	-0.3697	0.0007133	-0.3697	0.0008767	-0.3697	0.0009648	-0.3697	0.0007271	-0.3698	0.0003769	-0.3697	0.0003043	-0.3699	0.0002417	-0.3701	7.868e-05		0.704	62.17	0.967	62.16
	-0.3677	9.733e-05	-0.3676	0.0002429	-0.3677	1.941e-05	-0.3677	0.0003069	-0.3677	0.0005709	-0.3677	0.000713	-0.3677	0.0008766	-0.3677	0.0009643	-0.3677	0.0007266	-0.3678	0.0003775	-0.3677	0.0003045	-0.3678	0.0002426	-0.3681	8.023e-05		0.706	62.28	0.965	62.27
	-0.3657	9.89e-05	-0.3656	0.0002431	-0.3657	2.021e-05	-0.3657	0.000307	-0.3657	0.0005705	-0.3657	0.0007129	-0.3657	0.0008763	-0.3657	0.0009634	-0.3657	0.0007262	-0.3658	0.0003778	-0.3657	0.0003045	-0.3659	0.0002433	-0.3661	8.18e-05		0.707	62.39	0.964	62.38
	-0.3637	0.0001003	-0.3636	0.0002435	-0.3637	2.107e-05	-0.3636	0.0003073	-0.3637	0.0005707	-0.3637	0.0007126	-0.3636	0.0008763	-0.3637	0.000963	-0.3637	0.0007258	-0.3638	0.0003784	-0.3637	0.0003049	-0.3639	0.0002438	-0.3641	8.317e-05		0.709	62.5	0.962	62.49
	-0.3617	0.0001017	-0.3616	0.0002439	-0.3617	2.209e-05	-0.3617	0.0003076	-0.3617	0.0005707	-0.3617	0.0007124	-0.3617	0.0008759	-0.3617	0.0009625	-0.3617	0.0007257	-0.3618	0.000379	-0.3617	0.000305	-0.3619	0.0002441	-0.3621	8.455e-05		0.711	62.61	0.96	62.6
	-0.3597	0.000103	-0.3597	0.0002447	-0.3597	2.323e-05	-0.3597	0.0003076	-0.3597	0.0005708	-0.3597	0.0007124	-0.3597	0.0008758	-0.3597	0.0009621	-0.3597	0.0007254	-0.3598	0.0003798	-0.3597	0.0003055	-0.3599	0.0002442	-0.3601	8.571e-05		0.714	62.72	0.958	62.72
	-0.3577	0.0001044	-0.3576	0.0002457	-0.3576	2.447e-05	-0.3576	0.0003081	-0.3576	0.000571	-0.3576	0.0007121	-0.3576	0.0008757	-0.3576	0.0009618	-0.3577	0.0007254	-0.3577	0.0003806	-0.3577	0.0003059	-0.3578	0.0002443	-0.3581	8.72e-05		0.716	62.84	0.956	62.83
	-0.3557	0.0001058	-0.3556	0.0002466	-0.3556	2.582e-05	-0.3556	0.0003084	-0.3557	0.0005711	-0.3557	0.0007122	-0.3556	0.0008757	-0.3556	0.0009614	-0.3557	0.0007253	-0.3558	0.0003816	-0.3557	0.0003063	-0.3558	0.0002442	-0.3561	8.849e-05		0.717	62.95	0.955	62.94
	-0.3537	0.0001073	-0.3536	0.0002479	-0.3537	2.722e-05	-0.3536	0.0003088	-0.3537	0.0005713	-0.3537	0.0007122	-0.3536	0.0008759	-0.3537	0.000961	-0.3537	0.0007253	-0.3538	0.0003824	-0.3537	0.0003068	-0.3538	0.0002442	-0.3541	8.943e-05		0.72	63.06	0.954	63.05
	-0.3517	0.0001085	-0.3516	0.0002496	-0.3516	2.882e-05	-0.3516	0.0003093	-0.3517	0.0005716	-0.3516	0.0007123	-0.3516	0.0008758	-0.3516	0.0009609	-0.3517	0.0007254	-0.3517	0.0003834	-0.3517	0.0003072	-0.3518	0.0002441	-0.3521	9.057e-05		0.724	63.17	0.952	63.16
	-0.3497	0.0001101	-0.3496	0.0002513	-0.3497	3.052e-05	-0.3496	0.0003098	-0.3497	0.0005719	-0.3497	0.0007127	-0.3497	0.0008759	-0.3497	0.0009606	-0.3497	0.0007255	-0.3498	0.0003846	-0.3497	0.0003079	-0.3499	0.000244	-0.3501	9.161e-05		0.725	63.28	0.951	63.27
	-0.3477	0.0001114	-0.3476	0.0002534	-0.3477	3.24e-05	-0.3476	0.0003108	-0.3477	0.0005724	-0.3477	0.0007129	-0.3477	0.0008761	-0.3477	0.0009604	-0.3477	0.0007259	-0.3478	0.0003857	-0.3477	0.0003085	-0.3478	0.000244	-0.3481	9.27e-05		0.729	63.39	0.95	63.38
	-0.3457	0.0001131	-0.3456	0.0002554	-0.3456	3.439e-05	-0.3456	0.0003113	-0.3456	0.0005729	-0.3456	0.0007132	-0.3456	0.0008764	-0.3456	0.0009604	-0.3457	0.0007261	-0.3457	0.0003869	-0.3457	0.0003094	-0.3458	0.000244	-0.3461	9.373e-05		0.732	63.5	0.949	63.5
	-0.3437	0.0001146	-0.3436	0.0002578	-0.3437	3.648e-05	-0.3436	0.0003122	-0.3437	0.0005735	-0.3437	0.0007135	-0.3436	0.000877	-0.3437	0.0009601	-0.3437	0.0007265	-0.3438	0.0003883	-0.3437	0.0003101	-0.3438	0.000244	-0.3441	9.484e-05		0.735	63.61	0.948	63.61
	-0.3417	0.0001164	-0.3416	0.0002604	-0.3417	3.886e-05	-0.3416	0.0003132	-0.3417	0.0005742	-0.3417	0.000714	-0.3417	0.0008771	-0.3417	0.0009603	-0.3417	0.0007269	-0.3418	0.0003897	-0.3417	0.0003111	-0.3419	0.0002443	-0.3421	9.601e-05		0.739	63.72	0.947	63.72
	-0.3397	0.0001181	-0.3396	0.0002634	-0.3397	4.137e-05	-0.3396	0.0003142	-0.3397	0.0005746	-0.3397	0.0007146	-0.3397	0.0008772	-0.3397	0.0009603	-0.3397	0.0007276	-0.3398	0.000391	-0.3397	0.0003121	-0.3399	0.0002447	-0.3401	9.724e-05		0.743	63.84	0.946	63.83
	-0.3377	0.0001201	-0.3376	0.0002663	-0.3377	4.401e-05	-0.3376	0.0003153	-0.3377	0.0005757	-0.3377	0.0007152	-0.3377	0.0008778	-0.3377	0.0009602	-0.3377	0.0007281	-0.3378	0.0003927	-0.3377	0.0003133	-0.3379	0.0002452	-0.3381	9.868e-05		0.747	63.95	0.945	63.94
	-0.3357	0.0001219	-0.3356	0.0002693	-0.3357	4.689e-05	-0.3356	0.0003168	-0.3357	0.000577	-0.3357	0.000716	-0.3357	0.0008784	-0.3357	0.0009606	-0.3357	0.0007288	-0.3358	0.0003943	-0.3357	0.0003145	-0.3359	0.0002458	-0.3361	9.991e-05		0.751	64.06	0.943	64.05
	-0.3337	0.0001242	-0.3336	0.0002725	-0.3337	4.991e-05	-0.3336	0.0003184	-0.3337	0.0005777	-0.3337	0.0007166	-0.3337	0.0008789	-0.3337	0.0009608	-0.3337	0.0007297	-0.3338	0.000396	-0.3337	0.0003156	-0.3338	0.0002468	-0.3341	0.0001013		0.757	64.17	0.942	64.16
	-0.3317	0.0001265	-0.3316	0.0002758	-0.3316	5.308e-05	-0.3316	0.0003198	-0.3317	0.0005788	-0.3317	0.0007178	-0.3316	0.0008799	-0.3316	0.0009611	-0.3317	0.0007306	-0.3318	0.0003979	-0.3317	0.0003171	-0.3318	0.0002477	-0.3321	0.0001029		0.763	64.28	0.942	64.27
	-0.3296	0.0001288	-0.3296	0.0002791	-0.3297	5.65e-05	-0.3296	0.0003215	-0.3296	0.0005799	-0.3296	0.0007186	-0.3296	0.0008805	-0.3296	0.0009616	-0.3297	0.0007316	-0.3297	0.0003997	-0.3297	0.0003185	-0.3298	0.0002488	-0.3301	0.0001047		0.768	64.39	0.941	64.38
	-0.3277	0.0001313	-0.3276	0.0002824	-0.3277	6.006e-05	-0.3276	0.0003239	-0.3276	0.0005811	-0.3277	0.00072	-0.3277	0.000881	-0.3277	0.0009619	-0.3277	0.0007327	-0.3278	0.0004018	-0.3277	0.0003202	-0.3278	0.0002502	-0.3281	0.0001065		0.775	64.5	0.94	64.5
	-0.3257	0.0001338	-0.3256	0.0002856	-0.3257	6.393e-05	-0.3256	0.0003261	-0.3257	0.0005826	-0.3257	0.0007206	-0.3256	0.0008819	-0.3256	0.0009626	-0.3257	0.0007339	-0.3258	0.0004039	-0.3257	0.0003219	-0.3259	0.0002516	-0.3261	0.0001084		0.781	64.61	0.939	64.61
	-0.3237	0.0001365	-0.3236	0.0002892	-0.3237	6.792e-05	-0.3236	0.0003284	-0.3237	0.0005842	-0.3237	0.000722	-0.3236	0.000883	-0.3237	0.000963	-0.3237	0.000735	-0.3238	0.0004062	-0.3237	0.000324	-0.3238	0.0002533	-0.3241	0.0001105		0.787	64.72	0.938	64.72
	-0.3217	0.0001395	-0.3216	0.0002925	-0.3217	7.22e-05	-0.3216	0.000331	-0.3217	0.0005858	-0.3217	0.0007233	-0.3217	0.000884	-0.3216	0.0009635	-0.3217	0.0007365	-0.3218	0.0004086	-0.3217	0.0003261	-0.3219	0.0002551	-0.3221	0.0001128		0.795	64.84	0.938	64.83
	-0.3196	0.0001424	-0.3196	0.0002959	-0.3196	7.669e-05	-0.3196	0.0003337	-0.3196	0.0005877	-0.3197	0.0007244	-0.3196	0.0008852	-0.3196	0.0009644	-0.3197	0.0007381	-0.3198	0.0004113	-0.3197	0.0003286	-0.3198	0.000257	-0.3201	0.0001151		0.802	64.95	0.937	64.94
	-0.3177	0.0001455	-0.3176	0.0002993	-0.3177	8.134e-05	-0.3176	0.0003365	-0.3176	0.0005898	-0.3177	0.0007261	-0.3176	0.0008865	-0.3176	0.0009651	-0.3177	0.0007397	-0.3178	0.0004138	-0.3177	0.0003309	-0.3178	0.0002591	-0.3181	0.0001177		0.81	65.06	0.936	65.05
	-0.3157	0.0001488	-0.3156	0.0003023	-0.3157	8.63e-05	-0.3156	0.0003396	-0.3156	0.0005917	-0.3157	0.0007275	-0.3157	0.0008876	-0.3157	0.0009659	-0.3157	0.0007415	-0.3158	0.0004167	-0.3157	0.0003337	-0.3158	0.0002613	-0.3161	0.0001203		0.817	65.17	0.936	65.16
	-0.3136	0.0001523	-0.3136	0.0003055	-0.3137	9.143e-05	-0.3136	0.0003436	-0.3136	0.0005941	-0.3137	0.0007293	-0.3137	0.000889	-0.3136	0.000967	-0.3137	0.0007434	-0.3137	0.0004197	-0.3137	0.0003366	-0.3138	0.0002637	-0.3141	0.0001231		0.824	65.28	0.935	65.27
	-0.3117	0.0001558	-0.3116	0.0003086	-0.3117	9.69e-05	-0.3116	0.0003471	-0.3117	0.0005965	-0.3117	0.0007312	-0.3116	0.0008906	-0.3117	0.0009682	-0.3117	0.0007456	-0.3118	0.0004229	-0.3117	0.0003398	-0.3118	0.0002663	-0.3121	0.000126		0.83	65.39	0.934	65.38
	-0.3097	0.0001593	-0.3096	0.0003118	-0.3097	0.0001025	-0.3096	0.0003509	-0.3097	0.000599	-0.3097	0.0007332	-0.3097	0.0008924	-0.3096	0.0009692	-0.3097	0.0007475	-0.3098	0.0004262	-0.3097	0.0003432	-0.3098	0.000269	-0.3101	0.0001292		0.835	65.5	0.933	65.5
	-0.3077	0.0001632	-0.3076	0.0003148	-0.3077	0.0001084	-0.3076	0.000355	-0.3077	0.0006019	-0.3077	0.0007356	-0.3076	0.0008939	-0.3077	0.0009707	-0.3077	0.0007501	-0.3078	0.0004299	-0.3077	0.0003469	-0.3079	0.000272	-0.3081	0.0001324		0.841	65.61	0.933	65.61
	-0.3056	0.0001669	-0.3056	0.0003177	-0.3056	0.0001146	-0.3056	0.0003597	-0.3056	0.0006052	-0.3056	0.0007377	-0.3056	0.0008958	-0.3056	0.000972	-0.3057	0.0007524	-0.3057	0.0004335	-0.3057	0.0003506	-0.3058	0.000275	-0.3061	0.0001358		0.845	65.72	0.932	65.72
	-0.3036	0.000171	-0.3036	0.0003207	-0.3036	0.0001209	-0.3036	0.000364	-0.3036	0.000608	-0.3036	0.0007402	-0.3036	0.000898	-0.3036	0.0009734	-0.3037	0.0007552	-0.3037	0.0004374	-0.3037	0.0003549	-0.3038	0.0002781	-0.3041	0.0001394		0.85	65.83	0.931	65.83
	-0.3016	0.000175	-0.3016	0.0003236	-0.3016	0.0001274	-0.3016	0.0003689	-0.3016	0.0006115	-0.3017	0.000743	-0.3016	0.0008998	-0.3017	0.0009753	-0.3017	0.0007581	-0.3018	0.0004417	-0.3017	0.0003592	-0.3018	0.0002816	-0.3021	0.0001431		0.854	65.95	0.931	65.94
	-0.2996	0.0001793	-0.2996	0.0003267	-0.2996	0.0001342	-0.2996	0.0003742	-0.2996	0.0006151	-0.2997	0.0007457	-0.2996	0.0009023	-0.2997	0.0009769	-0.2997	0.0007612	-0.2997	0.000446	-0.2997	0.0003638	-0.2998	0.0002852	-0.3001	0.000147		0.858	66.06	0.93	66.05
	-0.2976	0.0001835	-0.2976	0.0003298	-0.2976	0.0001412	-0.2976	0.0003797	-0.2976	0.0006189	-0.2976	0.0007487	-0.2976	0.0009045	-0.2976	0.0009785	-0.2977	0.0007642	-0.2977	0.0004508	-0.2977	0.0003686	-0.2978	0.0002889	-0.2981	0.000151		0.862	66.17	0.929	66.16
	-0.2956	0.0001878	-0.2956	0.0003328	-0.2957	0.0001485	-0.2956	0.0003852	-0.2956	0.0006231	-0.2957	0.0007521	-0.2956	0.000907	-0.2956	0.0009805	-0.2957	0.0007675	-0.2958	0.0004556	-0.2957	0.0003739	-0.2958	0.0002929	-0.2961	0.0001552		0.866	66.28	0.929	66.27
	-0.2936	0.0001922	-0.2936	0.000336	-0.2936	0.0001561	-0.2936	0.0003913	-0.2936	0.0006272	-0.2936	0.0007555	-0.2936	0.0009097	-0.2936	0.0009828	-0.2937	0.000771	-0.2938	0.0004605	-0.2937	0.0003792	-0.2938	0.0002971	-0.294	0.0001596		0.87	66.39	0.928	66.38
	-0.2916	0.0001967	-0.2916	0.0003394	-0.2916	0.0001638	-0.2916	0.0003975	-0.2916	0.0006318	-0.2917	0.0007589	-0.2916	0.0009126	-0.2916	0.000985	-0.2917	0.0007749	-0.2918	0.000466	-0.2917	0.0003848	-0.2918	0.0003014	-0.292	0.000164		0.873	66.5	0.928	66.49
	-0.2896	0.0002013	-0.2896	0.0003429	-0.2896	0.0001717	-0.2896	0.0004041	-0.2896	0.0006366	-0.2897	0.0007628	-0.2896	0.0009157	-0.2896	0.0009872	-0.2897	0.0007786	-0.2898	0.0004714	-0.2897	0.0003908	-0.2898	0.0003059	-0.2901	0.0001686		0.877	66.61	0.927	66.61
	-0.2876	0.0002062	-0.2876	0.0003468	-0.2876	0.0001799	-0.2876	0.0004107	-0.2876	0.0006418	-0.2877	0.000767	-0.2876	0.0009189	-0.2876	0.0009897	-0.2877	0.0007828	-0.2878	0.0004774	-0.2877	0.0003969	-0.2878	0.0003107	-0.2881	0.0001735		0.881	66.72	0.926	66.72
	-0.2856	0.0002107	-0.2856	0.0003503	-0.2856	0.0001884	-0.2856	0.0004179	-0.2856	0.000647	-0.2857	0.0007713	-0.2856	0.0009223	-0.2856	0.0009924	-0.2857	0.0007871	-0.2858	0.0004834	-0.2857	0.0004033	-0.2858	0.0003157	-0.2861	0.0001785		0.885	66.83	0.925	66.83
	-0.2837	0.0002157	-0.2836	0.0003544	-0.2837	0.0001969	-0.2836	0.0004252	-0.2836	0.0006527	-0.2837	0.0007758	-0.2836	0.0009262	-0.2837	0.0009954	-0.2837	0.0007915	-0.2838	0.0004896	-0.2837	0.0004101	-0.2838	0.0003209	-0.2841	0.0001835		0.889	66.94	0.924	66.94
	-0.2816	0.0002204	-0.2816	0.0003588	-0.2816	0.0002058	-0.2816	0.0004329	-0.2816	0.0006585	-0.2817	0.0007805	-0.2816	0.00093	-0.2816	0.0009988	-0.2817	0.0007962	-0.2818	0.0004964	-0.2817	0.0004168	-0.2818	0.0003262	-0.2821	0.0001886		0.893	67.06	0.924	67.05
	-0.2796	0.0002254	-0.2796	0.0003631	-0.2796	0.0002148	-0.2796	0.0004404	-0.2796	0.0006646	-0.2796	0.0007854	-0.2796	0.0009343	-0.2796	0.001	-0.2797	0.0008011	-0.2797	0.0005029	-0.2797	0.0004239	-0.2798	0.0003318	-0.28	0.000194		0.897	67.17	0.924	67.16
	-0.2776	0.0002304	-0.2776	0.0003679	-0.2776	0.0002241	-0.2776	0.0004488	-0.2776	0.0006714	-0.2776	0.0007906	-0.2776	0.0009386	-0.2776	0.00101	-0.2776	0.0008064	-0.2777	0.0005099	-0.2777	0.0004314	-0.2778	0.0003375	-0.2781	0.0001995		0.9	67.28	0.922	67.27
	-0.2756	0.0002356	-0.2756	0.0003729	-0.2756	0.0002334	-0.2756	0.0004572	-0.2756	0.0006779	-0.2757	0.0007963	-0.2756	0.0009432	-0.2756	0.00101	-0.2757	0.0008117	-0.2757	0.0005172	-0.2757	0.0004389	-0.2758	0.0003434	-0.2761	0.0002049		0.904	67.39	0.92	67.39
	-0.2736	0.0002407	-0.2736	0.0003778	-0.2736	0.0002429	-0.2736	0.0004657	-0.2736	0.0006849	-0.2736	0.000802	-0.2736	0.0009481	-0.2736	0.00101	-0.2737	0.0008175	-0.2737	0.0005247	-0.2737	0.0004466	-0.2738	0.0003496	-0.2741	0.0002107		0.908	67.5	0.919	67.5
	-0.2716	0.0002457	-0.2716	0.0003833	-0.2716	0.0002527	-0.2716	0.0004746	-0.2716	0.0006924	-0.2716	0.000808	-0.2716	0.0009532	-0.2716	0.00102	-0.2717	0.0008235	-0.2717	0.0005325	-0.2717	0.0004547	-0.2718	0.0003559	-0.2721	0.0002166		0.913	67.61	0.918	67.61
	-0.2696	0.0002511	-0.2696	0.0003888	-0.2696	0.0002626	-0.2696	0.0004837	-0.2696	0.0007001	-0.2697	0.0008145	-0.2696	0.0009586	-0.2697	0.00102	-0.2697	0.0008293	-0.2697	0.0005406	-0.2697	0.0004631	-0.2698	0.0003624	-0.2701	0.0002225		0.918	67.72	0.917	67.72
	-0.2676	0.0002562	-0.2676	0.0003946	-0.2676	0.0002726	-0.2676	0.0004929	-0.2676	0.0007076	-0.2676	0.0008209	-0.2676	0.0009641	-0.2676	0.00103	-0.2677	0.0008359	-0.2677	0.0005486	-0.2677	0.0004715	-0.2678	0.0003693	-0.2681	0.0002285		0.921	67.83	0.916	67.83
	-0.2656	0.0002617	-0.2656	0.0004006	-0.2656	0.0002829	-0.2656	0.0005028	-0.2656	0.000716	-0.2656	0.0008279	-0.2656	0.0009702	-0.2656	0.00103	-0.2657	0.0008423	-0.2657	0.000557	-0.2657	0.00048	-0.2658	0.0003762	-0.2661	0.0002348		0.927	67.94	0.915	67.94
	-0.2636	0.0002671	-0.2636	0.0004071	-0.2636	0.0002932	-0.2636	0.0005126	-0.2636	0.0007245	-0.2636	0.000835	-0.2636	0.0009761	-0.2636	0.00104	-0.2637	0.0008491	-0.2637	0.0005658	-0.2637	0.0004889	-0.2638	0.0003833	-0.2641	0.0002409		0.932	68.05	0.916	68.05
	-0.2616	0.0002727	-0.2616	0.0004134	-0.2616	0.0003037	-0.2616	0.0005226	-0.2616	0.0007331	-0.2616	0.0008425	-0.2616	0.0009826	-0.2616	0.00104	-0.2617	0.000856	-0.2617	0.0005745	-0.2617	0.0004979	-0.2618	0.0003906	-0.2621	0.0002474		0.936	68.17	0.918	68.16
	-0.2596	0.0002782	-0.2596	0.0004198	-0.2596	0.0003145	-0.2596	0.0005331	-0.2596	0.0007422	-0.2596	0.0008504	-0.2596	0.0009892	-0.2596	0.00105	-0.2597	0.0008635	-0.2597	0.0005836	-0.2597	0.0005071	-0.2598	0.000398	-0.2601	0.0002537		0.942	68.28	0.918	68.27
	-0.2576	0.0002838	-0.2576	0.0004269	-0.2577	0.000325	-0.2576	0.0005437	-0.2576	0.0007514	-0.2577	0.0008583	-0.2576	0.0009962	-0.2576	0.00105	-0.2577	0.0008713	-0.2577	0.0005928	-0.2577	0.0005166	-0.2578	0.0004056	-0.2581	0.0002602		0.947	68.39	0.918	68.39
	-0.2556	0.0002896	-0.2556	0.0004337	-0.2557	0.0003359	-0.2556	0.0005543	-0.2556	0.0007609	-0.2557	0.0008665	-0.2556	0.001	-0.2556	0.00106	-0.2557	0.0008792	-0.2557	0.0006022	-0.2557	0.000526	-0.2558	0.0004135	-0.2561	0.0002669		0.952	68.5	0.918	68.5
	-0.2536	0.0002953	-0.2536	0.0004412	-0.2536	0.0003467	-0.2536	0.0005652	-0.2536	0.0007709	-0.2536	0.000875	-0.2536	0.00101	-0.2536	0.00106	-0.2536	0.0008872	-0.2537	0.0006118	-0.2537	0.0005359	-0.2538	0.0004213	-0.2541	0.0002735		0.957	68.61	0.917	68.61
	-0.2516	0.0003012	-0.2516	0.0004482	-0.2516	0.0003578	-0.2516	0.0005762	-0.2516	0.000781	-0.2516	0.000884	-0.2516	0.00102	-0.2516	0.00107	-0.2517	0.0008955	-0.2517	0.0006218	-0.2517	0.0005457	-0.2518	0.0004294	-0.2521	0.0002802		0.964	68.72	0.916	68.72
	-0.2496	0.0003069	-0.2496	0.0004557	-0.2496	0.0003688	-0.2496	0.0005875	-0.2496	0.0007911	-0.2496	0.0008931	-0.2496	0.00103	-0.2496	0.00108	-0.2496	0.0009073	-0.2497	0.0006315	-0.2497	0.0005558	-0.2498	0.0004377	-0.2501	0.0002872		0.969	68.83	0.916	68.83
	-0.2476	0.0003129	-0.2476	0.0004632	-0.2476	0.0003798	-0.2476	0.0005988	-0.2476	0.0008015	-0.2476	0.000905	-0.2476	0.00104	-0.2476	0.00108	-0.2477	0.000916	-0.2477	0.0006417	-0.2477	0.0005657	-0.2478	0.0004459	-0.2481	0.0002938		0.974	68.94	0.916	68.94
	-0.2456	0.0003188	-0.2456	0.0004708	-0.2456	0.0003911	-0.2456	0.0006105	-0.2456	0.0008123	-0.2456	0.0009147	-0.2456	0.00104	-0.2456	0.00109	-0.2457	0.0009251	-0.2457	0.000652	-0.2457	0.0005761	-0.2458	0.0004543	-0.2461	0.0003007		0.979	69.05	0.915	69.05
	-0.2436	0.0003249	-0.2436	0.0004785	-0.2436	0.0004022	-0.2436	0.0006223	-0.2436	0.0008235	-0.2437	0.0009244	-0.2436	0.00105	-0.2436	0.0011	-0.2437	0.0009344	-0.2437	0.0006628	-0.2437	0.0005864	-0.2438	0.0004628	-0.2441	0.0003078		0.984	69.17	0.915	69.16
	-0.2416	0.0003308	-0.2416	0.0004863	-0.2416	0.0004135	-0.2416	0.000634	-0.2416	0.000835	-0.2416	0.0009345	-0.2416	0.00106	-0.2416	0.00111	-0.2416	0.000944	-0.2417	0.0006732	-0.2417	0.0005969	-0.2418	0.0004714	-0.242	0.0003147		0.988	69.28	0.915	69.27
	-0.2396	0.000337	-0.2396	0.0004941	-0.2396	0.0004247	-0.2396	0.0006462	-0.2396	0.0008461	-0.2396	0.0009449	-0.2396	0.00107	-0.2396	0.00111	-0.2396	0.0009536	-0.2397	0.0006839	-0.2397	0.0006077	-0.2398	0.0004799	-0.24	0.0003217		0.993	69.39	0.914	69.38
	-0.2376	0.0003428	-0.2376	0.000502	-0.2376	0.0004359	-0.2376	0.0006581	-0.2376	0.0008575	-0.2376	0.0009555	-0.2376	0.00108	-0.2376	0.00112	-0.2376	0.0009636	-0.2377	0.0006951	-0.2377	0.0006183	-0.2378	0.0004887	-0.2381	0.0003286		0.997	69.5	0.913	69.5
	-0.2356	0.0003487	-0.2356	0.0005097	-0.2356	0.0004472	-0.2356	0.0006705	-0.2356	0.0008691	-0.2356	0.0009662	-0.2356	0.00109	-0.2356	0.00113	-0.2356	0.0009738	-0.2357	0.0007059	-0.2357	0.0006291	-0.2358	0.0004972	-0.236	0.0003356		1.001	69.61	0.913	69.61
	-0.2336	0.0003547	-0.2336	0.0005175	-0.2336	0.0004584	-0.2336	0.0006827	-0.2336	0.0008813	-0.2336	0.0009774	-0.2336	0.0011	-0.2336	0.00114	-0.2336	0.0009841	-0.2337	0.0007169	-0.2337	0.0006399	-0.2338	0.000506	-0.2341	0.0003425		1.004	69.72	0.912	69.72
	-0.2316	0.0003607	-0.2316	0.0005254	-0.2316	0.0004695	-0.2316	0.0006951	-0.2316	0.000893	-0.2316	0.0009884	-0.2316	0.00111	-0.2316	0.00115	-0.2317	0.0009946	-0.2317	0.0007278	-0.2317	0.0006507	-0.2318	0.0005147	-0.232	0.0003497		1.007	69.83	0.912	69.83
	-0.2296	0.0003665	-0.2296	0.0005331	-0.2296	0.0004807	-0.2296	0.0007074	-0.2296	0.0009083	-0.2296	0.001	-0.2296	0.00112	-0.2296	0.00115	-0.2296	0.00101	-0.2297	0.0007395	-0.2297	0.0006616	-0.2298	0.0005235	-0.23	0.0003564		1.009	69.94	0.911	69.94
	-0.2276	0.0003723	-0.2276	0.0005408	-0.2276	0.0004918	-0.2276	0.00072	-0.2276	0.0009206	-0.2276	0.00101	-0.2276	0.00113	-0.2276	0.00116	-0.2276	0.00102	-0.2277	0.0007503	-0.2277	0.0006725	-0.2278	0.0005322	-0.228	0.0003633		1.013	70.05	0.911	70.05
	-0.2256	0.0003781	-0.2256	0.0005484	-0.2256	0.0005027	-0.2256	0.0007323	-0.2256	0.0009328	-0.2256	0.00102	-0.2256	0.00114	-0.2256	0.00117	-0.2256	0.00103	-0.2257	0.0007617	-0.2257	0.0006835	-0.2258	0.0005408	-0.226	0.0003701		1.015	70.17	0.911	70.16
	-0.2236	0.0003837	-0.2236	0.0005559	-0.2236	0.0005136	-0.2236	0.0007449	-0.2236	0.0009455	-0.2236	0.00104	-0.2236	0.00115	-0.2236	0.00118	-0.2236	0.00104	-0.2237	0.0007733	-0.2237	0.0006947	-0.2238	0.0005495	-0.224	0.0003768		1.017	70.28	0.91	70.27
	-0.2216	0.0003893	-0.2216	0.0005633	-0.2216	0.0005246	-0.2216	0.0007575	-0.2216	0.0009577	-0.2216	0.00105	-0.2216	0.00116	-0.2216	0.00119	-0.2216	0.00105	-0.2217	0.0007846	-0.2217	0.0007056	-0.2218	0.000558	-0.222	0.0003834		1.019	70.39	0.91	70.38
	-0.2196	0.0003947	-0.2196	0.0005708	-0.2196	0.0005352	-0.2196	0.0007703	-0.2196	0.0009703	-0.2196	0.00106	-0.2196	0.00117	-0.2196	0.0012	-0.2196	0.00106	-0.2197	0.0007959	-0.2197	0.0007166	-0.2198	0.0005665	-0.22	0.00039		1.021	70.5	0.91	70.5
	-0.2176	0.0004	-0.2176	0.0005778	-0.2176	0.0005459	-0.2176	0.0007831	-0.2176	0.0009832	-0.2176	0.00107	-0.2176	0.00119	-0.2176	0.00121	-0.2176	0.00107	-0.2177	0.0008074	-0.2177	0.0007275	-0.2178	0.000575	-0.218	0.0003965		1.023	70.61	0.908	70.61
	-0.2156	0.0004052	-0.2156	0.0005848	-0.2156	0.0005561	-0.2156	0.000795	-0.2156	0.0009957	-0.2156	0.00108	-0.2156	0.0012	-0.2156	0.00122	-0.2156	0.00108	-0.2157	0.0008191	-0.2157	0.0007384	-0.2158	0.0005833	-0.216	0.0004028		1.025	70.72	0.908	70.72
	-0.2136	0.0004104	-0.2136	0.0005918	-0.2136	0.0005666	-0.2136	0.0008078	-0.2136	0.00101	-0.2136	0.0011	-0.2136	0.00121	-0.2136	0.00123	-0.2136	0.0011	-0.2137	0.0008304	-0.2137	0.0007494	-0.2138	0.0005915	-0.214	0.0004091		1.026	70.83	0.908	70.83
	-0.2116	0.0004155	-0.2116	0.0005984	-0.2116	0.0005766	-0.2116	0.0008203	-0.2116	0.00102	-0.2116	0.00111	-0.2116	0.00122	-0.2116	0.00124	-0.2116	0.00111	-0.2117	0.0008417	-0.2117	0.0007599	-0.2118	0.0005997	-0.212	0.0004151		1.027	70.94	0.907	70.94
	-0.2096	0.0004202	-0.2096	0.0006048	-0.2096	0.0005865	-0.2096	0.0008324	-0.2096	0.00103	-0.2096	0.00112	-0.2096	0.00123	-0.2096	0.00125	-0.2096	0.00112	-0.2097	0.0008528	-0.2097	0.0007708	-0.2098	0.0006077	-0.21	0.000421		1.029	71.05	0.906	71.05
	-0.2076	0.0004246	-0.2076	0.000611	-0.2076	0.0005962	-0.2076	0.0008446	-0.2076	0.00105	-0.2076	0.00113	-0.2076	0.00124	-0.2076	0.00126	-0.2076	0.00113	-0.2077	0.0008645	-0.2077	0.0007816	-0.2078	0.0006156	-0.208	0.0004269		1.031	71.17	0.906	71.16
	-0.2056	0.0004291	-0.2056	0.0006171	-0.2056	0.0006058	-0.2056	0.0008568	-0.2056	0.00106	-0.2056	0.00115	-0.2056	0.00126	-0.2056	0.00128	-0.2056	0.00114	-0.2057	0.0008755	-0.2057	0.0007921	-0.2058	0.0006233	-0.206	0.0004326		1.032	71.28	0.906	71.27
	-0.2036	0.0004336	-0.2036	0.0006232	-0.2036	0.0006152	-0.2036	0.000869	-0.2036	0.00107	-0.2036	0.00116	-0.2036	0.00127	-0.2036	0.00129	-0.2036	0.00116	-0.2037	0.0008869	-0.2037	0.0008023	-0.2038	0.0006309	-0.204	0.0004379		1.033	71.39	0.905	71.38
	-0.2016	0.0004376	-0.2016	0.0006284	-0.2016	0.0006244	-0.2016	0.000881	-0.2016	0.00108	-0.2016	0.00117	-0.2016	0.00128	-0.2016	0.0013	-0.2016	0.00117	-0.2017	0.0008977	-0.2017	0.0008129	-0.2018	0.0006382	-0.202	0.0004434		1.034	71.5	0.905	71.5
	-0.1996	0.0004416	-0.1996	0.0006335	-0.1996	0.0006332	-0.1996	0.0008927	-0.1996	0.0011	-0.1996	0.00118	-0.1996	0.00129	-0.1996	0.00131	-0.1996	0.00118	-0.1997	0.0009098	-0.1997	0.0008231	-0.1998	0.0006453	-0.2	0.0004484		1.035	71.61	0.905	71.6
	-0.1976	0.0004454	-0.1976	0.0006387	-0.1976	0.0006418	-0.1976	0.0009061	-0.1976	0.00111	-0.1976	0.0012	-0.1976	0.0013	-0.1976	0.00132	-0.1976	0.00119	-0.1977	0.0009207	-0.1977	0.0008332	-0.1978	0.0006523	-0.198	0.0004534		1.036	71.72	0.904	71.72
	-0.1956	0.0004488	-0.1956	0.0006431	-0.1956	0.00065	-0.1956	0.0009175	-0.1956	0.00112	-0.1956	0.00121	-0.1956	0.00132	-0.1956	0.00133	-0.1956	0.00121	-0.1957	0.0009316	-0.1957	0.0008428	-0.1958	0.0006588	-0.196	0.0004579		1.037	71.84	0.904	71.83
	-0.1936	0.0004522	-0.1936	0.0006475	-0.1936	0.0006582	-0.1936	0.0009289	-0.1936	0.00113	-0.1936	0.00122	-0.1936	0.00133	-0.1936	0.00134	-0.1936	0.00122	-0.1937	0.0009423	-0.1937	0.0008528	-0.1938	0.0006653	-0.1941	0.0004624		1.039	71.95	0.903	71.94
	-0.1916	0.0004553	-0.1916	0.0006517	-0.1916	0.0006658	-0.1916	0.0009403	-0.1916	0.00115	-0.1916	0.00123	-0.1916	0.00134	-0.1916	0.00135	-0.1916	0.00123	-0.1917	0.0009527	-0.1917	0.0008622	-0.1918	0.0006716	-0.192	0.0004667		1.039	72.06	0.903	72.05
	-0.1896	0.0004583	-0.1896	0.0006554	-0.1896	0.0006732	-0.1896	0.000951	-0.1896	0.00116	-0.1896	0.00125	-0.1896	0.00135	-0.1896	0.00137	-0.1896	0.00124	-0.1897	0.0009632	-0.1897	0.0008716	-0.1898	0.0006775	-0.19	0.0004707		1.04	72.17	0.902	72.16
	-0.1876	0.0004612	-0.1876	0.000659	-0.1876	0.0006803	-0.1876	0.0009616	-0.1876	0.00117	-0.1876	0.00126	-0.1876	0.00137	-0.1876	0.00138	-0.1876	0.00125	-0.1877	0.0009731	-0.1877	0.0008808	-0.1878	0.000683	-0.188	0.0004744		1.041	72.28	0.9	72.27
	-0.1856	0.0004638	-0.1856	0.0006616	-0.1856	0.000687	-0.1856	0.0009721	-0.1856	0.00118	-0.1856	0.00127	-0.1856	0.00138	-0.1856	0.00139	-0.1856	0.00127	-0.1857	0.0009831	-0.1857	0.0008893	-0.1858	0.0006884	-0.186	0.000478		1.042	72.39	0.899	72.38
	-0.1836	0.0004661	-0.1836	0.0006644	-0.1836	0.0006933	-0.1836	0.0009823	-0.1836	0.00119	-0.1836	0.00128	-0.1836	0.00139	-0.1836	0.0014	-0.1837	0.00128	-0.1837	0.0009927	-0.1837	0.0009001	-0.1838	0.0006935	-0.184	0.0004814		1.043	72.5	0.898	72.5
	-0.1816	0.0004683	-0.1816	0.0006668	-0.1816	0.0006993	-0.1816	0.0009921	-0.1816	0.0012	-0.1816	0.0013	-0.1816	0.0014	-0.1816	0.00141	-0.1817	0.00129	-0.1817	0.001	-0.1817	0.0009085	-0.1818	0.0006982	-0.182	0.0004842		1.044	72.61	0.897	72.61
	-0.1796	0.0004703	-0.1796	0.000669	-0.1796	0.0007049	-0.1796	0.001	-0.1796	0.00121	-0.1796	0.00131	-0.1796	0.00141	-0.1796	0.00142	-0.1797	0.0013	-0.1797	0.00101	-0.1797	0.0009165	-0.1798	0.0007026	-0.18	0.0004872		1.044	72.72	0.896	72.72
	-0.1776	0.0004719	-0.1776	0.0006705	-0.1776	0.0007102	-0.1776	0.00101	-0.1776	0.00122	-0.1776	0.00132	-0.1776	0.00143	-0.1776	0.00144	-0.1776	0.00131	-0.1777	0.00102	-0.1776	0.0009242	-0.1778	0.0007066	-0.178	0.0004896		1.045	72.84	0.895	72.83
	-0.1756	0.0004736	-0.1756	0.000672	-0.1756	0.0007149	-0.1756	0.00102	-0.1756	0.00123	-0.1756	0.00133	-0.1756	0.00144	-0.1756	0.00145	-0.1756	0.00133	-0.1757	0.00103	-0.1757	0.0009318	-0.1758	0.0007104	-0.176	0.000492		1.046	72.95	0.894	72.94
	-0.1736	0.0004749	-0.1736	0.0006734	-0.1736	0.0007193	-0.1736	0.00103	-0.1736	0.00124	-0.1736	0.00134	-0.1736	0.00145	-0.1736	0.00146	-0.1736	0.00134	-0.1737	0.00104	-0.1737	0.0009389	-0.1738	0.0007136	-0.174	0.0004941		1.047	73.06	0.893	73.05
	-0.1716	0.0004761	-0.1716	0.000674	-0.1716	0.0007232	-0.1716	0.00104	-0.1716	0.00125	-0.1716	0.00135	-0.1716	0.00146	-0.1716	0.00147	-0.1716	0.00135	-0.1717	0.00105	-0.1717	0.0009457	-0.1718	0.0007167	-0.172	0.0004956		1.048	73.17	0.892	73.16
	-0.1696	0.000477	-0.1696	0.0006744	-0.1696	0.000727	-0.1696	0.00104	-0.1696	0.00126	-0.1696	0.00136	-0.1696	0.00147	-0.1696	0.00148	-0.1696	0.00136	-0.1697	0.00105	-0.1697	0.000952	-0.1698	0.0007194	-0.17	0.0004971		1.048	73.28	0.891	73.27
	-0.1676	0.0004778	-0.1676	0.0006745	-0.1676	0.00073	-0.1676	0.00105	-0.1676	0.00127	-0.1676	0.00137	-0.1676	0.00148	-0.1676	0.00149	-0.1676	0.00137	-0.1677	0.00106	-0.1677	0.0009582	-0.1678	0.0007217	-0.168	0.0004983		1.049	73.39	0.89	73.38
	-0.1656	0.0004783	-0.1656	0.0006745	-0.1656	0.0007326	-0.1656	0.00106	-0.1656	0.00128	-0.1656	0.00138	-0.1656	0.00149	-0.1656	0.00151	-0.1656	0.00138	-0.1657	0.00107	-0.1656	0.0009639	-0.1658	0.0007237	-0.166	0.0004994		1.05	73.5	0.889	73.5
	-0.1637	0.0004784	-0.1636	0.0006741	-0.1636	0.0007349	-0.1636	0.00107	-0.1636	0.00129	-0.1636	0.00139	-0.1636	0.0015	-0.1636	0.00152	-0.1637	0.00139	-0.1637	0.00108	-0.1637	0.0009691	-0.1638	0.0007253	-0.164	0.0005		1.051	73.61	0.889	73.61
	-0.1617	0.0004787	-0.1616	0.0006734	-0.1616	0.0007368	-0.1616	0.00107	-0.1616	0.0013	-0.1616	0.0014	-0.1616	0.00151	-0.1616	0.00153	-0.1616	0.0014	-0.1617	0.00108	-0.1617	0.0009741	-0.1618	0.0007266	-0.162	0.0005006		1.051	73.72	0.887	73.72
	-0.1597	0.0004789	-0.1596	0.0006725	-0.1596	0.0007383	-0.1596	0.00108	-0.1596	0.0013	-0.1596	0.00141	-0.1596	0.00152	-0.1596	0.00154	-0.1596	0.00141	-0.1597	0.00109	-0.1597	0.0009786	-0.1598	0.0007274	-0.16	0.0005009		1.052	73.83	0.887	73.83
	-0.1577	0.000479	-0.1576	0.0006714	-0.1576	0.0007392	-0.1576	0.00108	-0.1576	0.00131	-0.1576	0.00142	-0.1576	0.00153	-0.1576	0.00155	-0.1576	0.00142	-0.1577	0.00109	-0.1577	0.0009829	-0.1578	0.0007278	-0.158	0.000501		1.052	73.94	0.886	73.94
	-0.1557	0.0004788	-0.1556	0.0006699	-0.1556	0.0007396	-0.1556	0.00109	-0.1556	0.00132	-0.1556	0.00143	-0.1556	0.00154	-0.1556	0.00156	-0.1556	0.00143	-0.1557	0.0011	-0.1557	0.0009865	-0.1558	0.0007282	-0.156	0.0005008		1.053	74.06	0.885	74.05
	-0.1537	0.0004788	-0.1536	0.0006685	-0.1536	0.0007399	-0.1536	0.00109	-0.1536	0.00132	-0.1536	0.00144	-0.1536	0.00155	-0.1536	0.00157	-0.1536	0.00144	-0.1537	0.0011	-0.1537	0.0009897	-0.1538	0.000728	-0.154	0.0005004		1.053	74.17	0.885	74.16
	-0.1517	0.0004787	-0.1516	0.0006667	-0.1516	0.0007397	-0.1516	0.0011	-0.1516	0.00133	-0.1516	0.00145	-0.1516	0.00156	-0.1516	0.00158	-0.1516	0.00145	-0.1517	0.00111	-0.1517	0.0009924	-0.1518	0.0007275	-0.152	0.0005		1.055	74.28	0.884	74.27
	-0.1497	0.0004783	-0.1496	0.0006649	-0.1496	0.000739	-0.1496	0.0011	-0.1496	0.00133	-0.1496	0.00145	-0.1496	0.00157	-0.1496	0.00159	-0.1496	0.00146	-0.1497	0.00111	-0.1497	0.0009948	-0.1498	0.0007269	-0.15	0.0004993		1.055	74.39	0.883	74.38
	-0.1477	0.0004781	-0.1476	0.0006629	-0.1476	0.000738	-0.1476	0.0011	-0.1476	0.00134	-0.1476	0.00146	-0.1476	0.00158	-0.1476	0.0016	-0.1476	0.00146	-0.1477	0.00112	-0.1477	0.0009966	-0.1478	0.0007257	-0.148	0.0004985		1.055	74.5	0.882	74.5
	-0.1457	0.0004773	-0.1456	0.0006607	-0.1456	0.0007369	-0.1456	0.00111	-0.1456	0.00134	-0.1456	0.00147	-0.1456	0.00159	-0.1456	0.00161	-0.1456	0.00147	-0.1457	0.00112	-0.1457	0.0009984	-0.1458	0.0007246	-0.146	0.0004976		1.056	74.61	0.883	74.61
	-0.1437	0.0004766	-0.1436	0.0006584	-0.1436	0.000735	-0.1436	0.00111	-0.1436	0.00135	-0.1436	0.00147	-0.1436	0.00159	-0.1436	0.00162	-0.1436	0.00148	-0.1437	0.00112	-0.1437	0.0009991	-0.1438	0.0007231	-0.144	0.0004965		1.057	74.72	0.888	74.72
	-0.1417	0.0004761	-0.1416	0.0006562	-0.1416	0.000733	-0.1416	0.00111	-0.1416	0.00135	-0.1416	0.00148	-0.1416	0.0016	-0.1416	0.00163	-0.1416	0.00149	-0.1417	0.00112	-0.1417	0.0009996	-0.1418	0.0007213	-0.142	0.0004956		1.057	74.83	0.891	74.83
	-0.1397	0.0004756	-0.1396	0.0006537	-0.1396	0.0007306	-0.1396	0.00111	-0.1396	0.00136	-0.1396	0.00149	-0.1396	0.00161	-0.1396	0.00164	-0.1396	0.00149	-0.1397	0.00113	-0.1397	0.0009997	-0.1398	0.0007192	-0.14	0.0004942		1.058	74.94	0.893	74.94
	-0.1377	0.0004753	-0.1376	0.0006513	-0.1376	0.0007282	-0.1376	0.00111	-0.1376	0.00136	-0.1376	0.00149	-0.1376	0.00161	-0.1376	0.00165	-0.1376	0.0015	-0.1377	0.00113	-0.1377	0.0009994	-0.1378	0.0007171	-0.138	0.0004929		1.058	75.06	0.893	75.05
	-0.1357	0.0004745	-0.1356	0.000649	-0.1356	0.0007253	-0.1356	0.00111	-0.1356	0.00136	-0.1356	0.0015	-0.1356	0.00162	-0.1356	0.00165	-0.1356	0.00151	-0.1357	0.00113	-0.1357	0.0009988	-0.1358	0.0007148	-0.136	0.0004916		1.059	75.17	0.892	75.16
	-0.1336	0.000474	-0.1336	0.0006464	-0.1336	0.0007224	-0.1336	0.00111	-0.1336	0.00136	-0.1336	0.0015	-0.1336	0.00162	-0.1336	0.00166	-0.1336	0.00151	-0.1337	0.00113	-0.1337	0.0009976	-0.1338	0.0007123	-0.134	0.0004901		1.059	75.28	0.891	75.27
	-0.1317	0.0004733	-0.1316	0.0006439	-0.1316	0.0007193	-0.1316	0.00111	-0.1316	0.00136	-0.1316	0.0015	-0.1316	0.00163	-0.1316	0.00167	-0.1316	0.00152	-0.1317	0.00113	-0.1317	0.0009962	-0.1318	0.0007097	-0.132	0.0004887		1.06	75.39	0.89	75.38
	-0.1297	0.000473	-0.1296	0.0006415	-0.1296	0.000716	-0.1296	0.00111	-0.1296	0.00136	-0.1296	0.00151	-0.1296	0.00163	-0.1296	0.00168	-0.1296	0.00152	-0.1297	0.00113	-0.1297	0.0009943	-0.1298	0.0007071	-0.13	0.0004875		1.06	75.5	0.89	75.49
	-0.1277	0.0004723	-0.1276	0.0006391	-0.1276	0.0007126	-0.1276	0.00111	-0.1276	0.00137	-0.1276	0.00151	-0.1276	0.00164	-0.1276	0.00168	-0.1276	0.00153	-0.1277	0.00113	-0.1277	0.0009921	-0.1278	0.0007045	-0.128	0.0004861		1.061	75.61	0.89	75.61
	-0.1256	0.0004718	-0.1256	0.0006366	-0.1256	0.0007091	-0.1256	0.00111	-0.1256	0.00137	-0.1256	0.00151	-0.1256	0.00164	-0.1256	0.00169	-0.1256	0.00153	-0.1257	0.00113	-0.1257	0.0009895	-0.1258	0.0007014	-0.126	0.0004848		1.062	75.72	0.889	75.72
	-0.1236	0.0004712	-0.1236	0.0006338	-0.1236	0.0007053	-0.1236	0.00111	-0.1236	0.00137	-0.1236	0.00152	-0.1236	0.00165	-0.1236	0.0017	-0.1236	0.00153	-0.1237	0.00112	-0.1237	0.0009868	-0.1238	0.0006988	-0.124	0.0004833		1.062	75.83	0.889	75.83
	-0.1217	0.0004711	-0.1216	0.0006314	-0.1216	0.000702	-0.1216	0.00111	-0.1216	0.00137	-0.1216	0.00152	-0.1216	0.00165	-0.1216	0.0017	-0.1216	0.00154	-0.1217	0.00112	-0.1217	0.0009836	-0.1218	0.0006957	-0.122	0.0004821		1.062	75.94	0.889	75.94
	-0.1197	0.0004704	-0.1196	0.000629	-0.1196	0.0006978	-0.1196	0.0011	-0.1196	0.00136	-0.1196	0.00152	-0.1196	0.00165	-0.1196	0.00171	-0.1196	0.00154	-0.1197	0.00112	-0.1197	0.0009803	-0.1198	0.0006929	-0.12	0.0004808		1.063	76.06	0.889	76.05
	-0.1176	0.00047	-0.1176	0.0006267	-0.1176	0.000694	-0.1176	0.0011	-0.1176	0.00136	-0.1176	0.00152	-0.1176	0.00166	-0.1176	0.00172	-0.1176	0.00154	-0.1177	0.00112	-0.1176	0.0009767	-0.1178	0.0006901	-0.118	0.0004797		1.064	76.17	0.888	76.16
	-0.1157	0.00047	-0.1156	0.0006244	-0.1156	0.0006903	-0.1156	0.0011	-0.1156	0.00136	-0.1156	0.00152	-0.1156	0.00166	-0.1156	0.00172	-0.1156	0.00154	-0.1157	0.00111	-0.1157	0.0009731	-0.1158	0.000687	-0.116	0.0004784		1.065	76.28	0.888	76.27
	-0.1136	0.0004699	-0.1136	0.0006222	-0.1136	0.0006866	-0.1136	0.0011	-0.1136	0.00136	-0.1136	0.00152	-0.1136	0.00166	-0.1136	0.00173	-0.1136	0.00155	-0.1137	0.00111	-0.1136	0.0009691	-0.1138	0.0006842	-0.114	0.0004773		1.065	76.39	0.887	76.38
	-0.1116	0.0004695	-0.1116	0.0006198	-0.1116	0.0006828	-0.1116	0.00109	-0.1116	0.00136	-0.1116	0.00152	-0.1116	0.00166	-0.1116	0.00173	-0.1116	0.00155	-0.1117	0.00111	-0.1117	0.0009652	-0.1118	0.0006814	-0.112	0.0004763		1.066	76.5	0.887	76.49
	-0.1097	0.0004694	-0.1096	0.0006178	-0.1096	0.0006791	-0.1096	0.00109	-0.1096	0.00136	-0.1096	0.00152	-0.1096	0.00166	-0.1096	0.00174	-0.1096	0.00155	-0.1097	0.0011	-0.1097	0.0009612	-0.1098	0.0006785	-0.11	0.0004754		1.066	76.61	0.887	76.61
	-0.1077	0.0004695	-0.1076	0.0006155	-0.1076	0.0006752	-0.1076	0.00109	-0.1076	0.00136	-0.1076	0.00152	-0.1076	0.00166	-0.1076	0.00174	-0.1076	0.00155	-0.1077	0.0011	-0.1077	0.0009568	-0.1078	0.0006759	-0.108	0.0004745		1.066	76.72	0.886	76.72
	-0.1057	0.0004696	-0.1056	0.0006135	-0.1056	0.0006717	-0.1056	0.00108	-0.1056	0.00135	-0.1056	0.00152	-0.1056	0.00166	-0.1056	0.00174	-0.1056	0.00155	-0.1057	0.0011	-0.1057	0.0009527	-0.1058	0.0006733	-0.106	0.0004737		1.067	76.83	0.886	76.83
	-0.1037	0.0004698	-0.1036	0.0006115	-0.1036	0.0006679	-0.1036	0.00108	-0.1036	0.00135	-0.1036	0.00152	-0.1036	0.00166	-0.1036	0.00175	-0.1036	0.00155	-0.1037	0.00109	-0.1037	0.0009483	-0.1038	0.0006706	-0.104	0.000473		1.067	76.94	0.885	76.94
	-0.1017	0.0004699	-0.1016	0.0006096	-0.1016	0.0006641	-0.1016	0.00108	-0.1016	0.00135	-0.1016	0.00152	-0.1016	0.00166	-0.1016	0.00175	-0.1016	0.00155	-0.1017	0.00109	-0.1017	0.0009444	-0.1018	0.0006681	-0.102	0.0004723		1.068	77.06	0.885	77.05
	-0.09964	0.0004703	-0.09959	0.0006078	-0.09959	0.0006608	-0.09957	0.00107	-0.09958	0.00135	-0.0996	0.00152	-0.09961	0.00166	-0.09959	0.00175	-0.09962	0.00155	-0.09967	0.00108	-0.09965	0.0009398	-0.09977	0.0006655	-0.1	0.0004717		1.068	77.17	0.885	77.16
	-0.09765	0.0004705	-0.09758	0.0006061	-0.09759	0.0006571	-0.09757	0.00107	-0.09759	0.00134	-0.0976	0.00151	-0.0976	0.00166	-0.09761	0.00175	-0.09763	0.00155	-0.0977	0.00108	-0.09767	0.0009355	-0.09778	0.0006635	-0.09802	0.0004711		1.069	77.28	0.884	77.27
	-0.09564	0.000471	-0.09556	0.000604	-0.09559	0.0006536	-0.09556	0.00107	-0.09557	0.00134	-0.09559	0.00151	-0.0956	0.00166	-0.09559	0.00176	-0.09562	0.00155	-0.09567	0.00108	-0.09565	0.0009313	-0.09577	0.0006611	-0.09602	0.0004708		1.069	77.39	0.884	77.38
	-0.09365	0.0004716	-0.09359	0.0006023	-0.09359	0.0006502	-0.09359	0.00106	-0.09359	0.00134	-0.09361	0.00151	-0.09361	0.00166	-0.0936	0.00176	-0.09363	0.00155	-0.09368	0.00107	-0.09366	0.000927	-0.09377	0.0006588	-0.09401	0.0004702		1.07	77.5	0.884	77.49
	-0.09166	0.000472	-0.0916	0.0006009	-0.0916	0.0006469	-0.09158	0.00106	-0.0916	0.00134	-0.0916	0.00151	-0.09162	0.00166	-0.0916	0.00176	-0.09162	0.00154	-0.09168	0.00107	-0.09166	0.000923	-0.09178	0.0006568	-0.09202	0.0004699		1.07	77.61	0.883	77.61
	-0.08967	0.0004728	-0.08959	0.0005992	-0.08958	0.0006437	-0.08957	0.00106	-0.0896	0.00133	-0.0896	0.00151	-0.08963	0.00166	-0.0896	0.00176	-0.08962	0.00154	-0.08968	0.00106	-0.08965	0.000919	-0.08979	0.0006549	-0.09002	0.0004695		1.07	77.72	0.882	77.72
	-0.08764	0.0004735	-0.08759	0.0005977	-0.08759	0.0006404	-0.08757	0.00105	-0.08758	0.00133	-0.0876	0.00151	-0.0876	0.00166	-0.08759	0.00176	-0.08762	0.00154	-0.08767	0.00106	-0.08765	0.000915	-0.08777	0.0006528	-0.08801	0.0004693		1.071	77.83	0.882	77.83
	-0.08565	0.0004746	-0.08559	0.0005961	-0.08558	0.0006374	-0.08558	0.00105	-0.08559	0.00133	-0.0856	0.0015	-0.0856	0.00166	-0.08561	0.00176	-0.08563	0.00154	-0.08567	0.00106	-0.08565	0.000911	-0.08577	0.0006509	-0.08601	0.0004691		1.071	77.94	0.882	77.94
	-0.08367	0.0004752	-0.08361	0.0005947	-0.0836	0.0006342	-0.08359	0.00105	-0.0836	0.00133	-0.08361	0.0015	-0.08363	0.00166	-0.08361	0.00176	-0.08364	0.00154	-0.08369	0.00105	-0.08367	0.0009074	-0.08379	0.0006491	-0.08402	0.0004688		1.071	78.06	0.882	78.05
	-0.08166	0.0004766	-0.08159	0.0005935	-0.08158	0.0006311	-0.08157	0.00104	-0.08158	0.00133	-0.08159	0.0015	-0.08163	0.00165	-0.0816	0.00176	-0.08162	0.00153	-0.08168	0.00105	-0.08165	0.0009036	-0.08178	0.0006475	-0.08202	0.0004689		1.072	78.17	0.881	78.16
	-0.07965	0.0004776	-0.07959	0.0005923	-0.07959	0.000628	-0.07959	0.00104	-0.07959	0.00132	-0.07961	0.0015	-0.07962	0.00165	-0.07961	0.00176	-0.07964	0.00153	-0.07968	0.00104	-0.07966	0.0009	-0.07979	0.0006458	-0.08002	0.0004687		1.073	78.28	0.88	78.27
	-0.07766	0.0004789	-0.0776	0.000591	-0.0776	0.0006253	-0.07758	0.00104	-0.0776	0.00132	-0.07762	0.0015	-0.07762	0.00165	-0.07761	0.00176	-0.07764	0.00153	-0.07769	0.00104	-0.07766	0.0008965	-0.07778	0.0006442	-0.07802	0.0004688		1.073	78.39	0.88	78.38
	-0.07564	0.0004802	-0.07559	0.0005898	-0.07557	0.0006224	-0.07558	0.00103	-0.07559	0.00132	-0.0756	0.00149	-0.0756	0.00165	-0.07559	0.00176	-0.07561	0.00153	-0.07566	0.00104	-0.07565	0.0008932	-0.07578	0.0006428	-0.07602	0.0004689		1.073	78.5	0.88	78.49
	-0.07364	0.0004818	-0.07358	0.0005887	-0.07356	0.0006197	-0.07356	0.00103	-0.07358	0.00132	-0.07359	0.00149	-0.07358	0.00165	-0.07359	0.00176	-0.0736	0.00153	-0.07366	0.00103	-0.07364	0.0008896	-0.07377	0.0006414	-0.074	0.0004688		1.074	78.61	0.88	78.61
	-0.07163	0.0004833	-0.07157	0.0005878	-0.07157	0.000617	-0.07157	0.00103	-0.07157	0.00131	-0.07159	0.00149	-0.0716	0.00165	-0.07159	0.00176	-0.0716	0.00152	-0.07167	0.00103	-0.07165	0.0008865	-0.07176	0.0006403	-0.07202	0.0004688		1.074	78.72	0.879	78.72
	-0.06964	0.0004847	-0.06959	0.000587	-0.06958	0.0006144	-0.06958	0.00103	-0.06958	0.00131	-0.06959	0.00149	-0.06959	0.00165	-0.0696	0.00176	-0.06961	0.00152	-0.06966	0.00103	-0.06965	0.0008833	-0.06977	0.0006389	-0.07	0.000469		1.075	78.83	0.879	78.83
	-0.06764	0.0004862	-0.06763	0.0005862	-0.06759	0.0006119	-0.06759	0.00102	-0.06758	0.00131	-0.06762	0.00149	-0.06759	0.00164	-0.0676	0.00176	-0.06762	0.00152	-0.06767	0.00102	-0.06767	0.0008802	-0.06778	0.0006378	-0.06801	0.0004693		1.075	78.95	0.878	78.94
	-0.06565	0.0004882	-0.06561	0.0005854	-0.06558	0.0006097	-0.06557	0.00102	-0.06559	0.00131	-0.06559	0.00148	-0.06559	0.00164	-0.0656	0.00176	-0.06562	0.00152	-0.06567	0.00102	-0.06566	0.0008774	-0.06577	0.0006369	-0.06601	0.0004696		1.076	79.06	0.878	79.05
	-0.06362	0.0004901	-0.06358	0.000585	-0.06356	0.0006076	-0.06356	0.00102	-0.06357	0.00131	-0.06358	0.00148	-0.06358	0.00164	-0.06357	0.00176	-0.0636	0.00151	-0.06366	0.00102	-0.06365	0.0008746	-0.06376	0.000636	-0.06402	0.0004697		1.076	79.17	0.877	79.16
	-0.06164	0.000492	-0.06158	0.0005843	-0.06157	0.0006057	-0.06156	0.00102	-0.06158	0.00131	-0.0616	0.00148	-0.06159	0.00164	-0.06158	0.00176	-0.06161	0.00151	-0.06166	0.00101	-0.06164	0.0008719	-0.06178	0.0006353	-0.062	0.00047		1.076	79.28	0.877	79.27
	-0.05964	0.000494	-0.0596	0.000584	-0.05958	0.0006039	-0.05958	0.00101	-0.05958	0.0013	-0.05963	0.00148	-0.0596	0.00164	-0.05959	0.00175	-0.05962	0.00151	-0.05967	0.00101	-0.05967	0.0008693	-0.05978	0.0006347	-0.06002	0.0004704		1.076	79.39	0.877	79.38
	-0.05765	0.0004963	-0.0576	0.0005839	-0.05758	0.0006024	-0.05758	0.00101	-0.05758	0.0013	-0.0576	0.00148	-0.0576	0.00164	-0.05759	0.00175	-0.05763	0.00151	-0.05768	0.00101	-0.05766	0.000867	-0.05778	0.000634	-0.05802	0.0004708		1.077	79.5	0.877	79.49
	-0.05565	0.0004984	-0.05561	0.0005839	-0.05557	0.0006011	-0.05558	0.00101	-0.05558	0.0013	-0.05561	0.00148	-0.0556	0.00164	-0.0556	0.00175	-0.05563	0.0015	-0.05567	0.001	-0.05568	0.0008646	-0.05578	0.0006336	-0.05603	0.0004715		1.078	79.61	0.874	79.61
	-0.05364	0.0005006	-0.05361	0.0005842	-0.05359	0.0006001	-0.05358	0.00101	-0.05358	0.0013	-0.05361	0.00148	-0.05361	0.00164	-0.0536	0.00175	-0.05362	0.0015	-0.05366	0.001	-0.05367	0.0008624	-0.05377	0.0006335	-0.05401	0.0004721		1.078	79.72	0.873	79.72
	-0.05166	0.0005032	-0.05161	0.0005844	-0.05159	0.0005991	-0.05159	0.00101	-0.05158	0.0013	-0.05162	0.00147	-0.05161	0.00163	-0.05159	0.00175	-0.05163	0.0015	-0.05169	0.0009991	-0.05167	0.0008602	-0.05179	0.0006335	-0.05201	0.0004728		1.078	79.83	0.872	79.83
	-0.04964	0.0005058	-0.0496	0.0005847	-0.04958	0.0005985	-0.04958	0.001	-0.04957	0.0013	-0.04961	0.00147	-0.04961	0.00163	-0.04959	0.00175	-0.04963	0.0015	-0.04967	0.0009963	-0.04966	0.0008584	-0.04979	0.0006334	-0.05002	0.0004736		1.079	79.95	0.871	79.94
	-0.04763	0.0005085	-0.04759	0.0005854	-0.04757	0.0005982	-0.04756	0.001	-0.04757	0.00129	-0.0476	0.00147	-0.04759	0.00163	-0.04757	0.00175	-0.04759	0.0015	-0.04766	0.0009939	-0.04765	0.0008564	-0.04776	0.0006336	-0.048	0.0004747		1.079	80.06	0.87	80.05
	-0.04563	0.000511	-0.04558	0.0005865	-0.04557	0.0005979	-0.04557	0.0009991	-0.04558	0.00129	-0.04561	0.00147	-0.04559	0.00163	-0.04557	0.00175	-0.04561	0.00149	-0.04566	0.0009916	-0.04565	0.0008547	-0.04576	0.0006339	-0.04601	0.0004756		1.079	80.17	0.869	80.16
	-0.04362	0.0005136	-0.04357	0.0005874	-0.04357	0.000598	-0.04357	0.0009976	-0.04358	0.00129	-0.04359	0.00147	-0.04359	0.00163	-0.04357	0.00174	-0.04361	0.00149	-0.04366	0.0009894	-0.04364	0.0008532	-0.04377	0.0006344	-0.044	0.0004769		1.079	80.28	0.868	80.23
	-0.04164	0.0005164	-0.04164	0.0005881	-0.04162	0.0005979	-0.04162	0.0009955	-0.04164	0.00129	-0.04165	0.00147	-0.04164	0.00163	-0.04164	0.00174	-0.04167	0.00149	-0.04171	0.0009869	-0.0417	0.0008514	-0.04181	0.0006347	-0.04205	0.0004776		1.086	80.39	0.867	80.23
	-0.03965	0.0005194	-0.03964	0.0005898	-0.03963	0.0005987	-0.03963	0.0009943	-0.03964	0.00129	-0.03966	0.00147	-0.03965	0.00163	-0.03965	0.00174	-0.03968	0.00149	-0.03972	0.0009851	-0.0397	0.0008506	-0.03983	0.000636	-0.04005	0.0004795		1.093	80.5	0.866	80.39
	-0.03764	0.0005223	-0.03762	0.0005918	-0.03761	0.0005996	-0.03761	0.0009933	-0.03761	0.00129	-0.03764	0.00147	-0.03763	0.00163	-0.03763	0.00174	-0.03767	0.00149	-0.0377	0.0009836	-0.03769	0.0008496	-0.0378	0.0006372	-0.03803	0.0004811		1.085	80.61	0.865	80.5
	-0.03564	0.0005254	-0.03562	0.0005936	-0.03561	0.0006006	-0.03562	0.0009924	-0.03561	0.00129	-0.03563	0.00147	-0.03563	0.00163	-0.03563	0.00174	-0.03566	0.00149	-0.03571	0.0009818	-0.03569	0.0008491	-0.03581	0.0006385	-0.03604	0.0004831		1.083	80.72	0.864	80.61
	-0.03364	0.0005283	-0.03362	0.0005958	-0.03361	0.0006023	-0.03361	0.0009919	-0.03362	0.00129	-0.03363	0.00146	-0.03364	0.00163	-0.03362	0.00174	-0.03365	0.00149	-0.03371	0.0009808	-0.0337	0.0008486	-0.03381	0.0006402	-0.03404	0.0004852		1.083	80.83	0.864	80.72
	-0.03164	0.0005314	-0.03162	0.0005981	-0.03161	0.000604	-0.03161	0.0009914	-0.03161	0.00129	-0.03163	0.00146	-0.03164	0.00163	-0.03162	0.00174	-0.03165	0.00148	-0.03169	0.0009792	-0.0317	0.0008484	-0.03181	0.000642	-0.03205	0.0004874		1.083	80.94	0.862	80.83
	-0.02963	0.0005344	-0.02963	0.0006007	-0.02961	0.0006061	-0.02963	0.0009912	-0.02962	0.00129	-0.02963	0.00146	-0.02964	0.00163	-0.02963	0.00174	-0.02965	0.00148	-0.0297	0.0009784	-0.02969	0.0008487	-0.02981	0.0006442	-0.03005	0.0004898		1.084	81.05	0.862	80.94
	-0.02764	0.0005374	-0.02764	0.0006035	-0.02762	0.0006086	-0.02762	0.0009914	-0.02763	0.00129	-0.02764	0.00146	-0.02765	0.00163	-0.02763	0.00174	-0.02766	0.00148	-0.02772	0.0009773	-0.02769	0.0008491	-0.02783	0.0006465	-0.02805	0.0004924		1.084	81.16	0.861	81.05
	-0.02565	0.0005406	-0.02563	0.0006066	-0.02562	0.0006113	-0.02563	0.000992	-0.02564	0.00129	-0.02566	0.00146	-0.02564	0.00163	-0.02565	0.00174	-0.02567	0.00148	-0.02573	0.0009767	-0.0257	0.0008496	-0.02583	0.0006491	-0.02605	0.0004954		1.084	81.28	0.86	81.16
	-0.02363	0.0005436	-0.02362	0.0006098	-0.02361	0.0006144	-0.02362	0.0009929	-0.02361	0.00129	-0.02363	0.00146	-0.02363	0.00163	-0.02362	0.00174	-0.02365	0.00148	-0.02371	0.0009765	-0.02368	0.0008506	-0.02382	0.000652	-0.02405	0.0004984		1.085	81.39	0.859	81.27
	-0.02163	0.0005472	-0.02162	0.0006132	-0.02161	0.0006177	-0.02161	0.0009944	-0.02161	0.00129	-0.02162	0.00146	-0.02163	0.00163	-0.02161	0.00173	-0.02165	0.00148	-0.0217	0.0009761	-0.02167	0.000852	-0.02181	0.000655	-0.02203	0.0005016		1.085	81.5	0.859	81.38
	-0.01963	0.0005505	-0.01962	0.0006168	-0.01962	0.0006216	-0.01961	0.0009956	-0.01961	0.00129	-0.01964	0.00146	-0.01963	0.00163	-0.01963	0.00173	-0.01964	0.00148	-0.0197	0.0009763	-0.01967	0.0008533	-0.01981	0.0006586	-0.02004	0.0005049		1.086	81.61	0.857	81.5
	-0.01762	0.000554	-0.01763	0.0006205	-0.01761	0.0006254	-0.01761	0.0009977	-0.01761	0.00129	-0.01762	0.00146	-0.01764	0.00163	-0.01762	0.00173	-0.01765	0.00148	-0.01771	0.0009766	-0.01768	0.0008552	-0.01779	0.0006619	-0.01804	0.0005086		1.086	81.72	0.856	81.61
	-0.01563	0.0005577	-0.01563	0.0006247	-0.01562	0.0006299	-0.01562	0.001	-0.01563	0.00129	-0.01564	0.00146	-0.01565	0.00163	-0.01563	0.00173	-0.01566	0.00148	-0.01571	0.0009776	-0.01569	0.0008572	-0.0158	0.0006658	-0.01605	0.0005123		1.086	81.83	0.856	81.72
	-0.01363	0.0005612	-0.01364	0.000629	-0.01362	0.0006346	-0.01362	0.001	-0.01363	0.00129	-0.01364	0.00146	-0.01364	0.00163	-0.01364	0.00173	-0.01366	0.00147	-0.01372	0.0009786	-0.01368	0.0008597	-0.01382	0.0006701	-0.01405	0.0005165		1.087	81.94	0.855	81.83
	-0.01162	0.0005655	-0.01163	0.0006336	-0.01161	0.0006397	-0.01161	0.00101	-0.01162	0.00129	-0.01162	0.00146	-0.01163	0.00163	-0.01162	0.00173	-0.01165	0.00147	-0.0117	0.00098	-0.01167	0.0008624	-0.0118	0.0006745	-0.01204	0.000521		1.087	82.05	0.854	81.94
	-0.00963	0.0005695	-0.00963	0.0006384	-0.00961	0.0006452	-0.00962	0.00101	-0.00961	0.00129	-0.00962	0.00146	-0.00964	0.00163	-0.00962	0.00173	-0.00965	0.00147	-0.00971	0.0009819	-0.00967	0.0008655	-0.0098	0.000679	-0.01005	0.0005253		1.088	82.16	0.853	82.05
	-0.00761	0.0005739	-0.00763	0.0006435	-0.0076	0.0006511	-0.00763	0.00102	-0.00762	0.0013	-0.00763	0.00146	-0.00765	0.00163	-0.00764	0.00173	-0.00765	0.00147	-0.00771	0.0009837	-0.00768	0.0008688	-0.00781	0.0006839	-0.00805	0.0005301		1.088	82.27	0.853	82.16
	-0.00562	0.0005779	-0.00562	0.0006488	-0.00561	0.000657	-0.00561	0.00102	-0.00562	0.0013	-0.00562	0.00146	-0.00564	0.00163	-0.00562	0.00173	-0.00565	0.00147	-0.0057	0.0009863	-0.00567	0.0008726	-0.0058	0.0006894	-0.00605	0.000535		1.088	82.39	0.855	82.27
	-0.00362	0.0005831	-0.00363	0.0006546	-0.0036	0.0006638	-0.00363	0.00103	-0.00362	0.0013	-0.00361	0.00147	-0.00363	0.00163	-0.00363	0.00173	-0.00365	0.00147	-0.00371	0.0009891	-0.00368	0.0008766	-0.00379	0.0006948	-0.00404	0.0005402		1.089	82.5	0.859	82.38
	-0.00162	0.0005877	-0.00163	0.0006605	-0.00161	0.0006704	-0.00162	0.00103	-0.00162	0.0013	-0.00163	0.00147	-0.00164	0.00163	-0.00163	0.00173	-0.00165	0.00147	-0.00172	0.0009922	-0.00169	0.000881	-0.00181	0.0007006	-0.00205	0.0005456		1.089	82.61	0.859	82.5
	0.000382	0.0005927	0.0003758	0.0006663	0.0004104	0.0006777	0.0003841	0.00104	0.0003816	0.00131	0.0003649	0.00147	0.0003524	0.00163	0.0003816	0.00173	0.0003491	0.00148	0.0003061	0.0009958	0.0003132	0.0008857	0.0001977	0.0007065	-5.717e-05	0.0005514		1.089	82.72	0.857	82.61
	0.00238	0.000598	0.00238	0.0006729	0.0024	0.0006852	0.00239	0.00104	0.00239	0.00131	0.00237	0.00147	0.00235	0.00163	0.00238	0.00173	0.00235	0.00148	0.0023	0.0009998	0.00233	0.0008909	0.0022	0.000713	0.00196	0.0005573		1.09	82.83	0.856	82.72
	0.00438	0.0006034	0.00438	0.0006793	0.00439	0.0006932	0.00439	0.00105	0.0044	0.00132	0.00436	0.00148	0.00435	0.00164	0.00439	0.00173	0.00436	0.00148	0.00429	0.001	0.00432	0.0008962	0.0042	0.0007195	0.00396	0.0005636		1.09	82.94	0.855	82.83
	0.00638	0.0006089	0.00638	0.0006865	0.0064	0.0007012	0.00639	0.00106	0.0064	0.00132	0.00637	0.00148	0.00635	0.00164	0.00638	0.00173	0.00634	0.00148	0.00631	0.00101	0.00631	0.0009019	0.00621	0.0007267	0.00596	0.0005697		1.091	83.01	0.854	82.94
	0.00838	0.000615	0.00837	0.0006936	0.00839	0.0007097	0.00838	0.00107	0.00839	0.00133	0.00837	0.00148	0.00836	0.00164	0.00838	0.00173	0.00835	0.00148	0.0083	0.00101	0.00834	0.0009081	0.00821	0.0007337	0.00796	0.0005761		1.091	83.01	0.86	83.05
	0.01036	0.0006208	0.01036	0.0007011	0.01038	0.0007184	0.01037	0.00108	0.01038	0.00134	0.01035	0.00149	0.01035	0.00164	0.01036	0.00174	0.01033	0.00148	0.01029	0.00102	0.01031	0.0009146	0.01018	0.0007411	0.00994	0.0005826		1.091	83.16	0.853	83.16
	0.01236	0.000627	0.01236	0.000709	0.01238	0.0007278	0.01237	0.00108	0.01236	0.00134	0.01235	0.00149	0.01235	0.00165	0.01236	0.00174	0.01234	0.00149	0.01227	0.00103	0.01232	0.0009214	0.01218	0.0007488	0.01195	0.0005897		1.092	83.28	0.853	83.27
	0.01438	0.0006331	0.01438	0.0007171	0.01439	0.0007371	0.01439	0.00109	0.01439	0.00135	0.01436	0.0015	0.01436	0.00165	0.01437	0.00174	0.01435	0.00149	0.01429	0.00103	0.01433	0.0009286	0.01419	0.0007569	0.01397	0.0005969		1.092	83.39	0.859	83.38
	0.01636	0.0006397	0.01639	0.0007256	0.0164	0.0007469	0.0164	0.0011	0.01639	0.00136	0.01637	0.0015	0.01636	0.00165	0.01639	0.00174	0.01636	0.00149	0.01632	0.00104	0.01633	0.0009363	0.0162	0.0007651	0.01597	0.0006042		1.093	83.5	0.861	83.5
	0.01835	0.0006463	0.01836	0.000734	0.0184	0.0007568	0.01839	0.00111	0.01839	0.00137	0.01836	0.00151	0.01836	0.00166	0.01837	0.00174	0.01835	0.0015	0.01832	0.00105	0.01833	0.0009439	0.0182	0.0007735	0.01796	0.0006118		1.093	83.61	0.862	83.61
	0.02035	0.0006535	0.02037	0.0007429	0.02041	0.0007668	0.02039	0.00112	0.02038	0.00138	0.02037	0.00151	0.02037	0.00166	0.02039	0.00174	0.02035	0.0015	0.0203	0.00105	0.02033	0.0009524	0.02021	0.0007824	0.01996	0.0006195		1.093	83.72	0.861	83.72
	0.02235	0.0006606	0.02237	0.0007518	0.02239	0.0007776	0.02238	0.00113	0.02239	0.00139	0.02236	0.00152	0.02237	0.00167	0.02237	0.00175	0.02234	0.0015	0.02231	0.00106	0.02232	0.0009608	0.02219	0.0007914	0.02196	0.0006274		1.093	83.83	0.86	83.83
	0.02433	0.0006679	0.02436	0.000761	0.02439	0.0007882	0.02438	0.00114	0.02438	0.0014	0.02436	0.00153	0.02436	0.00167	0.02437	0.00175	0.02434	0.00151	0.02429	0.00107	0.02431	0.0009696	0.02418	0.0008006	0.02395	0.0006355		1.094	83.94	0.859	83.94
	0.02637	0.0006756	0.02639	0.0007705	0.02642	0.0007992	0.02641	0.00116	0.02641	0.00141	0.02639	0.00153	0.02638	0.00168	0.02639	0.00175	0.02636	0.00151	0.0263	0.00108	0.02635	0.0009788	0.02621	0.00081	0.02597	0.0006438		1.094	84.05	0.858	84.05
	0.02836	0.0006834	0.02839	0.0007802	0.02841	0.0008103	0.0284	0.00117	0.02839	0.00142	0.02838	0.00154	0.02839	0.00169	0.02839	0.00176	0.02836	0.00152	0.02832	0.00109	0.02835	0.0009882	0.02821	0.0008198	0.02797	0.0006524		1.094	84.16	0.857	84.16
	0.03036	0.0006906	0.03039	0.0007901	0.0304	0.0008215	0.0304	0.00118	0.0304	0.00143	0.03037	0.00155	0.03038	0.00169	0.03038	0.00176	0.03036	0.00152	0.03031	0.0011	0.03034	0.000998	0.03022	0.0008296	0.02998	0.0006609		1.095	84.27	0.857	84.27
	0.03237	0.0006988	0.03239	0.0007998	0.03241	0.0008331	0.0324	0.00119	0.0324	0.00144	0.03237	0.00156	0.03238	0.0017	0.0324	0.00176	0.03238	0.00153	0.03231	0.0011	0.03235	0.00101	0.03222	0.0008398	0.03197	0.0006696		1.095	84.39	0.856	84.38
	0.03436	0.0007066	0.03438	0.0008097	0.03441	0.000845	0.0344	0.0012	0.03438	0.00145	0.03438	0.00157	0.03437	0.00171	0.03439	0.00177	0.03436	0.00154	0.0343	0.00111	0.03434	0.00102	0.0342	0.0008498	0.03396	0.0006785		1.096	84.5	0.856	84.5
	0.03636	0.0007143	0.03636	0.0008199	0.03638	0.0008566	0.03639	0.00122	0.03638	0.00146	0.03637	0.00158	0.03637	0.00172	0.03638	0.00177	0.03635	0.00154	0.0363	0.00112	0.03632	0.00103	0.03619	0.0008603	0.03596	0.0006876		1.096	84.61	0.856	84.61
	0.03836	0.0007226	0.03837	0.0008299	0.03841	0.0008684	0.0384	0.00123	0.03839	0.00148	0.03839	0.00159	0.03838	0.00173	0.03839	0.00178	0.03838	0.00155	0.0383	0.00113	0.03833	0.00104	0.03819	0.0008708	0.03795	0.0006968		1.096	84.72	0.855	84.71
	0.04036	0.000731	0.04038	0.00084	0.04041	0.0008805	0.0404	0.00124	0.04039	0.00149	0.04038	0.0016	0.04037	0.00173	0.0404	0.00178	0.04036	0.00156	0.04031	0.00115	0.04032	0.00105	0.04021	0.0008818	0.03997	0.0007058		1.097	84.83	0.854	84.83
	0.04236	0.000739	0.04237	0.0008503	0.04239	0.0008925	0.04239	0.00125	0.04238	0.0015	0.04238	0.00161	0.04236	0.00174	0.04239	0.00179	0.04234	0.00157	0.0423	0.00116	0.04233	0.00106	0.04219	0.0008921	0.04197	0.0007152		1.097	84.94	0.854	84.94
	0.04435	0.0007473	0.04437	0.0008605	0.0444	0.0009077	0.04438	0.00127	0.04438	0.00151	0.04436	0.00162	0.04436	0.00175	0.04438	0.00179	0.04434	0.00157	0.04431	0.00117	0.04432	0.00107	0.04421	0.0009057	0.04395	0.0007245		1.097	85.05	0.854	85.05
	0.04636	0.0007559	0.04637	0.0008708	0.04642	0.0009202	0.0464	0.00128	0.04639	0.00153	0.04637	0.00164	0.04637	0.00176	0.04638	0.0018	0.04634	0.00158	0.04631	0.00118	0.04633	0.00109	0.04621	0.0009167	0.04596	0.0007341		1.099	85.16	0.853	85.16
	0.04836	0.0007641	0.04837	0.0008808	0.04841	0.0009322	0.04839	0.00129	0.04838	0.00154	0.04837	0.00165	0.04836	0.00178	0.04837	0.0018	0.04835	0.00159	0.04831	0.00119	0.04833	0.0011	0.04822	0.0009277	0.04796	0.0007434		1.099	85.27	0.853	85.27
	0.05035	0.0007727	0.05036	0.0008912	0.0504	0.0009446	0.05038	0.00131	0.05037	0.00156	0.05036	0.00166	0.05037	0.00179	0.05039	0.00181	0.05035	0.0016	0.0503	0.0012	0.05032	0.00111	0.0502	0.0009389	0.04996	0.0007531		1.099	85.39	0.852	85.38
	0.05236	0.0007811	0.05239	0.0009044	0.05242	0.0009571	0.0524	0.00132	0.05239	0.00157	0.05237	0.00167	0.05238	0.0018	0.0524	0.00182	0.05236	0.00161	0.05232	0.00121	0.05234	0.00112	0.05223	0.0009499	0.05198	0.0007625		1.099	85.5	0.851	85.5
	0.05435	0.0007892	0.05439	0.0009145	0.05442	0.0009697	0.0544	0.00133	0.05438	0.00158	0.05437	0.00169	0.05438	0.00181	0.05439	0.00183	0.05436	0.00162	0.05431	0.00123	0.05435	0.00113	0.05423	0.0009611	0.05397	0.0007722		1.1	85.61	0.851	85.61
	0.05636	0.0007973	0.05639	0.000924	0.05641	0.0009815	0.0564	0.00135	0.05639	0.0016	0.05638	0.0017	0.05638	0.00182	0.05639	0.00184	0.05637	0.00163	0.05633	0.00124	0.05635	0.00115	0.05622	0.0009722	0.05596	0.0007816		1.101	85.72	0.851	85.72
	0.05836	0.0008053	0.0584	0.0009338	0.05842	0.0009938	0.0584	0.00136	0.05839	0.00161	0.05838	0.00171	0.05838	0.00183	0.0584	0.00184	0.05838	0.00164	0.05833	0.00125	0.05833	0.00116	0.05823	0.0009834	0.05796	0.0007911		1.101	85.83	0.85	85.83
	0.06036	0.0008136	0.06039	0.0009429	0.06041	0.00101	0.06039	0.00137	0.06038	0.00163	0.06037	0.00173	0.06038	0.00185	0.06039	0.00185	0.06038	0.00165	0.06031	0.00126	0.06032	0.00117	0.06023	0.0009944	0.05996	0.0008006		1.101	85.94	0.849	85.94
	0.06235	0.0008216	0.06237	0.0009521	0.06242	0.00102	0.06238	0.00139	0.06238	0.00164	0.06238	0.00174	0.06237	0.00186	0.06238	0.00186	0.06236	0.00166	0.06232	0.00128	0.06231	0.00118	0.06221	0.00101	0.06196	0.0008101		1.102	86.06	0.849	86.05
	0.06438	0.0008292	0.0644	0.0009611	0.06443	0.00103	0.06442	0.0014	0.06441	0.00165	0.0644	0.00176	0.06439	0.00187	0.0644	0.00187	0.06439	0.00168	0.06434	0.00129	0.06434	0.0012	0.06424	0.00102	0.06397	0.0008194		1.102	86.17	0.848	86.16
	0.06637	0.0008373	0.06637	0.0009694	0.0664	0.00104	0.06639	0.00141	0.06637	0.00167	0.06637	0.00177	0.06636	0.00189	0.06636	0.00188	0.06637	0.00169	0.0663	0.0013	0.0663	0.00121	0.06621	0.00103	0.06596	0.0008284		1.102	86.28	0.848	86.27
	0.06837	0.0008453	0.06836	0.000978	0.0684	0.00105	0.06839	0.00143	0.06837	0.00168	0.06836	0.00178	0.06836	0.0019	0.06837	0.00189	0.06835	0.0017	0.06831	0.00131	0.0683	0.00122	0.06821	0.00104	0.06795	0.0008377		1.103	86.39	0.848	86.38
	0.07038	0.0008523	0.07036	0.000986	0.07038	0.00107	0.07038	0.00144	0.07037	0.0017	0.07036	0.0018	0.07035	0.00191	0.07037	0.0019	0.07034	0.00171	0.07031	0.00133	0.0703	0.00123	0.07021	0.00105	0.06995	0.0008469		1.103	86.5	0.847	86.49
	0.07236	0.0008596	0.07237	0.0009941	0.07239	0.00108	0.07237	0.00145	0.07237	0.00171	0.07236	0.00181	0.07236	0.00193	0.07236	0.00191	0.07234	0.00172	0.0723	0.00134	0.07231	0.00124	0.07221	0.00106	0.07195	0.0008559		1.103	86.61	0.846	86.61
	0.07437	0.0008667	0.07438	0.001	0.07439	0.00109	0.07437	0.00146	0.07437	0.00172	0.07437	0.00183	0.07436	0.00194	0.07437	0.00192	0.07434	0.00174	0.07431	0.00135	0.07431	0.00126	0.07423	0.00107	0.07394	0.000865		1.104	86.72	0.846	86.72
	0.07636	0.0008733	0.07635	0.00101	0.07637	0.0011	0.07636	0.00148	0.07635	0.00174	0.07634	0.00184	0.07635	0.00196	0.07636	0.00193	0.07633	0.00175	0.07629	0.00136	0.07631	0.00127	0.07619	0.00108	0.07595	0.0008736		1.104	86.83	0.845	86.83
	0.07839	0.0008803	0.07838	0.00102	0.07841	0.00111	0.07838	0.00149	0.07837	0.00175	0.07838	0.00186	0.07837	0.00197	0.0784	0.00195	0.07836	0.00176	0.07831	0.00138	0.07832	0.00128	0.07822	0.00109	0.07795	0.0008824		1.105	86.94	0.845	86.94
	0.08039	0.0008858	0.08038	0.00102	0.0804	0.00112	0.08038	0.0015	0.08037	0.00177	0.08038	0.00187	0.08038	0.00198	0.08037	0.00196	0.08036	0.00178	0.08031	0.00139	0.08033	0.00129	0.08022	0.0011	0.07996	0.0008908		1.105	87.06	0.844	87.05
	0.08238	0.0008928	0.08236	0.00103	0.08239	0.00113	0.08237	0.00151	0.08237	0.00178	0.08236	0.00189	0.08237	0.002	0.08236	0.00197	0.08236	0.00179	0.0823	0.0014	0.08231	0.00131	0.0822	0.00111	0.08197	0.0009002		1.106	87.17	0.844	87.16
	0.08438	0.0008993	0.08437	0.00103	0.0844	0.00114	0.08438	0.00152	0.08438	0.00179	0.08437	0.0019	0.08437	0.00201	0.08438	0.00198	0.08435	0.0018	0.08432	0.00142	0.08432	0.00132	0.08421	0.00112	0.08396	0.0009083		1.106	87.28	0.843	87.27
	0.08637	0.0009051	0.08636	0.00104	0.0864	0.00115	0.08638	0.00154	0.08637	0.00181	0.08636	0.00191	0.08637	0.00203	0.08637	0.00199	0.08635	0.00181	0.08629	0.00143	0.08632	0.00133	0.0862	0.00113	0.08596	0.0009162		1.106	87.39	0.843	87.39
	0.08838	0.0009104	0.08838	0.00104	0.0884	0.00116	0.08838	0.00155	0.08838	0.00182	0.08837	0.00193	0.08837	0.00204	0.08838	0.002	0.08836	0.00183	0.08831	0.00144	0.08832	0.00134	0.08822	0.00114	0.08795	0.0009239		1.107	87.5	0.842	87.5
	0.09039	0.0009156	0.09038	0.00105	0.0904	0.00117	0.09038	0.00156	0.09038	0.00183	0.09037	0.00194	0.09038	0.00206	0.09038	0.00202	0.09037	0.00184	0.09032	0.00145	0.09033	0.00135	0.09023	0.00115	0.08996	0.0009313		1.107	87.61	0.841	87.61
	0.09238	0.0009201	0.09239	0.00105	0.0924	0.00118	0.09238	0.00157	0.09238	0.00184	0.09237	0.00196	0.09237	0.00207	0.09237	0.00203	0.09236	0.00185	0.0923	0.00146	0.09231	0.00136	0.09221	0.00115	0.09197	0.0009385		1.107	87.72	0.841	87.72
	0.09437	0.0009243	0.09438	0.00106	0.09439	0.00118	0.09436	0.00158	0.09438	0.00186	0.09436	0.00197	0.09437	0.00208	0.09437	0.00204	0.09434	0.00187	0.09429	0.00148	0.09433	0.00137	0.09421	0.00116	0.09395	0.0009454		1.108	87.83	0.84	87.83
	0.09639	0.0009291	0.09638	0.00106	0.0964	0.00119	0.09638	0.00159	0.09639	0.00187	0.09638	0.00198	0.09638	0.0021	0.09639	0.00205	0.09636	0.00188	0.09632	0.00149	0.09633	0.00138	0.09622	0.00117	0.09595	0.0009521		1.108	87.95	0.839	87.94
	0.09838	0.0009325	0.09838	0.00106	0.0984	0.0012	0.09838	0.0016	0.09839	0.00188	0.09836	0.002	0.09838	0.00211	0.09837	0.00207	0.09836	0.00189	0.09828	0.0015	0.09833	0.00139	0.09822	0.00118	0.09796	0.0009586		1.109	88.06	0.838	88.05
	0.1004	0.000936	0.1004	0.00106	0.1004	0.00121	0.1004	0.00161	0.1004	0.00189	0.1004	0.00201	0.1004	0.00212	0.1004	0.00208	0.1003	0.00191	0.1003	0.00151	0.1003	0.0014	0.1002	0.00118	0.09995	0.0009647		1.109	88.17	0.838	88.16
	0.1024	0.000939	0.1024	0.00106	0.1024	0.00121	0.1024	0.00162	0.1024	0.0019	0.1024	0.00202	0.1024	0.00214	0.1024	0.00209	0.1024	0.00192	0.1023	0.00152	0.1023	0.00141	0.1022	0.00119	0.1019	0.0009705		1.109	88.28	0.837	88.27
	0.1044	0.0009418	0.1044	0.00107	0.1044	0.00122	0.1044	0.00163	0.1044	0.00191	0.1044	0.00203	0.1044	0.00215	0.1044	0.0021	0.1044	0.00193	0.1043	0.00153	0.1043	0.00142	0.1042	0.0012	0.104	0.0009761		1.11	88.39	0.836	88.39
	0.1064	0.0009443	0.1064	0.00107	0.1064	0.00122	0.1064	0.00164	0.1064	0.00192	0.1064	0.00205	0.1064	0.00216	0.1064	0.00212	0.1064	0.00195	0.1063	0.00154	0.1063	0.00143	0.1062	0.0012	0.106	0.0009814		1.11	88.5	0.836	88.5
	0.1084	0.0009463	0.1084	0.00107	0.1084	0.00123	0.1084	0.00164	0.1084	0.00193	0.1084	0.00206	0.1084	0.00218	0.1084	0.00213	0.1084	0.00196	0.1083	0.00155	0.1083	0.00144	0.1082	0.00121	0.108	0.0009861		1.11	88.61	0.835	88.61
	0.1104	0.0009477	0.1104	0.00107	0.1104	0.00123	0.1104	0.00165	0.1104	0.00194	0.1104	0.00207	0.1104	0.00219	0.1104	0.00214	0.1104	0.00197	0.1103	0.00156	0.1103	0.00145	0.1102	0.00121	0.11	0.0009907		1.111	88.72	0.835	88.72
	0.1124	0.0009492	0.1124	0.00106	0.1124	0.00124	0.1124	0.00166	0.1124	0.00195	0.1124	0.00208	0.1124	0.0022	0.1124	0.00215	0.1124	0.00198	0.1123	0.00157	0.1123	0.00146	0.1122	0.00122	0.112	0.0009949		1.111	88.83	0.834	88.83
	0.1144	0.0009503	0.1144	0.00106	0.1144	0.00124	0.1144	0.00166	0.1144	0.00196	0.1144	0.00209	0.1144	0.00221	0.1144	0.00217	0.1144	0.002	0.1143	0.00158	0.1143	0.00146	0.1142	0.00122	0.114	0.0009987		1.112	88.95	0.833	88.94
	0.1164	0.0009507	0.1164	0.00106	0.1164	0.00124	0.1164	0.00167	0.1164	0.00196	0.1164	0.0021	0.1164	0.00222	0.1164	0.00218	0.1164	0.00201	0.1163	0.00159	0.1163	0.00147	0.1162	0.00123	0.116	0.001		1.112	89.06	0.833	89.05
	0.1184	0.0009512	0.1184	0.00106	0.1184	0.00124	0.1184	0.00168	0.1184	0.00197	0.1184	0.00211	0.1184	0.00224	0.1184	0.00219	0.1184	0.00202	0.1183	0.0016	0.1183	0.00148	0.1182	0.00123	0.118	0.00101		1.112	89.17	0.832	89.16
	0.1204	0.0009513	0.1204	0.00106	0.1204	0.00125	0.1204	0.00168	0.1204	0.00198	0.1204	0.00212	0.1204	0.00225	0.1204	0.0022	0.1204	0.00203	0.1203	0.0016	0.1203	0.00148	0.1202	0.00123	0.12	0.00101		1.113	89.28	0.831	89.27
	0.1224	0.0009506	0.1224	0.00106	0.1224	0.00125	0.1224	0.00169	0.1224	0.00198	0.1224	0.00213	0.1224	0.00226	0.1224	0.00222	0.1224	0.00204	0.1223	0.00161	0.1223	0.00149	0.1222	0.00123	0.122	0.00101		1.114	89.39	0.831	89.38
	0.1244	0.00095	0.1244	0.00105	0.1244	0.00125	0.1244	0.00169	0.1244	0.00199	0.1244	0.00214	0.1244	0.00227	0.1244	0.00223	0.1244	0.00206	0.1243	0.00162	0.1243	0.00149	0.1242	0.00124	0.124	0.00101		1.114	89.5	0.83	89.5
	0.1264	0.0009487	0.1264	0.00105	0.1264	0.00125	0.1264	0.00169	0.1264	0.00199	0.1264	0.00215	0.1264	0.00228	0.1264	0.00224	0.1264	0.00207	0.1263	0.00162	0.1263	0.0015	0.1262	0.00124	0.126	0.00101		1.114	89.61	0.829	89.61
	0.1284	0.0009477	0.1284	0.00105	0.1284	0.00125	0.1284	0.0017	0.1284	0.002	0.1284	0.00215	0.1284	0.00229	0.1284	0.00225	0.1284	0.00208	0.1283	0.00163	0.1283	0.0015	0.1282	0.00124	0.128	0.00102		1.115	89.72	0.828	89.72
	0.1304	0.0009462	0.1304	0.00104	0.1304	0.00125	0.1304	0.0017	0.1304	0.002	0.1304	0.00216	0.1304	0.0023	0.1304	0.00226	0.1304	0.00209	0.1303	0.00163	0.1303	0.00151	0.1302	0.00124	0.13	0.00102		1.115	89.84	0.828	89.83
	0.1324	0.0009443	0.1324	0.00104	0.1324	0.00125	0.1324	0.0017	0.1324	0.00201	0.1324	0.00217	0.1324	0.0023	0.1324	0.00227	0.1324	0.0021	0.1323	0.00164	0.1323	0.00151	0.1322	0.00124	0.132	0.00102		1.116	89.95	0.827	89.94
	0.1344	0.0009419	0.1344	0.00103	0.1344	0.00124	0.1344	0.0017	0.1344	0.00201	0.1344	0.00217	0.1344	0.00231	0.1344	0.00228	0.1344	0.00211	0.1343	0.00164	0.1343	0.00151	0.1342	0.00124	0.134	0.00102		1.117	90.06	0.827	90.05
	0.1364	0.00094	0.1364	0.00103	0.1364	0.00124	0.1364	0.0017	0.1364	0.00201	0.1364	0.00218	0.1364	0.00232	0.1364	0.0023	0.1364	0.00211	0.1363	0.00165	0.1363	0.00151	0.1362	0.00124	0.136	0.00102		1.117	90.17	0.826	90.16
	0.1384	0.0009368	0.1384	0.00103	0.1384	0.00124	0.1384	0.0017	0.1384	0.00201	0.1384	0.00219	0.1384	0.00233	0.1384	0.00231	0.1384	0.00212	0.1383	0.00165	0.1383	0.00152	0.1382	0.00124	0.138	0.00102		1.117	90.28	0.825	90.27
	0.1404	0.000934	0.1404	0.00102	0.1404	0.00123	0.1404	0.0017	0.1404	0.00202	0.1404	0.00219	0.1404	0.00233	0.1404	0.00232	0.1403	0.00213	0.1403	0.00165	0.1403	0.00152	0.1402	0.00123	0.14	0.00102		1.118	90.39	0.824	90.38
	0.1424	0.0009307	0.1424	0.00102	0.1424	0.00123	0.1424	0.0017	0.1424	0.00202	0.1424	0.00219	0.1424	0.00234	0.1424	0.00233	0.1424	0.00214	0.1423	0.00166	0.1423	0.00152	0.1422	0.00123	0.142	0.00101		1.119	90.5	0.823	90.5
	0.1444	0.0009275	0.1444	0.00101	0.1444	0.00123	0.1444	0.0017	0.1444	0.00202	0.1444	0.0022	0.1444	0.00235	0.1444	0.00234	0.1444	0.00215	0.1443	0.00166	0.1443	0.00152	0.1442	0.00123	0.144	0.00101		1.119	90.61	0.822	90.61
	0.1464	0.0009241	0.1464	0.00101	0.1464	0.00122	0.1464	0.00169	0.1464	0.00202	0.1464	0.0022	0.1464	0.00235	0.1464	0.00235	0.1464	0.00215	0.1463	0.00166	0.1463	0.00152	0.1462	0.00123	0.146	0.00101		1.119	90.73	0.821	90.72
	0.1484	0.0009204	0.1484	0.001	0.1484	0.00122	0.1484	0.00169	0.1484	0.00201	0.1484	0.0022	0.1484	0.00236	0.1484	0.00235	0.1484	0.00216	0.1483	0.00166	0.1483	0.00152	0.1482	0.00122	0.148	0.00101		1.12	90.84	0.82	90.83
	0.1504	0.0009167	0.1504	0.0009996	0.1504	0.00121	0.1504	0.00169	0.1504	0.00201	0.1504	0.00221	0.1504	0.00236	0.1504	0.00236	0.1504	0.00217	0.1503	0.00166	0.1503	0.00151	0.1502	0.00122	0.15	0.00101		1.12	90.95	0.819	90.94
	0.1524	0.0009128	0.1524	0.000995	0.1524	0.00121	0.1524	0.00169	0.1524	0.00201	0.1524	0.00221	0.1524	0.00236	0.1524	0.00237	0.1524	0.00217	0.1523	0.00166	0.1523	0.00151	0.1522	0.00122	0.152	0.001		1.12	91.06	0.818	91.05
	0.1544	0.0009087	0.1544	0.0009907	0.1544	0.0012	0.1544	0.00168	0.1544	0.00201	0.1544	0.00221	0.1544	0.00237	0.1544	0.00238	0.1544	0.00218	0.1543	0.00166	0.1543	0.00151	0.1542	0.00121	0.154	0.0009988		1.121	91.17	0.818	91.16
	0.1564	0.0009047	0.1564	0.0009863	0.1564	0.0012	0.1564	0.00168	0.1564	0.00201	0.1564	0.00221	0.1564	0.00237	0.1564	0.00239	0.1564	0.00218	0.1563	0.00166	0.1563	0.00151	0.1562	0.00121	0.156	0.0009954		1.122	91.28	0.817	91.27
	0.1584	0.0009007	0.1584	0.0009821	0.1584	0.00119	0.1584	0.00167	0.1584	0.002	0.1584	0.00221	0.1584	0.00237	0.1584	0.0024	0.1584	0.00219	0.1583	0.00165	0.1583	0.0015	0.1582	0.0012	0.158	0.0009916		1.122	91.39	0.816	91.38
	0.1604	0.0008961	0.1604	0.0009778	0.1604	0.00119	0.1604	0.00167	0.1604	0.002	0.1604	0.00221	0.1604	0.00237	0.1604	0.0024	0.1604	0.00219	0.1603	0.00165	0.1603	0.0015	0.1603	0.0012	0.16	0.0009877		1.122	91.5	0.815	91.5
	0.1624	0.0008918	0.1624	0.0009737	0.1624	0.00118	0.1624	0.00166	0.1624	0.00199	0.1624	0.00221	0.1624	0.00238	0.1624	0.00241	0.1624	0.00219	0.1623	0.00165	0.1623	0.0015	0.1622	0.00119	0.162	0.0009834		1.123	91.61	0.813	91.61
	0.1644	0.0008876	0.1644	0.0009697	0.1644	0.00117	0.1644	0.00166	0.1644	0.00199	0.1644	0.0022	0.1644	0.00238	0.1644	0.00242	0.1644	0.0022	0.1643	0.00164	0.1643	0.00149	0.1642	0.00119	0.164	0.0009791		1.124	91.72	0.811	91.72
	0.1664	0.0008834	0.1664	0.0009655	0.1664	0.00117	0.1664	0.00165	0.1664	0.00199	0.1664	0.0022	0.1664	0.00238	0.1664	0.00242	0.1664	0.0022	0.1663	0.00164	0.1663	0.00149	0.1662	0.00118	0.166	0.0009745		1.124	91.84	0.81	91.83
	0.1684	0.0008791	0.1684	0.0009617	0.1684	0.00116	0.1684	0.00164	0.1684	0.00198	0.1684	0.0022	0.1684	0.00238	0.1684	0.00243	0.1684	0.0022	0.1683	0.00164	0.1683	0.00148	0.1682	0.00118	0.168	0.0009697		1.125	91.94	0.808	91.94
	0.1704	0.0008746	0.1704	0.0009579	0.1704	0.00116	0.1704	0.00164	0.1704	0.00198	0.1704	0.0022	0.1704	0.00238	0.1704	0.00243	0.1704	0.0022	0.1703	0.00163	0.1703	0.00148	0.1702	0.00117	0.17	0.0009648		1.125	92.06	0.805	92.05
	0.1724	0.0008704	0.1724	0.0009541	0.1724	0.00115	0.1724	0.00163	0.1724	0.00197	0.1724	0.00219	0.1724	0.00237	0.1724	0.00244	0.1724	0.0022	0.1723	0.00163	0.1723	0.00147	0.1722	0.00117	0.172	0.0009597		1.125	92.17	0.804	92.16
	0.1744	0.0008662	0.1744	0.0009503	0.1744	0.00115	0.1744	0.00162	0.1744	0.00197	0.1744	0.00219	0.1744	0.00237	0.1744	0.00244	0.1744	0.0022	0.1743	0.00162	0.1743	0.00147	0.1742	0.00116	0.174	0.0009545		1.126	92.28	0.802	92.27
	0.1764	0.000862	0.1764	0.0009468	0.1764	0.00114	0.1764	0.00162	0.1764	0.00196	0.1764	0.00219	0.1764	0.00237	0.1764	0.00245	0.1764	0.0022	0.1763	0.00162	0.1763	0.00146	0.1762	0.00116	0.176	0.000949		1.126	92.39	0.801	92.38
	0.1784	0.0008582	0.1784	0.0009434	0.1784	0.00114	0.1784	0.00161	0.1784	0.00195	0.1784	0.00218	0.1784	0.00237	0.1784	0.00245	0.1784	0.0022	0.1783	0.00161	0.1783	0.00146	0.1782	0.00115	0.178	0.0009437		1.127	92.5	0.799	92.5
	0.1804	0.0008542	0.1804	0.0009399	0.1804	0.00113	0.1804	0.0016	0.1804	0.00195	0.1804	0.00218	0.1804	0.00237	0.1804	0.00245	0.1804	0.0022	0.1804	0.00161	0.1804	0.00145	0.1803	0.00114	0.18	0.0009381		1.127	92.61	0.797	92.61
	0.1824	0.0008503	0.1824	0.0009365	0.1824	0.00112	0.1824	0.0016	0.1824	0.00194	0.1824	0.00217	0.1824	0.00236	0.1824	0.00246	0.1824	0.0022	0.1824	0.0016	0.1824	0.00145	0.1823	0.00114	0.182	0.0009326		1.128	92.72	0.796	92.72
	0.1844	0.0008461	0.1844	0.0009332	0.1844	0.00112	0.1844	0.00159	0.1844	0.00194	0.1844	0.00217	0.1844	0.00236	0.1844	0.00246	0.1844	0.0022	0.1844	0.0016	0.1844	0.00144	0.1843	0.00113	0.184	0.000927		1.128	92.84	0.794	92.83
	0.1864	0.0008427	0.1864	0.00093	0.1864	0.00111	0.1864	0.00159	0.1864	0.00193	0.1864	0.00216	0.1864	0.00236	0.1864	0.00246	0.1864	0.00219	0.1864	0.00159	0.1864	0.00144	0.1863	0.00113	0.186	0.0009215		1.129	92.95	0.793	92.94
	0.1884	0.0008389	0.1884	0.0009268	0.1884	0.00111	0.1884	0.00158	0.1884	0.00193	0.1884	0.00216	0.1884	0.00235	0.1884	0.00246	0.1884	0.00219	0.1884	0.00159	0.1883	0.00143	0.1882	0.00112	0.188	0.0009159		1.129	93.06	0.791	93.05
	0.1904	0.0008356	0.1904	0.0009238	0.1904	0.0011	0.1904	0.00157	0.1904	0.00192	0.1904	0.00215	0.1904	0.00235	0.1904	0.00246	0.1904	0.00219	0.1904	0.00158	0.1904	0.00143	0.1902	0.00112	0.19	0.0009104		1.13	93.17	0.789	93.16
	0.1924	0.0008323	0.1924	0.0009209	0.1924	0.0011	0.1924	0.00157	0.1924	0.00192	0.1924	0.00215	0.1924	0.00234	0.1924	0.00246	0.1924	0.00219	0.1924	0.00158	0.1924	0.00142	0.1923	0.00111	0.192	0.0009049		1.13	93.28	0.787	93.27
	0.1944	0.0008286	0.1944	0.000918	0.1944	0.0011	0.1944	0.00156	0.1944	0.00191	0.1944	0.00214	0.1944	0.00234	0.1944	0.00246	0.1944	0.00218	0.1944	0.00157	0.1944	0.00142	0.1943	0.0011	0.194	0.0008994		1.131	93.39	0.786	93.39
	0.1964	0.0008255	0.1964	0.0009151	0.1964	0.00109	0.1964	0.00156	0.1964	0.00191	0.1964	0.00214	0.1964	0.00233	0.1964	0.00246	0.1964	0.00218	0.1963	0.00157	0.1963	0.00141	0.1963	0.0011	0.196	0.0008942		1.132	93.5	0.784	93.5
	0.1984	0.0008226	0.1984	0.0009125	0.1984	0.00109	0.1984	0.00155	0.1984	0.0019	0.1984	0.00213	0.1984	0.00233	0.1984	0.00246	0.1984	0.00218	0.1983	0.00156	0.1983	0.00141	0.1983	0.00109	0.198	0.0008889		1.133	93.61	0.782	93.61
	0.2004	0.0008194	0.2004	0.0009096	0.2004	0.00108	0.2004	0.00155	0.2004	0.0019	0.2004	0.00213	0.2004	0.00233	0.2004	0.00246	0.2004	0.00217	0.2004	0.00156	0.2003	0.0014	0.2003	0.00109	0.2	0.0008838		1.133	93.72	0.781	93.72
	0.2024	0.0008166	0.2024	0.000907	0.2024	0.00108	0.2024	0.00154	0.2024	0.00189	0.2024	0.00212	0.2024	0.00232	0.2024	0.00246	0.2024	0.00217	0.2023	0.00155	0.2023	0.0014	0.2022	0.00108	0.202	0.0008789		1.135	93.84	0.779	93.83
	0.2044	0.0008136	0.2044	0.0009044	0.2044	0.00107	0.2044	0.00153	0.2044	0.00189	0.2044	0.00212	0.2044	0.00232	0.2044	0.00246	0.2044	0.00216	0.2044	0.00155	0.2043	0.00139	0.2043	0.00108	0.204	0.000874		1.136	93.95	0.777	93.94
	0.2064	0.0008108	0.2064	0.0009019	0.2064	0.00107	0.2064	0.00153	0.2064	0.00188	0.2064	0.00211	0.2064	0.00231	0.2064	0.00246	0.2064	0.00216	0.2064	0.00154	0.2064	0.00139	0.2063	0.00108	0.206	0.0008695		1.138	94.06	0.775	94.05
	0.2084	0.0008078	0.2084	0.0008993	0.2084	0.00107	0.2084	0.00152	0.2084	0.00188	0.2084	0.00211	0.2084	0.00231	0.2084	0.00246	0.2084	0.00216	0.2084	0.00154	0.2084	0.00138	0.2082	0.00107	0.208	0.0008648		1.139	94.17	0.773	94.16
	0.2104	0.0008053	0.2104	0.0008968	0.2104	0.00106	0.2104	0.00152	0.2104	0.00187	0.2104	0.0021	0.2104	0.0023	0.2104	0.00246	0.2104	0.00215	0.2103	0.00153	0.2103	0.00138	0.2102	0.00107	0.21	0.0008604		1.14	94.28	0.771	94.27
	0.2123	0.0008014	0.2124	0.0008944	0.2124	0.00106	0.2124	0.00151	0.2124	0.00187	0.2124	0.0021	0.2124	0.0023	0.2124	0.00245	0.2124	0.00215	0.2123	0.00153	0.2124	0.00138	0.2123	0.00106	0.212	0.0008562		1.142	94.39	0.769	94.38
	0.2143	0.0007992	0.2144	0.0008921	0.2144	0.00105	0.2144	0.00151	0.2144	0.00187	0.2144	0.0021	0.2144	0.00229	0.2144	0.00245	0.2144	0.00214	0.2143	0.00152	0.2143	0.00137	0.2143	0.00106	0.214	0.0008521		1.143	94.5	0.766	94.5
	0.2163	0.000797	0.2164	0.0008898	0.2164	0.00105	0.2164	0.00151	0.2164	0.00186	0.2164	0.00209	0.2164	0.00229	0.2164	0.00245	0.2164	0.00214	0.2163	0.00152	0.2164	0.00137	0.2163	0.00106	0.216	0.0008481		1.144	94.61	0.765	94.61
	0.2184	0.0007943	0.2184	0.0008874	0.2184	0.00105	0.2184	0.0015	0.2184	0.00186	0.2184	0.00209	0.2184	0.00229	0.2184	0.00245	0.2184	0.00213	0.2183	0.00151	0.2184	0.00136	0.2183	0.00105	0.218	0.0008442		1.146	94.72	0.762	94.72
	0.2203	0.0007922	0.2204	0.0008851	0.2204	0.00104	0.2204	0.0015	0.2204	0.00186	0.2204	0.00208	0.2204	0.00228	0.2204	0.00245	0.2204	0.00213	0.2203	0.00151	0.2204	0.00136	0.2203	0.00105	0.22	0.0008404		1.146	94.84	0.76	94.83
	0.2224	0.0007902	0.2224	0.0008829	0.2224	0.00104	0.2224	0.00149	0.2224	0.00185	0.2224	0.00208	0.2224	0.00228	0.2224	0.00244	0.2224	0.00213	0.2223	0.00151	0.2223	0.00136	0.2222	0.00104	0.222	0.0008369		1.148	94.95	0.758	94.94
	0.2243	0.0007879	0.2244	0.0008807	0.2244	0.00104	0.2244	0.00149	0.2244	0.00185	0.2244	0.00207	0.2244	0.00227	0.2244	0.00244	0.2244	0.00212	0.2244	0.0015	0.2243	0.00135	0.2243	0.00104	0.224	0.0008334		1.149	95.06	0.755	95.05
	0.2263	0.0007858	0.2264	0.0008785	0.2264	0.00103	0.2264	0.00148	0.2264	0.00184	0.2264	0.00207	0.2264	0.00227	0.2264	0.00244	0.2264	0.00212	0.2263	0.0015	0.2263	0.00135	0.2263	0.00104	0.226	0.00083		1.151	95.17	0.752	95.16
	0.2283	0.0007836	0.2284	0.0008765	0.2284	0.00103	0.2284	0.00148	0.2284	0.00184	0.2284	0.00207	0.2284	0.00227	0.2284	0.00243	0.2284	0.00211	0.2283	0.00149	0.2284	0.00135	0.2283	0.00103	0.228	0.0008266		1.152	95.28	0.75	95.27
	0.2303	0.0007813	0.2304	0.0008742	0.2304	0.00103	0.2304	0.00148	0.2304	0.00184	0.2304	0.00206	0.2304	0.00226	0.2304	0.00243	0.2304	0.00211	0.2303	0.00149	0.2304	0.00134	0.2302	0.00103	0.23	0.0008235		1.153	95.39	0.747	95.38
	0.2324	0.0007794	0.2324	0.0008722	0.2324	0.00103	0.2324	0.00147	0.2324	0.00183	0.2324	0.00206	0.2324	0.00226	0.2324	0.00243	0.2324	0.00211	0.2324	0.00149	0.2324	0.00134	0.2323	0.00103	0.232	0.0008204		1.155	95.5	0.744	95.49
	0.2343	0.0007773	0.2344	0.0008702	0.2344	0.00102	0.2344	0.00147	0.2344	0.00183	0.2344	0.00206	0.2344	0.00226	0.2344	0.00242	0.2344	0.0021	0.2344	0.00148	0.2344	0.00134	0.2343	0.00103	0.234	0.0008174		1.156	95.61	0.741	95.61
	0.2363	0.0007751	0.2364	0.000868	0.2364	0.00102	0.2364	0.00147	0.2364	0.00183	0.2364	0.00205	0.2364	0.00225	0.2364	0.00242	0.2364	0.0021	0.2363	0.00148	0.2364	0.00133	0.2363	0.00102	0.236	0.0008143		1.157	95.72	0.738	95.72
	0.2384	0.0007731	0.2384	0.0008662	0.2384	0.00102	0.2384	0.00146	0.2384	0.00183	0.2384	0.00205	0.2384	0.00225	0.2384	0.00242	0.2384	0.00209	0.2383	0.00148	0.2384	0.00133	0.2383	0.00102	0.238	0.0008114		1.158	95.84	0.734	95.82
	0.2403	0.0007713	0.2404	0.000864	0.2404	0.00101	0.2404	0.00146	0.2404	0.00182	0.2404	0.00205	0.2404	0.00225	0.2404	0.00242	0.2404	0.00209	0.2403	0.00147	0.2404	0.00133	0.2403	0.00102	0.24	0.0008085		1.159	95.95	0.731	95.94
	0.2423	0.0007694	0.2424	0.000862	0.2424	0.00101	0.2424	0.00146	0.2424	0.00182	0.2424	0.00204	0.2424	0.00224	0.2424	0.00241	0.2424	0.00209	0.2423	0.00147	0.2424	0.00133	0.2423	0.00101	0.242	0.0008058		1.161	96.06	0.727	96.05
	0.2444	0.0007673	0.2444	0.00086	0.2444	0.00101	0.2444	0.00145	0.2444	0.00182	0.2444	0.00204	0.2444	0.00224	0.2444	0.00241	0.2444	0.00208	0.2444	0.00147	0.2444	0.00132	0.2443	0.00101	0.244	0.0008029		1.161	96.17	0.724	96.16
	0.2463	0.0007654	0.2464	0.0008581	0.2464	0.00101	0.2464	0.00145	0.2464	0.00181	0.2464	0.00204	0.2464	0.00224	0.2464	0.00241	0.2464	0.00208	0.2464	0.00147	0.2464	0.00132	0.2463	0.00101	0.246	0.0007988		1.163	96.28	0.719	96.27
	0.2483	0.0007636	0.2484	0.0008562	0.2484	0.001	0.2484	0.00145	0.2484	0.00181	0.2484	0.00204	0.2484	0.00223	0.2484	0.0024	0.2484	0.00208	0.2484	0.00146	0.2484	0.00132	0.2483	0.00101	0.248	0.0007961		1.164	96.39	0.715	96.38
	0.2503	0.0007617	0.2504	0.0008542	0.2505	0.001	0.2504	0.00144	0.2504	0.00181	0.2504	0.00203	0.2504	0.00223	0.2504	0.0024	0.2504	0.00207	0.2504	0.00146	0.2504	0.00132	0.2503	0.001	0.25	0.0007933		1.165	96.5	0.71	96.49
	0.2523	0.00076	0.2524	0.0008524	0.2524	0.0009991	0.2524	0.00144	0.2524	0.00181	0.2524	0.00203	0.2524	0.00223	0.2524	0.0024	0.2524	0.00207	0.2523	0.00146	0.2524	0.00131	0.2523	0.001	0.252	0.0007906		1.167	96.61	0.705	96.6
	0.2543	0.0007578	0.2544	0.0008504	0.2544	0.0009967	0.2544	0.00144	0.2544	0.00181	0.2544	0.00203	0.2544	0.00223	0.2544	0.0024	0.2544	0.00207	0.2543	0.00146	0.2543	0.00131	0.2543	0.0009979	0.254	0.0007881		1.168	96.72	0.698	96.72
	0.2563	0.0007562	0.2564	0.0008485	0.2564	0.0009944	0.2564	0.00144	0.2564	0.0018	0.2564	0.00203	0.2564	0.00222	0.2564	0.00239	0.2564	0.00207	0.2563	0.00145	0.2564	0.00131	0.2563	0.0009954	0.256	0.0007855		1.169	96.84	0.693	96.83
	0.2584	0.0007546	0.2584	0.0008467	0.2585	0.000992	0.2584	0.00143	0.2584	0.0018	0.2584	0.00202	0.2584	0.00222	0.2584	0.00239	0.2584	0.00206	0.2584	0.00145	0.2584	0.00131	0.2583	0.000993	0.258	0.0007828		1.171	96.95	0.685	96.94
	0.2604	0.0007526	0.2604	0.0008447	0.2604	0.0009901	0.2604	0.00143	0.2604	0.0018	0.2604	0.00202	0.2604	0.00222	0.2604	0.00239	0.2604	0.00206	0.2604	0.00145	0.2604	0.0013	0.2603	0.0009905	0.26	0.0007802		1.172	97.06	0.678	97.05
	0.2623	0.0007505	0.2624	0.0008429	0.2624	0.0009877	0.2624	0.00143	0.2624	0.0018	0.2624	0.00202	0.2624	0.00222	0.2624	0.00239	0.2624	0.00206	0.2623	0.00145	0.2624	0.0013	0.2623	0.0009882	0.262	0.0007777		1.173	97.17	0.67	97.16
	0.2644	0.0007489	0.2644	0.0008409	0.2644	0.0009856	0.2644	0.00143	0.2644	0.0018	0.2644	0.00202	0.2644	0.00222	0.2644	0.00238	0.2644	0.00206	0.2644	0.00145	0.2644	0.0013	0.2643	0.0009858	0.264	0.0007751		1.174	97.28	0.66	97.27
	0.2663	0.0007472	0.2664	0.0008392	0.2664	0.0009839	0.2664	0.00142	0.2664	0.00179	0.2664	0.00202	0.2664	0.00221	0.2664	0.00238	0.2664	0.00205	0.2664	0.00144	0.2664	0.0013	0.2663	0.0009837	0.266	0.0007725		1.176	97.39	0.65	97.38
	0.2684	0.0007453	0.2684	0.0008374	0.2684	0.0009815	0.2684	0.00142	0.2684	0.00179	0.2684	0.00201	0.2684	0.00221	0.2684	0.00238	0.2684	0.00205	0.2684	0.00144	0.2684	0.0013	0.2683	0.0009815	0.268	0.00077		1.177	97.5	0.639	97.49
	0.2704	0.0007438	0.2704	0.0008355	0.2704	0.0009794	0.2704	0.00142	0.2704	0.00179	0.2704	0.00201	0.2704	0.00221	0.2704	0.00238	0.2704	0.00205	0.2704	0.00144	0.2704	0.00129	0.2703	0.0009789	0.27	0.0007673		1.179	97.61	0.627	97.6
	0.2724	0.0007418	0.2724	0.0008338	0.2724	0.0009781	0.2724	0.00142	0.2724	0.00179	0.2724	0.00201	0.2724	0.00221	0.2724	0.00237	0.2724	0.00205	0.2724	0.00144	0.2724	0.00129	0.2723	0.0009766	0.272	0.0007649		1.18	97.72	0.613	97.71
	0.2744	0.0007402	0.2744	0.0008319	0.2744	0.0009759	0.2744	0.00142	0.2744	0.00179	0.2744	0.00201	0.2744	0.00221	0.2744	0.00237	0.2744	0.00204	0.2744	0.00144	0.2744	0.00129	0.2743	0.0009743	0.274	0.0007626		1.181	97.83	0.599	97.83
	0.2763	0.0007384	0.2764	0.0008303	0.2764	0.0009739	0.2764	0.00141	0.2764	0.00179	0.2764	0.00201	0.2764	0.00221	0.2764	0.00237	0.2764	0.00204	0.2763	0.00144	0.2764	0.00129	0.2763	0.0009721	0.276	0.0007601		1.182	97.95	0.585	97.94
	0.2783	0.0007369	0.2784	0.0008285	0.2784	0.0009718	0.2784	0.00141	0.2784	0.00178	0.2784	0.002	0.2784	0.0022	0.2784	0.00237	0.2784	0.00204	0.2783	0.00143	0.2784	0.00129	0.2783	0.0009699	0.278	0.0007575		1.184	98.06	0.573	98.05
	0.2803	0.000735	0.2804	0.0008268	0.2804	0.0009701	0.2804	0.00141	0.2804	0.00178	0.2804	0.002	0.2804	0.0022	0.2804	0.00237	0.2804	0.00204	0.2803	0.00143	0.2804	0.00128	0.2802	0.0009677	0.28	0.0007552		1.186	98.17	0.561	98.16
	0.2824	0.0007335	0.2824	0.000825	0.2824	0.0009686	0.2824	0.00141	0.2824	0.00178	0.2824	0.002	0.2824	0.0022	0.2824	0.00236	0.2824	0.00204	0.2824	0.00143	0.2824	0.00128	0.2823	0.0009655	0.282	0.0007528		1.187	98.28	0.551	98.27
	0.2844	0.0007317	0.2844	0.0008234	0.2845	0.0009663	0.2844	0.00141	0.2844	0.00178	0.2844	0.002	0.2844	0.0022	0.2844	0.00236	0.2844	0.00203	0.2844	0.00143	0.2844	0.00128	0.2843	0.0009633	0.284	0.0007504		1.189	98.39	0.542	98.39
	0.2864	0.0007302	0.2864	0.0008217	0.2864	0.0009649	0.2864	0.0014	0.2864	0.00178	0.2864	0.002	0.2864	0.0022	0.2864	0.00236	0.2864	0.00203	0.2863	0.00143	0.2864	0.00128	0.2863	0.0009611	0.286	0.000748		1.19	98.5	0.534	98.5
	0.2884	0.000728	0.2884	0.0008201	0.2885	0.0009632	0.2884	0.0014	0.2884	0.00178	0.2884	0.002	0.2884	0.0022	0.2884	0.00236	0.2884	0.00203	0.2884	0.00143	0.2884	0.00128	0.2883	0.0009589	0.288	0.0007456		1.191	98.61	0.527	98.61
	0.2904	0.0007265	0.2904	0.0008184	0.2904	0.0009613	0.2904	0.0014	0.2904	0.00178	0.2904	0.002	0.2904	0.0022	0.2904	0.00236	0.2904	0.00203	0.2903	0.00143	0.2904	0.00128	0.2903	0.0009567	0.29	0.0007434		1.193	98.73	0.523	98.72
	0.2924	0.000725	0.2924	0.0008169	0.2924	0.0009601	0.2924	0.0014	0.2924	0.00178	0.2924	0.002	0.2924	0.0022	0.2924	0.00236	0.2924	0.00203	0.2923	0.00142	0.2924	0.00127	0.2923	0.0009546	0.292	0.0007408		1.194	98.84	0.521	98.83
	0.2944	0.0007236	0.2944	0.0008153	0.2944	0.0009582	0.2944	0.0014	0.2944	0.00177	0.2944	0.00199	0.2944	0.00219	0.2944	0.00235	0.2944	0.00203	0.2943	0.00142	0.2944	0.00127	0.2943	0.0009525	0.294	0.0007387		1.195	98.95	0.526	98.94
	0.2964	0.000722	0.2964	0.0008137	0.2964	0.0009567	0.2964	0.0014	0.2964	0.00177	0.2964	0.00199	0.2964	0.00219	0.2964	0.00235	0.2964	0.00202	0.2964	0.00142	0.2964	0.00127	0.2963	0.0009505	0.296	0.0007362		1.197	99.06	0.53	99.05
	0.2984	0.0007201	0.2984	0.0008123	0.2985	0.0009551	0.2984	0.00139	0.2984	0.00177	0.2984	0.00199	0.2984	0.00219	0.2984	0.00235	0.2984	0.00202	0.2984	0.00142	0.2984	0.00127	0.2983	0.0009484	0.298	0.000734		1.199	99.17	0.531	99.16
	0.3004	0.0007187	0.3004	0.0008106	0.3004	0.0009536	0.3004	0.00139	0.3004	0.00177	0.3004	0.00199	0.3004	0.00219	0.3004	0.00235	0.3004	0.00202	0.3003	0.00142	0.3004	0.00127	0.3003	0.0009462	0.3	0.0007318		1.2	99.28	0.528	99.27
	0.2984	0.0006788	0.3024	0.0008091	0.3024	0.0009521	0.3024	0.00139	0.3024	0.00177	0.3024	0.00199	0.3024	0.00219	0.3024	0.00235	0.3024	0.00202	0.3024	0.00142	0.3024	0.00127	0.3023	0.0009442	0.302	0.0007296		1.203	99.39	0.525	99.38
	0.2964	0.0006487	0.3044	0.0008078	0.3044	0.0009509	0.3044	0.00139	0.3044	0.00177	0.3044	0.00199	0.3044	0.00219	0.3044	0.00235	0.3044	0.00202	0.3044	0.00142	0.3044	0.00127	0.3043	0.0009422	0.304	0.0007274		1.204	99.5	0.522	99.5
	0.2943	0.0006235	0.3064	0.0008063	0.3064	0.0009492	0.3064	0.00139	0.3064	0.00177	0.3064	0.00199	0.3064	0.00219	0.3064	0.00235	0.3064	0.00202	0.3063	0.00142	0.3063	0.00126	0.3063	0.0009402	0.306	0.0007252		1.206	99.61	0.519	99.61
	0.2924	0.0006015	0.3084	0.000805	0.3085	0.0009479	0.3084	0.00139	0.3084	0.00177	0.3084	0.00199	0.3084	0.00219	0.3084	0.00234	0.3084	0.00202	0.3084	0.00141	0.3084	0.00126	0.3083	0.0009381	0.308	0.000723		1.207	99.73	0.516	99.72
	0.2904	0.0005819	0.3104	0.0007998	0.3105	0.0009467	0.3104	0.00139	0.3104	0.00177	0.3104	0.00199	0.3104	0.00219	0.3104	0.00234	0.3104	0.00202	0.3104	0.00141	0.3104	0.00126	0.3103	0.0009363	0.31	0.0007209		1.209	99.84	0.513	99.83
	0.2884	0.0005636	0.3124	0.0007984	0.3124	0.0009454	0.3124	0.00138	0.3124	0.00177	0.3124	0.00199	0.3124	0.00219	0.3124	0.00234	0.3124	0.00201	0.3124	0.00141	0.3124	0.00126	0.3123	0.0009341	0.312	0.0007188		1.21	99.95	0.512	99.94
	0.2863	0.0005471	0.3144	0.0007972	0.3144	0.0009442	0.3144	0.00138	0.3144	0.00177	0.3144	0.00199	0.3144	0.00219	0.3144	0.00234	0.3144	0.00201	0.3144	0.00141	0.3144	0.00126	0.3143	0.0009321	0.314	0.0007168		1.213	100.06	0.51	100.05
	0.2844	0.0005312	0.3164	0.000796	0.3164	0.0009429	0.3164	0.00138	0.3164	0.00176	0.3164	0.00198	0.3164	0.00219	0.3164	0.00234	0.3164	0.00201	0.3164	0.00141	0.3164	0.00126	0.3163	0.0009301	0.316	0.0007147		1.214	100.17	0.509	100.16
	0.2823	0.0005164	0.3184	0.0007948	0.3184	0.0009417	0.3184	0.00138	0.3184	0.00176	0.3184	0.00198	0.3184	0.00219	0.3184	0.00234	0.3184	0.00201	0.3184	0.00141	0.3184	0.00126	0.3183	0.0009281	0.318	0.0007126		1.216	100.28	0.508	100.28
	0.2803	0.0005027	0.3204	0.0007937	0.3205	0.0009404	0.3204	0.00138	0.3204	0.00176	0.3204	0.00198	0.3204	0.00219	0.3204	0.00234	0.3204	0.00201	0.3204	0.00141	0.3204	0.00125	0.3203	0.0009263	0.32	0.0007107		1.218	100.39	0.507	100.38
	0.2783	0.0004898	0.3224	0.0007927	0.3225	0.0009393	0.3224	0.00138	0.3224	0.00176	0.3224	0.00198	0.3224	0.00219	0.3224	0.00234	0.3224	0.00201	0.3224	0.00141	0.3224	0.00125	0.3223	0.0009244	0.322	0.0007086		1.221	100.5	0.506	100.49
	0.2763	0.0004776	0.3244	0.0007915	0.3245	0.0009386	0.3244	0.00138	0.3244	0.00176	0.3244	0.00198	0.3244	0.00219	0.3244	0.00234	0.3244	0.00201	0.3244	0.00141	0.3244	0.00125	0.3243	0.0009225	0.324	0.0007066		1.222	100.61	0.505	100.61
	0.2743	0.0004655	0.3264	0.0007905	0.3264	0.0009373	0.3264	0.00137	0.3264	0.00176	0.3264	0.00198	0.3264	0.00219	0.3264	0.00234	0.3264	0.00201	0.3264	0.00141	0.3264	0.00125	0.3263	0.0009207	0.326	0.0007047		1.225	100.73	0.504	100.72
	0.2724	0.0004547	0.3284	0.0007896	0.3284	0.0009368	0.3284	0.00137	0.3284	0.00176	0.3284	0.00198	0.3284	0.00219	0.3284	0.00234	0.3284	0.00201	0.3284	0.00141	0.3284	0.00125	0.3283	0.0009188	0.328	0.0007029		1.226	100.84	0.503	100.83
	0.2703	0.0004438	0.3304	0.0007882	0.3304	0.000935	0.3304	0.00137	0.3304	0.00176	0.3304	0.00198	0.3304	0.00218	0.3304	0.00234	0.3304	0.00201	0.3303	0.0014	0.3303	0.00125	0.3302	0.0009166	0.33	0.0007006		1.229	100.94	0.502	100.94
	0.2683	0.0004334	0.3324	0.0007874	0.3324	0.0009345	0.3324	0.00137	0.3324	0.00176	0.3324	0.00198	0.3324	0.00218	0.3324	0.00234	0.3324	0.00201	0.3323	0.0014	0.3323	0.00125	0.3322	0.0009149	0.332	0.0006989		1.231	101.05	0.502	101.03
	0.2663	0.0004237	0.3344	0.0007867	0.3344	0.0009335	0.3344	0.00137	0.3344	0.00176	0.3344	0.00198	0.3344	0.00218	0.3344	0.00234	0.3344	0.00201	0.3343	0.0014	0.3344	0.00124	0.3343	0.0009132	0.334	0.0006971		1.223	101.16	0.501	101.03
	0.2643	0.0004141	0.3364	0.000786	0.3364	0.0009327	0.3364	0.00137	0.3364	0.00176	0.3364	0.00198	0.3364	0.00218	0.3364	0.00234	0.3364	0.00201	0.3363	0.0014	0.3363	0.00124	0.3362	0.0009115	0.336	0.0006955		1.239	101.28	0.501	101.17
	0.2623	0.0004052	0.3384	0.0007854	0.3384	0.0009324	0.3384	0.00137	0.3384	0.00176	0.3384	0.00198	0.3384	0.00218	0.3384	0.00233	0.3384	0.002	0.3383	0.0014	0.3383	0.00124	0.3382	0.0009099	0.338	0.0006939		1.225	101.35	0.5	101.27
	0.2603	0.0003965	0.3404	0.0007847	0.3404	0.0009319	0.3404	0.00137	0.3404	0.00176	0.3404	0.00198	0.3404	0.00218	0.3404	0.00233	0.3404	0.002	0.3403	0.0014	0.3403	0.00124	0.3402	0.0009083	0.34	0.000692		1.221	101.35	0.512	101.38
	0.2583	0.0003881	0.3424	0.0007844	0.3424	0.0009308	0.3424	0.00137	0.3424	0.00176	0.3424	0.00198	0.3424	0.00218	0.3424	0.00233	0.3424	0.002	0.3423	0.0014	0.3423	0.00124	0.3422	0.0009066	0.342	0.0006906		1.22	101.5	0.495	101.49
	0.2563	0.00038	0.3444	0.0007838	0.3444	0.0009305	0.3444	0.00137	0.3444	0.00176	0.3444	0.00198	0.3444	0.00218	0.3444	0.00233	0.3444	0.002	0.3443	0.0014	0.3443	0.00124	0.3442	0.000905	0.344	0.000689		1.223	101.61	0.506	101.6
	0.2543	0.0003722	0.3464	0.0007835	0.3464	0.0009301	0.3464	0.00136	0.3464	0.00176	0.3464	0.00198	0.3464	0.00218	0.3464	0.00233	0.3464	0.002	0.3463	0.0014	0.3463	0.00124	0.3462	0.0009034	0.346	0.0006875		1.219	101.72	0.508	101.71
	0.2523	0.0003647	0.3484	0.0007831	0.3484	0.0009294	0.3484	0.00136	0.3484	0.00176	0.3484	0.00198	0.3484	0.00218	0.3484	0.00233	0.3484	0.002	0.3483	0.0014	0.3483	0.00124	0.3482	0.000902	0.348	0.000686		1.214	101.83	0.51	101.83
	0.2503	0.0003573	0.3504	0.0007829	0.3504	0.0009293	0.3504	0.00136	0.3504	0.00176	0.3504	0.00198	0.3504	0.00218	0.3504	0.00233	0.3504	0.002	0.3503	0.0014	0.3503	0.00124	0.3502	0.0009004	0.35	0.0006846		1.21	101.94	0.508	101.94
	0.2483	0.0003507	0.3524	0.0007828	0.3524	0.0009287	0.3524	0.00136	0.3524	0.00176	0.3524	0.00198	0.3524	0.00218	0.3524	0.00233	0.3524	0.002	0.3523	0.0014	0.3523	0.00123	0.3522	0.0008991	0.352	0.0006832		1.21	102.05	0.505	102.05
	0.2463	0.0003437	0.3544	0.0007828	0.3544	0.0009287	0.3544	0.00136	0.3544	0.00176	0.3544	0.00198	0.3544	0.00218	0.3544	0.00233	0.3544	0.002	0.3543	0.0014	0.3543	0.00123	0.3542	0.0008976	0.354	0.0006818		1.212	102.16	0.503	102.16
	0.2443	0.0003372	0.3564	0.0007829	0.3564	0.0009288	0.3564	0.00136	0.3564	0.00176	0.3564	0.00198	0.3564	0.00219	0.3564	0.00233	0.3564	0.002	0.3563	0.00139	0.3563	0.00123	0.3562	0.0008962	0.356	0.0006805		1.215	102.28	0.502	102.27
	0.2423	0.0003306	0.3584	0.000783	0.3584	0.0009286	0.3584	0.00136	0.3584	0.00176	0.3584	0.00198	0.3584	0.00219	0.3584	0.00233	0.3583	0.002	0.3583	0.00139	0.3583	0.00123	0.3582	0.0008947	0.3579	0.0006792		1.22	102.39	0.502	102.38
	0.2403	0.0003248	0.3604	0.0007832	0.3604	0.0009284	0.3604	0.00136	0.3604	0.00176	0.3604	0.00198	0.3604	0.00219	0.3604	0.00233	0.3604	0.002	0.3603	0.00139	0.3604	0.00123	0.3603	0.0008934	0.36	0.000678		1.222	102.5	0.501	102.49
	0.2383	0.0003186	0.3624	0.0007835	0.3624	0.0009287	0.3624	0.00136	0.3624	0.00176	0.3624	0.00198	0.3624	0.00219	0.3624	0.00233	0.3624	0.002	0.3624	0.00139	0.3623	0.00123	0.3622	0.0008922	0.362	0.0006768		1.225	102.61	0.5	102.6
	0.2363	0.0003128	0.3644	0.0007839	0.3644	0.000929	0.3644	0.00136	0.3644	0.00176	0.3644	0.00198	0.3644	0.00219	0.3644	0.00233	0.3644	0.002	0.3643	0.00139	0.3643	0.00123	0.3642	0.0008907	0.364	0.0006757		1.228	102.72	0.499	102.71
	0.2343	0.0003072	0.3664	0.0007843	0.3664	0.0009292	0.3664	0.00136	0.3664	0.00176	0.3664	0.00198	0.3664	0.00219	0.3664	0.00233	0.3664	0.002	0.3663	0.00139	0.3663	0.00123	0.3662	0.0008894	0.366	0.0006745		1.23	102.83	0.499	102.83
	0.2323	0.0003018	0.3684	0.0007849	0.3684	0.0009294	0.3684	0.00136	0.3684	0.00176	0.3684	0.00198	0.3684	0.00219	0.3684	0.00233	0.3684	0.002	0.3683	0.00139	0.3683	0.00123	0.3682	0.0008882	0.368	0.0006735		1.233	102.94	0.499	102.94
	0.2303	0.0002962	0.3704	0.0007855	0.3704	0.0009298	0.3704	0.00136	0.3704	0.00176	0.3704	0.00198	0.3704	0.00219	0.3704	0.00233	0.3704	0.002	0.3703	0.00139	0.3703	0.00123	0.3702	0.0008872	0.37	0.0006725		1.236	103.05	0.498	103.05
	0.2283	0.0002913	0.3724	0.0007862	0.3724	0.0009306	0.3724	0.00136	0.3724	0.00176	0.3724	0.00198	0.3724	0.00219	0.3724	0.00233	0.3724	0.002	0.3723	0.00139	0.3724	0.00123	0.3723	0.000886	0.372	0.0006714		1.238	103.16	0.497	103.16
	0.2263	0.0002861	0.3744	0.0007868	0.3744	0.000931	0.3744	0.00136	0.3744	0.00176	0.3744	0.00198	0.3744	0.00219	0.3744	0.00233	0.3744	0.002	0.3743	0.00139	0.3744	0.00123	0.3743	0.0008847	0.374	0.0006706		1.241	103.28	0.496	103.27
	0.2243	0.0002811	0.3764	0.0007877	0.3764	0.0009315	0.3764	0.00136	0.3764	0.00176	0.3764	0.00198	0.3764	0.00219	0.3764	0.00233	0.3764	0.002	0.3763	0.00139	0.3763	0.00123	0.3762	0.0008837	0.376	0.0006695		1.244	103.39	0.495	103.38
	0.2223	0.0002763	0.3784	0.0007885	0.3784	0.0009323	0.3784	0.00136	0.3784	0.00176	0.3784	0.00198	0.3784	0.00219	0.3784	0.00233	0.3784	0.002	0.3783	0.00139	0.3784	0.00123	0.3782	0.0008825	0.378	0.0006688		1.248	103.5	0.495	103.5
	0.2203	0.0002717	0.3804	0.0007894	0.3804	0.000933	0.3804	0.00136	0.3804	0.00176	0.3804	0.00198	0.3804	0.00219	0.3804	0.00233	0.3804	0.002	0.3803	0.00139	0.3803	0.00123	0.3802	0.0008817	0.38	0.0006678		1.25	103.61	0.495	103.61
	0.2183	0.0002674	0.3824	0.0007904	0.3824	0.0009339	0.3824	0.00136	0.3824	0.00176	0.3824	0.00198	0.3824	0.00219	0.3824	0.00234	0.3824	0.002	0.3823	0.00139	0.3823	0.00122	0.3822	0.0008805	0.382	0.000667		1.254	103.72	0.494	103.72
	0.2163	0.0002628	0.3844	0.0007912	0.3844	0.000935	0.3844	0.00136	0.3844	0.00176	0.3844	0.00198	0.3844	0.00219	0.3844	0.00234	0.3844	0.002	0.3843	0.00139	0.3843	0.00122	0.3842	0.0008796	0.384	0.0006663		1.256	103.84	0.494	103.83
	0.2143	0.0002583	0.3864	0.0007922	0.3864	0.0009358	0.3864	0.00136	0.3864	0.00176	0.3864	0.00198	0.3864	0.00219	0.3864	0.00234	0.3864	0.002	0.3863	0.00139	0.3864	0.00122	0.3863	0.0008786	0.386	0.0006656		1.259	103.95	0.494	103.94
	0.2123	0.0002544	0.3884	0.0007933	0.3884	0.000937	0.3884	0.00136	0.3884	0.00176	0.3884	0.00198	0.3884	0.00219	0.3884	0.00234	0.3884	0.002	0.3883	0.00139	0.3884	0.00122	0.3883	0.0008777	0.388	0.0006648		1.262	104.06	0.494	104.05
	0.2103	0.0002501	0.3904	0.0007942	0.3904	0.000938	0.3904	0.00136	0.3904	0.00176	0.3904	0.00198	0.3904	0.00219	0.3904	0.00234	0.3904	0.002	0.3903	0.00139	0.3903	0.00122	0.3902	0.0008768	0.39	0.0006641		1.265	104.17	0.493	104.16
	0.2083	0.000246	0.3924	0.0007952	0.3924	0.000939	0.3924	0.00136	0.3924	0.00176	0.3924	0.00198	0.3924	0.00219	0.3924	0.00234	0.3924	0.002	0.3923	0.00139	0.3924	0.00122	0.3922	0.000876	0.392	0.0006634		1.267	104.28	0.493	104.27
	0.2064	0.0002424	0.3944	0.0007965	0.3944	0.0009406	0.3944	0.00136	0.3944	0.00176	0.3944	0.00198	0.3944	0.00219	0.3944	0.00234	0.3944	0.002	0.3943	0.00139	0.3943	0.00122	0.3943	0.0008752	0.394	0.000663		1.27	104.39	0.492	104.38
	0.2044	0.0002383	0.3964	0.0007975	0.3964	0.0009416	0.3964	0.00136	0.3964	0.00176	0.3964	0.00198	0.3964	0.00219	0.3964	0.00234	0.3964	0.002	0.3963	0.00139	0.3963	0.00122	0.3963	0.0008745	0.396	0.0006624		1.272	104.5	0.492	104.5
	0.2024	0.0002345	0.3984	0.0007985	0.3984	0.0009427	0.3984	0.00136	0.3984	0.00177	0.3984	0.00199	0.3984	0.0022	0.3984	0.00234	0.3984	0.002	0.3984	0.00139	0.3984	0.00122	0.3983	0.0008739	0.398	0.0006616		1.275	104.61	0.492	104.61
[truncated: 950 more rows]

## Sheet: Figure 2e
Figure 2e
	i		ii		iii		iv
[truncated: 3,451 more rows]

## Sheet: Figure 3a
Figure 3a
	0e-3Na-PW11		1e-3Na-PW12		2e-3Na-PW12		3e-3Na-PW12		4e-3Na-PW12		5e-3Na-PW12
[truncated: 4,398 more rows]

## Sheet: Figure 3b
Figure 3b
[truncated: 23 more rows]

## Sheet: Figure 3c
Figure 3c
[truncated: 4,399 more rows]

[truncated: 45 more sheets: Figure 3d, Figure 3e, Figure 4b, Figrue 4d, Figure 5a, Figure 5b, Figure 5c, Figure 5d, Figure 5e, Figure 5f, Figure 6b, Figure 6c, Figure 6d, Figrue 6e, Figure 6f, Suppelmentary Figure 1, Supplementary Figure 2, Supplementary Figure 3, Supplementary Figure 4, Supplementary Figure 5 …]
